# Supplementary material for: 5-Fluoro-3-(1H-indol-3-ylmeth­yl)-1H-indole
Source: IUCrdata. 2023 Aug 4;8(Pt 8):x230590. doi: 10.1107/S2414314623005904 (PMC10483535; doi:10.1107/S2414314623005904)
Supplement: Supplementary file 1 [file x-08-x230590-sup1.cif]

##############################################################################
#                                                                            #
# This CIF contains the data for a data article accepted for                 #
# publication in IUCrData. It conforms to the requirements of                #
# Notes for Authors for IUCrData, and has been                               #
# peer reviewed under the auspices of IUCrData.                              #
#                                                                            #
# Full details of the Crystallographic Information File format               #
# are given in the paper "The Crystallographic Information File (CIF):       #
# a New Standard Archive File for Crystallography" by S. R. Hall, F. H.      #
# Allen and I. D. Brown [Acta Cryst. (1991), A47, 655-685].                  #
#                                                                            #
# The current version of the core CIF dictionary is obtainable from          #
# ftp://ftp.iucr.org/pub/cif_core.dic.                                       #
#                                                                            #
# Software is freely available for graphical display of the structure(s)     #
# in this CIF. For information consult the CIF software page                 #
# http://www.iucr.org/resources/cif/software.                                #
#                                                                            #
# This file may be used for bona fide research purposes within the           #
# scientific community so long as proper attribution is given to the data    # 
# article from which it was obtained.                                        #
#                                                                            #
##############################################################################
data_I
_audit_creation_method
;
Olex2 1.3
(compiled 2020.11.12 svn.r5f609507 for OlexSys, GUI svn.r6272)
;
_journal_date_recd_electronic     2023-01-11
_journal_date_accepted     2023-07-05
_journal_name_full     'IUCrData'
_journal_year     2023
_journal_volume     8
_journal_issue      8
_journal_page_first     0
_journal_page_last     0
_journal_paper_category     HO
_journal_paper_doi     10.1107/S2414314623005904
_journal_coeditor_code     XU4049
_publ_contact_author_name     'Guozhe GUO'
_publ_contact_author_address
;
College of Chemistry and Chemical Engineering, Longdong University, Qingyang,
 Gansu, 745000, China.
;
_publ_contact_author_email     'guoguozhe2008@126.com'
_publ_contact_author_fax     ?
_publ_contact_author_phone     '18993419292'
_publ_section_title
;
5-Fluoro-3-(1<i>H</i>-indol-3-ylmethyl)-1<i>H</i>-indole
;
loop_
    _publ_author_name
    _publ_author_footnote
    _publ_author_address
    'Guo, Guozhe' ?
;
College of Chemistry and Chemical Engineering, Longdong University, Qingyang,
Gansu, 745000, People's Republic of China
;
_publ_section_synopsis
;
The title compound was synthesized as a potential ligand for the construction
of metal--organic frameworks. The two indole motifs present two potential
coordination modes. Weak F...H interactions are observed in the crystal.
;
_chemical_name_systematic
;
5-Fluoro-3-(1<i>H</i>-indol-3-ylmethyl)-1<i>H</i>-indole
;
_chemical_name_common     ?
_chemical_formula_moiety     'C17 H13 F N2'
_chemical_formula_sum     'C17 H13 F N2'
_chemical_formula_iupac     'C17 H13 F N2'
_chemical_formula_weight     264.29
_chemical_melting_point     ?
_chemical_absolute_configuration     ad
_space_group_crystal_system     orthorhombic
_space_group_name_H-M_alt     'P 21 21 21'
_space_group_name_Hall     'P 2ac 2ab'
loop_
    _space_group_symop_operation_xyz
    'x, y, z'
    '-x+1/2, -y, z+1/2'
    'x+1/2, -y+1/2, -z'
    '-x, y+1/2, -z+1/2'
_cell_length_a     6.0723(3)
_cell_length_b     7.8662(3)
_cell_length_c     26.2693(11)
_cell_angle_alpha     90
_cell_angle_beta     90
_cell_angle_gamma     90
_cell_volume     1254.78(9)
_cell_formula_units_Z     4
_cell_measurement_reflns_used     4629
_cell_measurement_theta_min     2.703
_cell_measurement_theta_max     27.384
_cell_measurement_temperature     296.15
_exptl_crystal_description     block
_exptl_crystal_colour     colourless
_exptl_crystal_size_max     0.12
_exptl_crystal_size_mid     0.1
_exptl_crystal_size_min     0.1
_exptl_crystal_density_diffrn     1.399
_exptl_crystal_density_meas     ?
_exptl_crystal_density_method     ?
_exptl_crystal_F_000     552
_exptl_absorpt_coefficient_mu     0.094
_exptl_absorpt_correction_type     multi-scan
_exptl_absorpt_process_details
;
(SADABS; Krause <i>et al.</i>,  2015)
;
_exptl_absorpt_correction_T_min     0.6909
_exptl_absorpt_correction_T_max     0.7456
_diffrn_ambient_temperature     296.15
_diffrn_source     ?
_diffrn_source_power     2.0
_diffrn_source_voltage     50.0
_diffrn_source_current     40.0
_diffrn_radiation_type     MoK\a
_diffrn_radiation_wavelength     0.71073
_diffrn_measurement_device_type     'Bruker APEXII CCD'
_diffrn_measurement_method     '\f and \w scans'
_diffrn_detector_area_resol_mean     ?
_diffrn_reflns_number     12005
_diffrn_reflns_av_R_equivalents     0.0625
_diffrn_reflns_av_unetI/netI     0.0515
_diffrn_reflns_theta_min     2.703
_diffrn_reflns_theta_max     27.453
_diffrn_reflns_theta_full     25.242
_diffrn_measured_fraction_theta_max     0.997
_diffrn_measured_fraction_theta_full     0.996
_diffrn_reflns_limit_h_min     -7
_diffrn_reflns_limit_h_max     7
_diffrn_reflns_limit_k_min     -9
_diffrn_reflns_limit_k_max     10
_diffrn_reflns_limit_l_min     -34
_diffrn_reflns_limit_l_max     29
_diffrn_standards_number     0
_refine_special_details
;The H atoms were included in calculated positions and treated as riding atoms:
C--H = 0.93- 0.98 \%A, with <i>U</i>~iso~(H) = 1.2Ueq (C), <i>U</i>~iso~(H) =
1.2Ueq (N).
;
_reflns_number_total     2866
_reflns_number_gt     2528
_reflns_threshold_expression     'I > 2\s(I)'
_refine_ls_structure_factor_coef     Fsqd
_refine_ls_matrix_type     full
_refine_ls_R_factor_all     0.0561
_refine_ls_R_factor_gt     0.0474
_refine_ls_wR_factor_gt     0.1175
_refine_ls_wR_factor_ref     0.1251
_refine_ls_goodness_of_fit_ref     1.060
_refine_ls_restrained_S_all     1.060
_refine_ls_number_reflns     2866
_refine_ls_number_parameters     181
_refine_ls_number_restraints     0
_refine_ls_hydrogen_treatment     constr
_refine_ls_weighting_scheme     calc
_refine_ls_weighting_details
              'w=1/[\s^2^(Fo^2^)+(0.0510P)^2^+0.4902P] where P=(Fo^2^+2Fc^2^)/3'
_atom_sites_solution_hydrogens     geom
_atom_sites_solution_primary     dual
_atom_sites_solution_secondary     ?
_refine_ls_shift/su_max     0.000
_refine_ls_shift/su_mean     0.000
_refine_diff_density_max     0.533
_refine_diff_density_min     -0.300
_refine_ls_extinction_method     none
_refine_ls_extinction_coef     .
_refine_ls_abs_structure_details
;
Flack <i>x</i> determined using 921 quotients
[(<i>I</i>^+^)-(<i>I</i>^-^)]/[(<i>I</i>^+^)+(<i>I</i>^-^)]
(Parsons <i>et al.</i>,  2013)
;
_refine_ls_abs_structure_Flack     -0.1(7)
loop_
    _atom_type_symbol
    _atom_type_description
    _atom_type_scat_dispersion_real
    _atom_type_scat_dispersion_imag
    _atom_type_scat_source
    'C' 'C' 0.0033 0.0016
                         'International Tables Vol C Tables 4.2.6.8 and 6.1.1.4'
    'H' 'H' 0.0000 0.0000
                         'International Tables Vol C Tables 4.2.6.8 and 6.1.1.4'
    'F' 'F' 0.0171 0.0103
                         'International Tables Vol C Tables 4.2.6.8 and 6.1.1.4'
    'N' 'N' 0.0061 0.0033
                         'International Tables Vol C Tables 4.2.6.8 and 6.1.1.4'
_computing_data_collection     'Bruker APEXII CCD'
_computing_cell_refinement
;
SAINT V8.40A (Bruker, 2019)
;
_computing_data_reduction
;
SAINT V8.40A (Bruker, 2019)
;
_computing_structure_solution
;
<i>SHELXT2018/2</i> (Sheldrick, 2015a)
;
_computing_structure_refinement
;
<i>SHELXL2018/3</i> (Sheldrick, 2015b)
;
_computing_molecular_graphics
;
Olex2 1.3 (Dolomanov <i>et al.</i>,  2009)
;
_computing_publication_material
;
Olex2 1.3 (Dolomanov <i>et al.</i>,  2009)
;
loop_
    _atom_site_type_symbol
    _atom_site_label
    _atom_site_fract_x
    _atom_site_fract_y
    _atom_site_fract_z
    _atom_site_U_iso_or_equiv
    _atom_site_adp_type
    _atom_site_calc_flag
    _atom_site_occupancy
    _atom_site_disorder_assembly
    _atom_site_disorder_group
    F F1 0.0864(4) -0.1701(2) 0.06215(8) 0.0567(6) Uani d 1 . .
    N N1 -0.0566(4) 0.2923(3) 0.23358(10) 0.0325(6) Uani d 1 . .
    H H1 -0.163457 0.235536 0.246712 0.039 Uiso calc 1 . .
    N N2 0.7008(4) 0.3284(3) 0.05286(9) 0.0366(6) Uani d 1 . .
    H H2 0.829218 0.336765 0.039262 0.044 Uiso calc 1 . .
    C C6 0.1230(5) 0.3505(3) 0.25954(11) 0.0268(6) Uani d 1 . .
    C C5 0.2620(5) 0.4322(3) 0.22362(10) 0.0240(6) Uani d 1 . .
    C C8 0.1535(5) 0.4238(3) 0.17516(10) 0.0255(6) Uani d 1 . .
    C C14 0.2106(5) 0.1028(3) 0.08297(10) 0.0289(6) Uani d 1 . .
    H H14 0.081609 0.123845 0.100979 0.035 Uiso calc 1 . .
    C C13 0.3747(5) 0.2253(3) 0.07888(10) 0.0264(6) Uani d 1 . .
    C C10 0.3965(5) 0.3978(3) 0.09673(10) 0.0264(6) Uani d 1 . .
    C C9 0.2277(5) 0.4995(3) 0.12576(11) 0.0285(6) Uani d 1 . .
    H H9A 0.288541 0.611254 0.132574 0.034 Uiso calc 1 . .
    H H9B 0.099716 0.514911 0.104165 0.034 Uiso calc 1 . .
    C C4 0.4575(5) 0.5076(4) 0.24071(11) 0.0293(6) Uani d 1 . .
    H H4 0.552343 0.561101 0.217991 0.035 Uiso calc 1 . .
    C C12 0.5690(5) 0.1875(4) 0.05142(10) 0.0316(6) Uani d 1 . .
    C C17 0.6017(6) 0.0300(4) 0.02794(11) 0.0394(8) Uani d 1 . .
    H H17 0.730172 0.006624 0.009970 0.047 Uiso calc 1 . .
    C C7 -0.0405(5) 0.3383(4) 0.18325(11) 0.0312(6) Uani d 1 . .
    H H7 -0.145343 0.315036 0.158400 0.037 Uiso calc 1 . .
    C C3 0.5069(6) 0.5007(4) 0.29232(12) 0.0371(7) Uani d 1 . .
    H H3 0.636564 0.549724 0.304113 0.045 Uiso calc 1 . .
    C C11 0.5953(5) 0.4543(4) 0.07946(11) 0.0334(7) Uani d 1 . .
    H H11 0.651263 0.562800 0.084954 0.040 Uiso calc 1 . .
    C C15 0.2462(6) -0.0498(4) 0.05952(11) 0.0345(7) Uani d 1 . .
    C C1 0.1734(6) 0.3440(4) 0.31123(11) 0.0344(7) Uani d 1 . .
    H H1A 0.081012 0.289653 0.334300 0.041 Uiso calc 1 . .
    C C16 0.4374(7) -0.0887(4) 0.03240(12) 0.0419(8) Uani d 1 . .
    H H16 0.453295 -0.195077 0.017363 0.050 Uiso calc 1 . .
    C C2 0.3651(6) 0.4213(4) 0.32682(12) 0.0374(7) Uani d 1 . .
    H H2A 0.401270 0.420605 0.361224 0.045 Uiso calc 1 . .
loop_
    _atom_site_aniso_label
    _atom_site_aniso_U_11
    _atom_site_aniso_U_22
    _atom_site_aniso_U_33
    _atom_site_aniso_U_12
    _atom_site_aniso_U_13
    _atom_site_aniso_U_23
    F1 0.0776(17) 0.0382(10) 0.0542(13) -0.0067(11) -0.0121(12) -0.0048(9)
    N1 0.0292(14) 0.0317(12) 0.0366(13) -0.0075(10) 0.0077(11) 0.0018(11)
    N2 0.0284(13) 0.0539(16) 0.0276(12) 0.0014(12) 0.0064(11) 0.0075(11)
    C6 0.0278(15) 0.0242(12) 0.0285(13) -0.0002(11) 0.0056(12) -0.0006(11)
    C5 0.0270(14) 0.0189(11) 0.0262(13) 0.0034(10) 0.0038(11) -0.0006(10)
    C8 0.0283(14) 0.0229(12) 0.0253(13) 0.0017(11) 0.0028(11) -0.0011(10)
    C14 0.0341(16) 0.0307(14) 0.0220(13) 0.0051(12) -0.0021(12) 0.0010(10)
    C13 0.0307(15) 0.0314(13) 0.0171(11) 0.0064(11) -0.0015(11) 0.0028(10)
    C10 0.0286(15) 0.0310(13) 0.0196(12) 0.0003(11) -0.0006(11) 0.0040(10)
    C9 0.0337(15) 0.0263(12) 0.0256(13) 0.0023(12) -0.0015(12) 0.0007(11)
    C4 0.0296(15) 0.0283(13) 0.0299(14) -0.0019(12) 0.0038(12) -0.0016(11)
    C12 0.0325(16) 0.0433(16) 0.0191(12) 0.0083(13) 0.0004(12) 0.0052(11)
    C17 0.0423(19) 0.0527(19) 0.0233(14) 0.0218(16) 0.0028(14) 0.0028(13)
    C7 0.0293(15) 0.0312(14) 0.0329(15) -0.0005(12) -0.0013(12) -0.0012(12)
    C3 0.0363(18) 0.0389(16) 0.0361(16) -0.0004(14) -0.0076(14) -0.0065(13)
    C11 0.0344(17) 0.0390(16) 0.0268(14) -0.0031(13) -0.0008(13) 0.0070(12)
    C15 0.0465(19) 0.0304(14) 0.0265(14) 0.0038(13) -0.0086(14) 0.0013(11)
    C1 0.0425(18) 0.0313(14) 0.0294(15) 0.0008(13) 0.0117(13) 0.0009(12)
    C16 0.063(2) 0.0365(16) 0.0256(14) 0.0183(16) -0.0052(16) -0.0024(12)
    C2 0.0442(19) 0.0417(16) 0.0262(14) 0.0063(15) -0.0012(14) -0.0030(13)
_geom_special_details
;
 All esds (except the esd in the dihedral angle between two l.s. planes)
 are estimated using the full covariance matrix.  The cell esds are taken
 into account individually in the estimation of esds in distances, angles
 and torsion angles; correlations between esds in cell parameters are only
 used when they are defined by crystal symmetry.  An approximate (isotropic)
 treatment of cell esds is used for estimating esds involving l.s. planes.
;
loop_
    _geom_bond_atom_site_label_1
    _geom_bond_atom_site_label_2
    _geom_bond_site_symmetry_2
    _geom_bond_distance
    _geom_bond_publ_flag
    F1 C15 . 1.357(4) ?
    N1 H1 . 0.8600 ?
    N1 C6 . 1.365(4) ?
    N1 C7 . 1.374(4) ?
    N2 H2 . 0.8600 ?
    N2 C12 . 1.368(4) ?
    N2 C11 . 1.371(4) ?
    C6 C5 . 1.420(4) ?
    C6 C1 . 1.393(4) ?
    C5 C8 . 1.435(4) ?
    C5 C4 . 1.401(4) ?
    C8 C9 . 1.497(4) ?
    C8 C7 . 1.373(4) ?
    C14 H14 . 0.9300 ?
    C14 C13 . 1.391(4) ?
    C14 C15 . 1.366(4) ?
    C13 C10 . 1.442(4) ?
    C13 C12 . 1.415(4) ?
    C10 C9 . 1.507(4) ?
    C10 C11 . 1.364(4) ?
    C9 H9A . 0.9700 ?
    C9 H9B . 0.9700 ?
    C4 H4 . 0.9300 ?
    C4 C3 . 1.390(4) ?
    C12 C17 . 1.398(4) ?
    C17 H17 . 0.9300 ?
    C17 C16 . 1.372(5) ?
    C7 H7 . 0.9300 ?
    C3 H3 . 0.9300 ?
    C3 C2 . 1.398(5) ?
    C11 H11 . 0.9300 ?
    C15 C16 . 1.396(5) ?
    C1 H1A . 0.9300 ?
    C1 C2 . 1.375(5) ?
    C16 H16 . 0.9300 ?
    C2 H2A . 0.9300 ?
loop_
    _geom_angle_atom_site_label_1
    _geom_angle_atom_site_label_2
    _geom_angle_atom_site_label_3
    _geom_angle_site_symmetry_1
    _geom_angle_site_symmetry_3
    _geom_angle
    _geom_angle_publ_flag
    C6 N1 H1 . . 125.2 ?
    C6 N1 C7 . . 109.6(2) ?
    C7 N1 H1 . . 125.2 ?
    C12 N2 H2 . . 125.5 ?
    C12 N2 C11 . . 109.0(3) ?
    C11 N2 H2 . . 125.5 ?
    N1 C6 C5 . . 107.1(2) ?
    N1 C6 C1 . . 130.6(3) ?
    C1 C6 C5 . . 122.3(3) ?
    C6 C5 C8 . . 107.2(2) ?
    C4 C5 C6 . . 118.8(2) ?
    C4 C5 C8 . . 133.9(3) ?
    C5 C8 C9 . . 127.7(3) ?
    C7 C8 C5 . . 106.2(2) ?
    C7 C8 C9 . . 126.0(3) ?
    C13 C14 H14 . . 121.3 ?
    C15 C14 H14 . . 121.3 ?
    C15 C14 C13 . . 117.4(3) ?
    C14 C13 C10 . . 133.9(3) ?
    C14 C13 C12 . . 119.4(3) ?
    C12 C13 C10 . . 106.7(3) ?
    C13 C10 C9 . . 127.0(3) ?
    C11 C10 C13 . . 106.2(3) ?
    C11 C10 C9 . . 126.7(3) ?
    C8 C9 C10 . . 115.6(2) ?
    C8 C9 H9A . . 108.4 ?
    C8 C9 H9B . . 108.4 ?
    C10 C9 H9A . . 108.4 ?
    C10 C9 H9B . . 108.4 ?
    H9A C9 H9B . . 107.4 ?
    C5 C4 H4 . . 120.7 ?
    C3 C4 C5 . . 118.6(3) ?
    C3 C4 H4 . . 120.7 ?
    N2 C12 C13 . . 107.7(3) ?
    N2 C12 C17 . . 130.3(3) ?
    C17 C12 C13 . . 122.0(3) ?
    C12 C17 H17 . . 121.2 ?
    C16 C17 C12 . . 117.5(3) ?
    C16 C17 H17 . . 121.2 ?
    N1 C7 H7 . . 125.1 ?
    C8 C7 N1 . . 109.8(3) ?
    C8 C7 H7 . . 125.1 ?
    C4 C3 H3 . . 119.4 ?
    C4 C3 C2 . . 121.2(3) ?
    C2 C3 H3 . . 119.4 ?
    N2 C11 H11 . . 124.8 ?
    C10 C11 N2 . . 110.4(3) ?
    C10 C11 H11 . . 124.8 ?
    F1 C15 C14 . . 118.4(3) ?
    F1 C15 C16 . . 117.9(3) ?
    C14 C15 C16 . . 123.7(3) ?
    C6 C1 H1A . . 121.3 ?
    C2 C1 C6 . . 117.4(3) ?
    C2 C1 H1A . . 121.3 ?
    C17 C16 C15 . . 119.9(3) ?
    C17 C16 H16 . . 120.0 ?
    C15 C16 H16 . . 120.0 ?
    C3 C2 H2A . . 119.1 ?
    C1 C2 C3 . . 121.7(3) ?
    C1 C2 H2A . . 119.1 ?
loop_
    _geom_torsion_atom_site_label_1
    _geom_torsion_atom_site_label_2
    _geom_torsion_atom_site_label_3
    _geom_torsion_atom_site_label_4
    _geom_torsion_site_symmetry_1
    _geom_torsion_site_symmetry_2
    _geom_torsion_site_symmetry_3
    _geom_torsion_site_symmetry_4
    _geom_torsion
    _geom_torsion_publ_flag
    F1 C15 C16 C17 . . . . 178.8(3) ?
    N1 C6 C5 C8 . . . . 1.5(3) ?
    N1 C6 C5 C4 . . . . 178.5(2) ?
    N1 C6 C1 C2 . . . . -177.1(3) ?
    N2 C12 C17 C16 . . . . -179.2(3) ?
    C6 N1 C7 C8 . . . . 1.6(3) ?
    C6 C5 C8 C9 . . . . 176.6(3) ?
    C6 C5 C8 C7 . . . . -0.5(3) ?
    C6 C5 C4 C3 . . . . -0.6(4) ?
    C6 C1 C2 C3 . . . . -1.2(5) ?
    C5 C6 C1 C2 . . . . 0.2(4) ?
    C5 C8 C9 C10 . . . . 81.7(4) ?
    C5 C8 C7 N1 . . . . -0.6(3) ?
    C5 C4 C3 C2 . . . . -0.3(5) ?
    C8 C5 C4 C3 . . . . 175.5(3) ?
    C14 C13 C10 C9 . . . . -2.1(5) ?
    C14 C13 C10 C11 . . . . -178.6(3) ?
    C14 C13 C12 N2 . . . . 179.5(2) ?
    C14 C13 C12 C17 . . . . 0.2(4) ?
    C14 C15 C16 C17 . . . . -0.4(5) ?
    C13 C14 C15 F1 . . . . -178.7(2) ?
    C13 C14 C15 C16 . . . . 0.6(4) ?
    C13 C10 C9 C8 . . . . 58.2(4) ?
    C13 C10 C11 N2 . . . . -1.1(3) ?
    C13 C12 C17 C16 . . . . 0.0(4) ?
    C10 C13 C12 N2 . . . . 0.3(3) ?
    C10 C13 C12 C17 . . . . -179.0(3) ?
    C9 C8 C7 N1 . . . . -177.8(3) ?
    C9 C10 C11 N2 . . . . -177.5(3) ?
    C4 C5 C8 C9 . . . . 0.2(5) ?
    C4 C5 C8 C7 . . . . -176.9(3) ?
    C4 C3 C2 C1 . . . . 1.2(5) ?
    C12 N2 C11 C10 . . . . 1.3(3) ?
    C12 C13 C10 C9 . . . . 176.9(3) ?
    C12 C13 C10 C11 . . . . 0.4(3) ?
    C12 C17 C16 C15 . . . . 0.1(4) ?
    C7 N1 C6 C5 . . . . -1.9(3) ?
    C7 N1 C6 C1 . . . . 175.8(3) ?
    C7 C8 C9 C10 . . . . -101.7(3) ?
    C11 N2 C12 C13 . . . . -1.0(3) ?
    C11 N2 C12 C17 . . . . 178.3(3) ?
    C11 C10 C9 C8 . . . . -126.1(3) ?
    C15 C14 C13 C10 . . . . 178.5(3) ?
    C15 C14 C13 C12 . . . . -0.4(4) ?
    C1 C6 C5 C8 . . . . -176.4(3) ?
    C1 C6 C5 C4 . . . . 0.6(4) ?
_shelx_space_group_comment
;
The symmetry employed for this shelxl refinement is uniquely defined
by the following loop, which should always be used as a source of
symmetry information in preference to the above space-group names.
They are only intended as comments.
;
_shelx_estimated_absorpt_T_min     0.989
_shelx_estimated_absorpt_T_max     0.991
_shelx_hkl_file
;
  -1   0   0    1.30    1.20
  -1   0   0    2.30    1.80
   1   0   0   10.10    2.20
   1   0   0    2.10    1.70
  -2   0   0  138.99   12.30
  -2   0   0  153.48   14.00
   2   0   0  147.59   12.70
   2   0   0  144.79   14.10
   3   0   0    1.10    2.80
   3   0   0    7.90    3.70
   4   0   0  248.28   25.80
  -5   0   0   -2.40    2.60
  -5   0   0    4.60    2.70
  -6   0   0  401.56   35.50
  -6   0   0  356.16   25.30
  -7   0   0   -4.90    4.80
   0   1   0    7.60    1.70
  -1  -1   0 2071.29  119.39
  -1  -1   0 1799.22  117.59
   1  -1   0 1778.82  117.69
   1   1   0 1967.40  119.39
  -1  -1   0 1625.14  116.69
  -1   1   0 1773.32  117.49
   1   1   0 2068.69  117.09
  -1  -1   0 1801.52  117.79
  -2   1   0   44.90    7.80
  -2   1   0   42.50    5.20
  -2  -1   0   31.10    3.20
   2  -1   0   36.20    5.10
  -2  -1   0   33.50    5.70
  -2  -1   0   34.50    6.90
   2   1   0   45.60    8.10
   3   1   0   43.30    9.40
   3  -1   0   30.90    6.90
  -3  -1   0   39.80    3.80
  -4  -1   0  940.81   58.29
  -4  -1   0  885.11   64.89
   4   1   0  879.31   68.69
   4  -1   0  906.81   65.09
   5   1   0  150.18   21.60
  -5  -1   0  178.88   19.80
  -5   1   0  162.08   19.50
  -5  -1   0  185.88   12.20
  -6  -1   0   24.30    8.30
  -6   1   0   19.10    8.20
  -7   1   0   31.20   11.80
  -7  -1   0   45.20   13.00
  -7   1   0   50.79    6.70
   0  -2   0 5586.54  344.87
   0   2   0 4963.70  347.17
   0  -2   0 5308.77  347.37
   0   2   0 6240.28  344.97
  -1   2   0 2190.38  135.39
   1   2   0 2094.89  135.89
   1  -2   0 2223.88  135.59
   1   2   0 2022.70  137.79
  -1  -2   0 2094.39  135.29
  -1   2   0 2016.60  136.89
  -1  -2   0 2392.16  138.29
  -1  -2   0 2101.09  135.29
   2   2   0  591.74   43.20
  -2  -2   0  472.75   41.60
   2  -2   0  601.04   40.50
  -2  -2   0  590.94   40.00
  -2  -2   0  565.14   40.20
   2   2   0  639.34   38.90
  -2   2   0  602.04   40.10
  -3  -2   0   23.00    5.80
   3  -2   0   25.10    6.20
   3   2   0   29.00    3.70
   3   2   0   19.50    7.30
   4  -2   0  545.15   42.00
  -4  -2   0  524.15   41.50
   4   2   0  549.65   46.10
  -5  -2   0   61.19   12.30
   5   2   0   75.89   16.80
  -6   2   0   31.20    9.10
   6   2   0   15.10    9.60
  -6  -2   0   25.00    8.60
  -7   2   0   33.30   12.00
   7   2   0   69.89   19.30
  -7   2   0   46.70    8.20
  -7  -2   0   47.90   14.40
   0  -3   0   -1.50    1.50
   0   3   0    1.20    1.70
   0   3   0   -0.10    0.50
   0  -3   0    0.90    0.60
  -1   3   0 1742.13  109.99
  -1  -3   0 1559.54  106.69
  -1   3   0 1711.53  106.99
   1   3   0 1700.23  110.59
   1  -3   0 1647.44  106.99
  -1  -3   0 1794.92  110.79
  -1  -3   0 1645.44  106.79
  -2   3   0 1100.89   72.19
  -2  -3   0 1176.68   72.39
  -2  -3   0 1058.39   72.29
   2  -3   0 1129.79   72.79
   2   3   0 1084.59   72.09
   2   3   0 1027.80   75.89
   3   3   0   93.59   13.10
   3   3   0   90.59    9.00
   3  -3   0  108.99   11.40
  -3  -3   0   89.59   10.40
   4  -3   0   10.30    5.00
  -4  -3   0    4.90    4.30
   4   3   0    6.40    6.00
   5   3   0  467.05   45.20
  -5  -3   0  466.05   39.20
  -6  -3   0    2.20    4.30
   6   3   0   -3.00    8.10
  -6   3   0    5.80    5.40
   7   3   0   26.90   13.70
  -7   3   0   47.40   13.00
  -7   3   0   33.80    9.10
  -7  -3   0   57.49   13.60
   0   4   0   53.69    4.50
   0  -4   0   64.09    4.60
   0   4   0   67.29    8.90
  -1   4   0 4963.20  330.57
  -1   4   0 4893.61  326.17
   1  -4   0 5363.66  326.57
  -1  -4   0 5366.26  326.17
   1   4   0 5445.56  332.37
  -2  -4   0  316.77   22.90
  -2   4   0  306.77   22.80
  -2   4   0  306.57   25.90
   2  -4   0  304.47   23.20
   2   4   0  292.67   27.20
   2   4   0  284.17   23.50
  -2  -4   0  315.47   22.80
   3   4   0   17.90    4.60
   3  -4   0   15.80    5.60
  -3  -4   0   20.40    5.40
   3   4   0   13.60    7.00
   4   4   0  282.27   31.70
  -4  -4   0  320.37   27.70
   4  -4   0  357.46   29.00
   4   4   0  323.87   24.70
   5   4   0  300.57   34.70
  -5   4   0  321.37   30.00
  -5  -4   0  331.97   29.70
  -6   4   0    3.10    4.90
   6   4   0   -8.50    5.80
  -6  -4   0    0.80    6.10
   7   4   0   75.89   20.40
  -7   4   0   69.39   13.20
  -7   4   0   42.40   12.70
  -7  -4   0   39.20   14.00
   0   5   0   -3.70    2.50
  -1   5   0  164.88   11.90
   1   5   0  200.88   18.70
  -1  -5   0  146.89   11.30
  -1   5   0  162.38   16.70
   1  -5   0  151.28   11.90
  -1  -5   0  153.08   11.50
   1   5   0  140.59   15.10
  -2  -5   0   13.00    3.80
  -2   5   0   13.70    3.80
   2  -5   0   18.40    4.70
   2   5   0    2.80    3.60
   2   5   0   13.80    6.80
  -2  -5   0   19.80    4.30
  -2   5   0   11.60    5.00
   3   5   0  161.28   16.50
   3  -5   0  165.88   17.00
  -3   5   0  195.88   20.00
   3   5   0  187.18   22.20
  -3  -5   0  189.78   16.70
   4   5   0  356.76   37.80
  -4   5   0  353.06   34.20
  -4  -5   0  383.46   31.50
   4   5   0  410.46   30.10
  -5  -5   0  170.58   19.20
   5   5   0  163.18   15.40
  -5   5   0  161.78   19.40
   5   5   0  156.78   23.40
   6   5   0    4.20    8.20
  -6  -5   0   -0.30    6.20
  -6   5   0   -3.30    4.80
   0   6   0  493.35   38.90
   0   6   0  428.46   37.20
  -1   6   0  314.67   21.70
  -1   6   0  341.37   29.30
   1   6   0  306.07   29.40
   1   6   0  323.67   28.40
  -2   6   0  403.76   28.30
  -2  -6   0  397.96   27.70
  -2  -6   0  373.96   27.50
   2   6   0  345.67   35.10
   2  -6   0  415.66   29.00
  -2   6   0  397.16   34.20
   3   6   0    4.80    6.70
  -3  -6   0    8.80    4.10
   3   6   0    3.60    4.30
  -3   6   0    6.60    5.90
  -4   6   0  118.89   18.30
  -4   6   0  161.38   17.10
   4   6   0  142.49   25.70
  -4  -6   0  146.39   15.90
   4   6   0  145.99   15.80
   5   6   0   39.50   14.30
  -5  -6   0   22.40    6.90
   5   6   0   37.10    8.00
  -5   6   0   15.60    8.70
  -5   6   0   14.10    6.90
  -6  -6   0   10.90    7.00
  -6   6   0   -3.60    6.80
  -6   6   0  -11.70    5.60
   6   6   0  -16.40    8.60
   0   7   0   13.80    6.60
   0   7   0   13.30    6.90
  -1   7   0   56.29   13.20
   1   7   0   64.89   14.30
   1   7   0   62.29   13.10
  -2  -7   0   77.59    6.90
   2   7   0   89.79   14.70
  -2   7   0   49.80    7.80
  -2   7   0   56.09    7.90
  -2   7   0   60.49   13.00
  -2  -7   0   62.69    6.30
   2   7   0   64.19   14.90
  -3   7   0   43.70    8.20
   3   7   0   22.50    8.00
  -3  -7   0   38.90    7.20
   3   7   0   28.90   11.80
  -3   7   0   45.50   10.90
  -4  -7   0    4.50    4.80
   4   7   0   11.90    9.10
  -4   7   0   -0.30    5.20
   4   7   0    3.90    5.00
  -4   7   0   -4.10    4.10
   5   7   0   15.00   12.80
  -5   7   0   18.70    8.60
  -5   7   0    8.80    7.30
   5   7   0   22.30    9.40
  -5  -7   0   27.20    8.60
   0   8   0  192.88   23.20
   0   8   0  220.88   24.80
  -1   8   0  228.08   26.00
  -1   8   0  256.27   26.90
   1   8   0  264.27   25.80
   1   8   0  210.98   25.90
  -2   8   0   17.30    3.60
   2   8   0   24.60    8.90
  -2   8   0   32.50   11.00
  -2   8   0   28.80    4.20
  -2   8   0   18.80    8.20
   2   8   0   41.20   13.60
  -3  -8   0    1.60    3.90
   3   8   0    4.40    5.90
  -3   8   0    3.20    4.90
   3   8   0   16.60    9.20
  -3   8   0    3.20    5.80
  -3   8   0    8.40    6.50
  -4   8   0   26.60   10.40
   4   8   0   22.10    9.20
  -4   8   0   20.10    7.10
   4   8   0   15.40   10.90
  -4   8   0   14.30    8.20
  -4  -8   0    3.20    6.30
   0   9   0   -7.60    5.20
   0   9   0    3.80    5.30
   1   9   0   -3.40    5.60
   1   9   0    0.00    6.60
  -1   9   0    9.80    7.60
  -1   9   0   -9.20    5.10
  -2   9   0   38.10   10.90
   2   9   0   43.30   11.50
   2   9   0   43.50   14.90
  -2   9   0   33.20   13.30
  -3   9   0    9.50    4.50
  -3   9   0    6.80    8.00
   3   9   0   26.10   11.70
   3   9   0   -1.40    7.60
  -3   9   0   -0.20    8.00
   0  10   0    9.40    8.10
   0  10   0   22.30   12.00
   1  10   0   19.00   10.00
  -1  10   0   -7.10    7.90
  -1  10   0    4.10    8.80
   1  10   0    5.60   10.50
  -1   0   1   31.50    3.90
  -1   0  -1   31.70    3.50
   1   0  -1   22.80    3.10
  -1   0  -1   21.40    3.10
   1   0   1   21.40    4.20
   1   0  -1   27.40    3.80
  -1   0   1   24.40    3.10
  -1   0  -1   22.90    4.20
  -2   0  -1 2844.72  182.88
   2   0   1 2795.92  185.18
   2   0  -1 2816.42  184.88
  -2   0   1 3067.49  184.98
  -2   0   1 2817.42  182.78
   2   0  -1 2861.61  183.18
  -2   0  -1 2939.11  185.18
   3   0   1  469.55   38.90
   3   0  -1  515.65   39.10
   3   0  -1  479.95   36.40
   4   0  -1   42.50   10.90
  -4   0  -1   40.90    8.90
   4   0  -1   53.79   10.30
  -5   0  -1    4.20    3.70
  -5   0  -1   12.40    4.70
  -5   0   1    7.60    2.80
  -6   0  -1   77.79    7.80
  -6   0  -1   51.89   13.20
  -6   0   1   60.59   13.90
  -7   0   1   -0.90    4.30
  -7   0  -1   -6.70    5.40
   0  -1   1 3020.70  189.98
   1   1  -1 1533.35  106.89
  -1   1   1 1672.73  105.69
   1  -1   1 1697.73  105.89
  -1  -1  -1 1748.63  105.99
  -1  -1  -1 1376.56  106.49
   1   1  -1 1639.44  105.59
  -1  -1   1 1681.23  105.59
  -1   1  -1 1714.43  105.79
   1   1   1 1692.53  107.29
   1  -1  -1 1654.03  105.79
  -1  -1   1 1865.01  107.59
   1   1   1 1724.83  105.99
  -2  -1  -1  241.28   19.50
  -2   1   1  240.68   17.70
  -2  -1  -1  190.58   15.50
   2   1  -1  203.68   19.00
  -2  -1  -1  240.18   18.10
  -2  -1  -1  240.88   17.70
   2  -1   1  217.08   17.70
   2   1  -1  222.38   17.60
  -2   1   1  223.78   18.90
   2  -1  -1  246.58   18.10
  -2  -1   1  225.88   19.00
  -2   1  -1  192.38   17.10
  -2   1  -1  215.18   19.30
   2   1   1  235.88   19.90
  -2  -1   1  238.78   14.80
  -2  -1   1  232.28   17.40
   3  -1   1  391.46   30.40
  -3  -1  -1  428.86   26.70
   3   1  -1  381.76   32.60
  -3  -1  -1  356.06   30.00
   3   1  -1  389.46   30.30
   3  -1  -1  344.77   29.70
  -3  -1   1  438.66   25.40
   3   1   1  352.46   32.40
  -4  -1  -1  467.55   39.30
   4   1  -1  500.45   43.40
  -4  -1  -1  557.94   34.20
  -4   1  -1  498.65   40.00
   4  -1  -1  485.95   39.60
   4   1   1  513.95   43.70
   5   1  -1  608.74   53.49
  -5  -1  -1  612.04   49.30
  -5  -1  -1  572.34   41.00
   5   1   1  621.74   54.29
  -5   1  -1  711.13   50.89
  -5  -1   1  682.13   50.19
   5  -1  -1  612.84   49.20
  -6   1   1   94.19   17.10
  -6  -1  -1   69.79   14.80
   6   1  -1   75.49   18.30
  -6   1  -1   80.69   16.50
  -6  -1   1   93.59   17.10
  -7   1   1   95.29   18.80
  -7   1   1   98.99    8.90
  -7  -1  -1  102.69   18.90
  -7   1  -1   80.49   18.00
  -7  -1   1  103.99   18.90
  -1   2   1 7733.03  478.45
   1  -2   1 7669.33  478.45
  -1  -2  -1 7479.95  480.45
  -1  -2  -1 7579.94  478.45
  -1   2   1 7473.45  479.65
   1   2  -1 7232.28  480.65
  -1   2  -1 6733.43  479.95
   1   2   1 8032.20  478.65
   1   2   1 7386.96  480.75
   1  -2  -1 7556.44  478.55
  -1   2  -1 7796.52  478.35
   1   2   1 8104.29  479.25
  -1  -2   1 8337.87  478.45
  -1  -2   1 7978.80  478.25
  -2  -2  -1  703.73   51.09
   2   2  -1  745.33   55.49
  -2  -2  -1  871.41   55.69
  -2  -2  -1  751.22   52.49
   2   2  -1  834.02   50.99
  -2  -2  -1  774.52   52.89
  -2   2   1  841.02   52.79
   2  -2   1  763.72   52.79
  -2  -2   1  781.02   52.39
  -2   2  -1  807.72   52.59
   2  -2  -1  805.62   53.09
  -2  -2   1  791.12   52.89
   2   2   1  649.04   54.59
   2   2   1  832.72   51.59
   3   2  -1 1583.24  120.59
  -3  -2  -1 1667.43  113.89
  -3  -2  -1 2008.60  118.59
   3  -2   1 1786.32  118.09
  -3  -2   1 1848.32  118.19
   3  -2  -1 1769.92  117.79
   3   2   1 1896.41  122.49
   4   2  -1  247.48   27.40
  -4  -2  -1  296.67   25.00
  -4  -2  -1  275.77   19.10
  -4  -2   1  282.27   24.40
   4   2   1  256.77   27.50
   4  -2  -1  239.78   23.90
  -5  -2  -1   80.79   14.30
   5   2  -1   65.79   16.50
  -5  -2   1   52.09   12.00
   5  -2  -1   71.09   13.90
   5   2   1   70.49   16.20
  -5   2  -1   78.29   14.00
  -6   2   1   71.19   15.00
   6   2  -1   53.29   16.80
  -6  -2  -1   65.19   13.50
  -6  -2   1   54.49   13.10
   6   2   1   59.69   16.90
  -6   2  -1   64.49   14.30
  -7  -2  -1   24.40   11.10
  -7   2   1   38.20   12.50
   7   2  -1   30.40   13.70
  -7   2   1   43.80    8.40
  -7   2  -1   46.10   13.00
  -7  -2   1   38.10   11.40
   0   3   1    4.00    2.50
   0  -3  -1    7.00    1.60
   0   3   1    7.60    1.60
   0   3  -1   12.10    3.80
   0  -3  -1    5.40    2.60
   0  -3   1   12.10    3.40
  -1   3   1 3020.60  190.28
  -1  -3  -1 3040.50  193.68
   1  -3   1 2973.40  190.08
  -1   3   1 3071.79  192.68
  -1  -3  -1 3123.59  190.28
  -1   3  -1 2896.61  193.08
  -1   3  -1 2955.10  189.78
  -1  -3   1 2947.41  189.68
  -1  -3   1 2977.00  189.68
   1   3   1 3122.99  192.28
   1   3   1 3019.60  193.78
   1   3   1 3081.89  190.28
   1  -3  -1 3026.30  190.38
  -1  -3   1 2999.30  193.88
   2  -3   1   27.20    5.30
  -2   3   1   32.80    5.60
   2   3  -1   32.00    7.70
  -2  -3  -1   30.70    5.50
   2   3  -1   24.90    4.70
  -2  -3  -1   38.30    6.20
   2   3   1   37.70    5.10
  -2   3  -1   27.70    5.00
  -2  -3   1   31.70    5.50
   2   3   1   31.20    7.90
  -2  -3   1   30.70    5.50
   2  -3  -1   25.40    5.50
   3   3  -1  518.05   31.40
   3   3  -1  415.56   37.30
   3  -3   1  471.35   34.40
  -3  -3  -1  412.76   33.30
   3   3   1  446.76   38.00
   3  -3  -1  409.46   33.50
   3   3   1  437.06   31.60
  -3  -3   1  433.96   33.50
   4   3  -1  246.38   28.00
  -4  -3  -1  289.07   24.70
  -4  -3   1  257.27   24.20
   4  -3  -1  271.57   24.70
   4   3   1  288.17   29.70
   5   3  -1   63.69   16.40
  -5  -3  -1   78.69   13.60
   5  -3  -1   70.29   13.30
  -5  -3   1   54.19   12.00
  -5   3  -1   58.59   12.50
   5   3   1   87.19   19.30
   6   3  -1   46.90   15.40
  -6   3   1   67.69   14.40
  -6  -3  -1   52.39   12.50
  -6   3  -1   59.09   14.40
   6   3   1   77.59   19.00
  -6  -3   1   64.29   14.00
  -7  -3  -1    8.30    7.60
  -7   3   1    8.90    7.20
   7   3  -1   10.80    9.90
  -7   3   1   -2.20    5.30
  -7  -3   1    3.40    7.30
  -7   3  -1    6.70    7.50
   7   3   1   -2.30    9.20
   0   4   1   58.79    5.10
   0   4   1   61.99    8.10
   0  -4  -1   57.19    9.60
   0   4  -1   71.59    9.20
   0  -4  -1   60.59    5.20
   1  -4   1 1579.64   97.79
   1   4  -1 1519.95  103.49
  -1   4   1 1523.85   97.89
  -1   4   1 1564.84  101.99
  -1   4  -1 1325.27  101.59
   1   4   1 1575.14  102.79
   1  -4  -1 1633.74   98.19
  -1  -4   1 1600.54   97.19
   1   4   1 1625.34   97.99
   1   4   1 1567.44  101.39
  -1  -4   1 1337.77   96.89
  -1   4  -1 1540.55   97.49
  -2   4   1  493.25   38.90
   2  -4   1  530.75   36.60
  -2  -4  -1  514.55   36.20
  -2   4   1  519.65   36.20
   2   4  -1  524.15   41.50
   2   4  -1  548.95   37.40
  -2  -4  -1  508.65   36.20
  -2  -4   1  520.25   36.00
   2   4   1  529.65   37.60
  -2   4  -1  513.35   39.60
  -2  -4   1  505.75   35.70
   2  -4  -1  507.05   36.60
   2   4   1  503.95   40.80
  -2   4  -1  521.65   36.00
   3   4  -1  341.57   25.30
  -3  -4  -1  348.87   26.70
   3  -4   1  330.47   26.80
   3   4  -1  282.97   30.00
  -3  -4   1  325.37   26.20
   3   4   1  324.87   31.40
   3  -4  -1  326.67   26.60
   3   4   1  340.77   25.80
  -4  -4  -1   75.89   11.10
   4   4  -1   83.19    9.30
   4   4  -1   77.99   17.20
  -4  -4   1   89.89   11.60
   4  -4  -1   83.79   14.00
   4   4   1  106.49   10.40
  -4   4  -1   92.09   12.20
   4   4   1   81.39   17.80
   5   4  -1   14.20   10.40
  -5  -4  -1   14.60    6.80
  -5   4  -1   16.60    7.50
   5   4   1   18.70   10.00
  -5  -4   1   13.60    5.50
   5  -4  -1   20.90    7.90
   6   4  -1   16.30   11.80
  -6  -4  -1    9.60    7.10
  -6   4   1   16.40    7.40
  -6  -4   1   15.90    7.50
  -6   4  -1    0.00    5.60
   6   4   1    4.70    9.20
  -7  -4  -1   35.40   11.30
   7   4  -1   33.70   14.90
  -7   4   1   18.20    8.50
  -7   4   1   30.20    8.90
  -7  -4   1   48.70   13.40
   7   4   1   63.19   18.00
  -7   4  -1   26.00   11.40
   0   5  -1   87.79   12.20
   0   5   1  107.09   12.30
   0   5   1  106.29   12.70
   0   5   1  110.29    7.90
   0  -5  -1   97.19    7.70
  -1  -5  -1  109.79    8.80
  -1   5   1  109.09   12.70
   1   5  -1  110.29   14.10
  -1  -5  -1  110.99    8.60
  -1   5   1   90.49    8.50
   1   5  -1  115.49   12.40
   1   5   1  107.29   13.20
  -1  -5   1   84.59    7.40
  -1   5  -1  108.49    8.20
  -1   5  -1  107.29   13.40
   1   5   1  116.49   12.70
   1  -5  -1   96.99    8.80
  -1  -5   1  108.09    7.70
  -2   5   1   92.09   12.50
   2  -5   1  112.59   10.30
   2   5  -1  105.49   14.80
  -2  -5  -1  104.39    9.80
  -2  -5  -1   95.69    9.70
  -2   5   1   86.99    9.50
   2   5  -1  100.29   11.60
  -2   5  -1  111.19    9.80
  -2  -5   1   89.09    9.00
   2   5   1   92.29   13.60
   2   5   1   81.99   11.10
   2  -5  -1  103.79   10.30
  -2   5  -1   76.89   11.60
  -2  -5   1   96.39    9.20
   3   5  -1    8.30    7.00
  -3  -5  -1    7.50    3.90
   3   5  -1   10.10    4.60
  -3   5   1    8.90    4.90
  -3   5  -1    8.40    5.30
   3   5   1   14.70    5.50
  -3  -5   1   13.80    4.80
   3   5   1   19.80    8.20
   3  -5  -1   11.30    4.50
   4   5  -1  699.13   51.49
  -4   5   1  753.62   57.79
  -4  -5  -1  795.92   54.69
   4   5  -1  786.32   62.79
  -4  -5   1  654.93   53.49
   4   5   1  786.32   52.99
   4   5   1  701.03   61.29
   4  -5  -1  736.73   55.29
  -4   5  -1  775.02   55.39
  -4   5  -1  708.63   57.69
   5   5  -1    5.90    9.60
   5   5  -1   21.60    6.10
  -5  -5  -1   27.30    9.00
  -5   5  -1   27.90    8.20
   5   5   1   34.00   13.50
  -5  -5   1   22.30    7.80
   5   5   1   29.70    7.10
  -6   5   1   22.90    9.40
   6   5  -1   37.40   15.50
  -6  -5  -1   21.50    9.30
  -6   5  -1   39.40   11.50
  -6  -5   1   13.40    8.70
   6   5   1   33.20   13.30
   0   6  -1   41.20   10.40
   0   6   1   36.20    8.60
   0   6   1   39.90    9.60
   0  -6  -1   36.80    3.10
  -1   6   1  118.19   15.90
  -1   6   1  144.69   11.30
   1   6  -1  145.39   16.00
  -1  -6  -1  147.99   10.90
  -1  -6  -1  141.89   10.70
   1   6  -1  152.88   18.60
  -1   6  -1  138.09   10.10
   1   6   1  144.69   17.40
   1  -6  -1  142.59   11.40
   1   6   1  137.19   15.70
  -1   6  -1  145.59   17.10
  -1   6  -1  158.38   10.20
  -2  -6  -1  233.08   18.80
  -2  -6  -1  287.07   19.10
   2   6  -1  289.77   27.80
  -2   6   1  207.68   23.00
   2   6  -1  216.38   21.70
  -2   6   1  237.18   19.00
  -2   6  -1  236.38   24.00
   2   6   1  221.78   22.00
  -2  -6   1  222.18   17.80
   2   6   1  260.47   26.60
  -2   6  -1  247.88   19.00
   2  -6  -1  244.28   19.60
  -2   6  -1  251.97   18.80
   3   6  -1  321.97   26.30
  -3  -6  -1  316.37   24.40
   3   6  -1  239.98   29.60
  -3   6   1  338.57   29.40
   3   6   1  240.28   24.80
  -3   6  -1  307.97   29.10
  -3  -6   1  344.27   24.50
  -3   6  -1  303.47   24.80
   3   6   1  273.37   30.70
   3  -6  -1  289.27   25.10
   4   6  -1  222.68   21.80
   4   6  -1  269.57   31.00
  -4   6   1  262.57   26.80
  -4  -6  -1  272.27   23.30
  -4   6  -1  240.28   26.60
   4   6   1  309.17   24.20
  -4  -6   1  215.68   21.60
  -4   6  -1  238.68   23.00
   4   6   1  239.48   29.10
   5   6  -1  125.09   14.00
  -5  -6  -1  122.49   15.60
  -5   6   1  134.69   17.30
  -5   6   1  108.19   19.80
   5   6  -1  132.69   26.10
  -5  -6   1  154.78   17.00
  -5   6  -1  109.29   17.90
  -5   6  -1  100.39   20.40
   5   6   1   68.39   18.80
   5   6   1  116.19   14.00
  -6   6   1   -3.80    5.80
  -6  -6  -1   16.10    8.50
   6   6  -1   -5.40    7.60
  -6   6   1   17.20    8.10
  -6   6   1   25.70   10.40
  -6   6  -1   11.00    6.90
  -6  -6   1   11.30    8.40
   6   6   1   28.20   15.10
  -6   6  -1  -10.20    7.30
   0   7  -1    6.50    6.00
   0   7   1   26.60    8.10
   0   7   1    2.80    5.80
   0   7  -1   13.00    6.00
   1   7  -1  190.08   21.60
  -1   7   1  135.29   18.10
  -1   7   1  177.38   20.00
  -1   7   1  164.48   11.80
  -1   7   1  170.78   11.90
   1   7  -1  167.58   18.90
  -1   7  -1  160.98   19.80
   1   7   1  162.68   19.30
   1   7   1  183.78   19.60
  -2   7   1  102.99   14.80
  -2   7   1   88.49    9.60
   2   7  -1  112.39   20.50
  -2  -7  -1   80.09    9.00
  -2  -7  -1   76.49    8.50
   2   7  -1  120.39   14.50
  -2   7  -1   93.89    9.10
  -2   7  -1  102.29   17.90
   2   7   1  108.69   13.90
   2   7   1   95.79   18.90
  -2  -7   1  118.99    8.10
  -2   7  -1   94.19    9.10
  -2  -7   1   99.59    8.00
   3   7  -1  167.58   22.50
  -3  -7  -1  130.29   13.10
  -3   7   1  134.49   14.20
   3   7  -1  154.08   17.10
  -3   7   1  159.48   18.60
  -3  -7   1  114.99   12.30
  -3   7  -1  108.29   13.20
  -3   7  -1  141.79   18.50
   3   7   1  136.39   24.10
   3   7   1  157.58   17.70
  -4   7   1   46.20   12.20
  -4  -7  -1   32.40    8.00
  -4   7   1   33.10    9.00
   4   7  -1   41.50    9.10
   4   7  -1   13.30   11.20
  -4   7  -1   25.30   10.80
  -4   7  -1   28.80    7.50
   4   7   1   40.20   14.20
   4   7   1   28.30    7.90
  -4  -7   1   36.60    8.50
  -5   7   1   59.19   12.60
  -5   7   1   58.09   14.50
  -5   7   1   43.20   13.00
  -5  -7  -1   55.49   12.40
   5   7  -1   46.60   10.80
   5   7  -1   66.59   19.50
  -5   7  -1   54.69   14.30
  -5  -7   1   70.19   13.00
   5   7   1   49.20   11.80
   5   7   1   46.80   17.20
  -5   7  -1   58.39   12.60
   0   8   1   24.70    8.60
   0   8  -1   19.20    8.90
   0   8  -1   20.10    7.80
   0   8   1    7.30    7.30
   1   8  -1  115.89   16.80
  -1   8   1   84.39   16.80
  -1   8   1   73.79   15.40
   1   8  -1   78.29   14.20
   1   8   1   88.99   16.20
  -1   8  -1   99.09   18.20
  -1   8  -1   57.59   13.70
   1   8   1   99.49   18.20
   2   8  -1  147.19   19.10
   2   8  -1  154.18   21.90
  -2   8   1  173.28   20.90
  -2   8   1  159.98   20.30
  -2   8   1  143.19   12.70
   2   8   1  153.78   19.70
   2   8   1  181.18   22.90
  -2   8  -1  154.98   20.70
  -3   8   1   98.59   18.10
  -3   8   1   75.99   10.50
  -3  -8  -1   76.39    9.50
  -3   8   1   87.79   16.70
   3   8  -1   89.99   15.60
   3   8  -1   67.29   18.30
  -3   8  -1   91.69   10.60
   3   8   1   89.49   20.70
  -3   8  -1  109.69   20.20
  -3  -8   1   85.99    8.70
   3   8   1   81.29   15.60
  -4  -8  -1   12.00    6.70
  -4   8   1    6.30    7.20
   4   8  -1   29.10    9.30
   4   8  -1   22.70   13.40
  -4   8   1   30.90    8.50
  -4   8   1   18.40   10.00
  -4   8  -1   17.70    7.90
   4   8   1   15.10    8.80
   4   8   1    1.20    9.00
  -4  -8   1    7.40    6.50
  -4   8  -1    6.40    6.00
   0   9  -1   -9.20    5.90
   0   9   1    5.20    6.70
   0   9  -1   -4.90    5.00
   0   9   1    0.10    5.00
  -1   9   1   72.49   14.10
  -1   9   1   43.50   13.30
   1   9  -1   59.99   14.50
   1   9  -1   56.69   16.20
   1   9   1   49.10   15.00
   1   9   1   39.70   12.00
  -1   9  -1   63.29   15.70
  -1   9  -1   36.10    9.90
  -2   9   1   44.20   13.00
   2   9  -1   55.19   15.70
  -2   9   1   44.60   13.00
   2   9  -1   30.90   11.10
  -2   9  -1   35.50   12.60
   2   9   1   70.89   18.80
   2   9   1   51.89   12.90
  -2   9  -1   34.80   14.10
  -3   9   1   25.10   11.30
   3   9  -1   30.50   14.10
   3   9  -1   26.80   10.00
  -3   9   1   14.30    9.20
  -3   9   1   21.80    5.70
   3   9   1    0.10    8.20
  -3   9  -1   11.40    9.90
   3   9   1   37.20   11.20
  -3   9  -1   25.40   11.20
   0  10   1  270.17   29.00
   0  10  -1  212.98   27.20
   0  10   1  175.78   25.60
   0  10  -1  212.28   28.20
   1  10  -1   83.49   18.40
  -1  10   1   90.49   18.80
  -1  10   1   42.00   14.00
   1  10  -1   67.99   19.40
  -1  10  -1   65.89   15.30
   1  10   1   75.69   20.70
  -1  10  -1   80.49   19.20
  -1   0  -2 3035.60  187.18
  -1   0   2 2788.12  184.28
   1   0  -2 2945.71  185.88
   1   0   2 3040.20  186.08
  -1   0   2 3249.87  186.58
  -1   0   2 2878.31  185.68
  -1   0  -2 2808.12  185.88
   1   0  -2 2878.51  186.38
   2   0  -2  741.53   51.69
   2   0   2  778.82   54.09
  -2   0  -2  781.92   51.79
  -2   0   2  680.53   52.29
  -2   0   2  801.92   51.69
  -2   0  -2  788.02   53.69
  -2   0  -2  815.92   52.19
   2   0  -2  753.22   53.19
  -3   0  -2  517.45   39.50
   3   0  -2  580.14   42.40
   3   0  -2  521.25   39.30
   4   0  -2  280.37   27.30
  -4   0  -2  268.77   24.20
   4   0  -2  257.87   24.00
  -5   0   2   20.90    3.00
   5   0  -2   19.70    7.80
  -5   0  -2   13.50    4.70
  -5   0  -2   22.50    7.60
  -5   0   2   19.90    2.90
  -6   0  -2  261.77   21.50
  -6   0   2  297.77   29.30
  -6   0  -2  293.17   29.20
  -7   0   2   89.69   18.80
  -7   0  -2  103.29   19.70
   0   1   2    2.50    1.00
   0   1   2    1.40    0.80
   0   1   2    0.90    1.00
   0  -1  -2    2.10    1.20
   0  -1   2    3.20    1.50
   0  -1  -2    8.20    1.40
   0   1  -2    3.00    1.40
   0  -1  -2    1.60    0.90
   0  -1   2    3.50    0.70
  -2   1   2  161.18   13.30
  -2   1   2  153.98   14.30
  -2  -1  -2  156.38   13.60
  -2  -1  -2  159.88   13.70
   2   1  -2  158.98   13.50
   2   1  -2  142.89   14.60
  -2  -1  -2  169.28   15.20
  -2  -1  -2  179.38   12.20
  -2   1  -2  141.49   13.10
   2  -1  -2  163.78   13.70
  -2   1  -2  165.08   13.90
  -2  -1   2  159.88   13.10
  -2  -1   2  143.59   14.30
   2   1   2  168.98   15.60
  -3  -1  -2  496.35   30.60
   3   1  -2  417.46   35.80
   3   1  -2  427.96   33.40
  -3  -1  -2  437.26   33.80
   3   1   2  478.85   37.30
  -3   1  -2  404.36   33.50
   3  -1  -2  440.56   33.60
   4   1  -2  189.48   21.40
  -4  -1  -2  166.28   18.40
   4   1  -2  182.68   18.90
  -4  -1  -2  196.48   14.70
  -4   1  -2  203.38   19.50
   4  -1  -2  189.28   18.90
   4   1   2  191.28   21.90
   5   1  -2  153.38   21.10
  -5  -1  -2  115.69   11.00
  -5  -1  -2  127.39   15.70
   5  -1  -2  138.39   17.00
   5   1   2  123.89   22.70
  -5  -1   2  129.39   16.60
  -5   1  -2  150.58   17.30
  -6  -1  -2  490.15   31.30
   6   1  -2  451.45   46.10
  -6   1   2  503.95   42.60
  -6  -1  -2  491.95   42.30
  -6   1   2  430.86   32.20
  -6  -1   2  428.46   40.40
  -6   1  -2  456.05   41.10
  -7   1   2    1.80    6.40
  -7  -1  -2    0.30    6.70
  -7  -1   2    7.10    6.10
  -7   1  -2   -1.50    5.60
   0   2  -2  342.47   25.70
   0   2   2  353.26   23.50
   0   2   2  381.26   24.80
   0  -2   2  299.47   25.20
   0  -2  -2  389.46   24.90
   0   2   2  382.76   25.40
   0  -2  -2  336.27   23.50
  -1   2   2 3761.12  241.78
  -1  -2  -2 3522.85  241.08
  -1   2   2 3903.81  241.18
  -1  -2  -2 3351.46  241.38
   1   2  -2 3782.32  240.68
  -1  -2  -2 4277.57  243.18
  -1   2  -2 3982.70  241.08
  -1  -2   2 3886.61  240.58
  -1   2  -2 3948.81  240.88
  -1   2  -2 4296.07  243.78
   1  -2  -2 3906.31  241.28
   1   2   2 3190.48  242.48
   1   2   2 4065.19  241.38
   2   2  -2   40.20    8.10
  -2   2   2   31.90    5.50
  -2  -2  -2   30.70    5.40
   2   2  -2   36.80    3.70
  -2  -2  -2   26.60    5.20
  -2  -2  -2   30.20    4.10
   2   2  -2   32.40    5.70
  -2  -2  -2   29.60    6.60
  -2   2  -2   31.90    5.40
   2  -2  -2   26.50    5.20
  -2  -2   2   36.30    4.70
   2   2   2   24.90    6.50
   2   2   2   30.70    4.90
  -3  -2  -2 1192.48   79.59
   3   2  -2 1190.98   83.09
  -3  -2  -2 1029.30   75.59
   3   2  -2 1151.68   74.39
   3   2  -2 1164.68   79.09
  -3   2  -2 1260.57   80.19
   3  -2  -2 1241.48   79.79
   3   2   2 1190.78   83.29
  -4  -2  -2  149.49   11.60
  -4  -2  -2  145.79   15.70
   4   2  -2  138.89   18.10
   4   2   2  121.39   17.80
   4  -2  -2  131.79   15.20
  -4   2  -2  147.69   16.20
  -4  -2   2  124.59   14.80
  -5  -2  -2  250.77   25.10
  -5  -2  -2  221.98   17.50
   5   2  -2  249.18   28.80
  -5   2  -2  217.38   23.90
   5  -2  -2  264.97   25.70
  -5  -2   2  256.97   24.80
   5   2   2  276.37   29.40
  -6   2   2  128.09   13.10
  -6  -2  -2  136.19   17.80
   6   2  -2  110.89   23.00
   6   2   2  143.69   26.50
  -6   2  -2  106.29   19.10
  -6  -2   2  130.49   17.90
  -7   2   2   52.49    8.10
  -7   2   2   28.90   10.80
   7   2  -2   43.40   14.80
  -7  -2  -2   31.30   11.50
  -7   2  -2   45.50   13.20
  -7  -2   2   31.40   11.40
   0  -3  -2 1044.00   73.29
   0   3   2  991.80   73.49
   0  -3  -2 1143.29   71.19
   0  -3   2 1213.38   75.09
   0   3  -2 1061.39   74.59
   0   3   2 1244.88   71.29
   0   3   2 1081.29   73.49
  -1  -3  -2 1269.67   80.19
   1   3  -2 1270.77   84.19
  -1   3   2 1190.88   79.99
  -1   3   2 1149.78   81.59
  -1  -3  -2 1270.37   83.09
   1  -3  -2 1203.98   80.09
  -1   3  -2 1262.77   79.69
   1   3   2 1188.48   80.09
  -1   3  -2 1364.46   83.69
   1   3   2 1251.47   83.49
  -1   3  -2 1213.98   79.39
  -1  -3   2 1215.08   79.19
  -1  -3   2 1336.97   84.09
  -1  -3   2 1276.57   79.19
  -2  -3  -2  135.99   12.00
   2   3  -2  133.59   11.30
  -2  -3  -2  126.69   11.80
  -2   3   2  119.29   11.60
   2   3  -2  121.39   14.40
   2  -3  -2  135.19   12.10
   2   3   2  131.79   12.10
  -2  -3   2  130.79   11.80
  -2  -3   2  143.19   11.70
  -2   3  -2  134.99   11.80
   3   3  -2  255.17   19.20
  -3  -3  -2  257.97   22.20
   3   3  -2  264.67   25.90
  -3   3  -2  278.77   22.80
   3   3   2  214.08   24.30
   3   3   2  305.87   21.10
   3  -3  -2  259.77   22.20
  -3  -3   2  264.97   22.10
  -4  -3  -2  113.89   14.10
   4   3  -2  144.49   18.80
  -4  -3   2  135.79   15.00
   4   3   2  127.89   18.20
   4  -3  -2  125.09   15.00
  -4   3  -2  138.59   15.50
  -5  -3  -2  578.94   44.80
   5   3  -2  588.84   51.29
   5   3   2  521.35   50.09
  -5   3  -2  515.45   44.10
  -5  -3   2  536.45   44.00
   5  -3  -2  535.85   44.70
   6   3  -2   49.10   16.10
  -6   3   2   37.90    8.20
  -6  -3  -2   53.09   11.40
  -6  -3   2   38.00   11.30
   6   3   2   27.50   13.80
  -6   3  -2   43.90   11.70
   7   3  -2   36.10   16.80
  -7  -3  -2   48.50   13.30
  -7   3   2   33.30   12.00
  -7   3   2   50.09   10.40
   7   3   2   42.30   15.30
  -7  -3   2   39.70   12.80
  -7   3  -2   48.40   12.20
   0  -4  -2  117.99    9.10
   0   4   2  115.29   12.20
   0  -4  -2  106.09   11.90
   0   4  -2  134.89   13.50
   0   4   2  107.89    8.90
   0   4   2  117.69   12.20
   1   4  -2   79.09   10.90
  -1   4   2   92.99   10.10
  -1  -4  -2   81.49    7.50
  -1   4   2   71.59    7.30
  -1   4  -2   88.39    7.10
   1  -4  -2   83.59    7.60
   1   4   2   65.49    9.60
  -1  -4   2   80.09    6.40
  -1   4  -2   79.29    6.80
   1   4   2   94.49    7.90
  -1   4  -2   78.09   10.60
   1   4   2   70.49    9.30
  -1  -4   2   94.59    6.60
  -2  -4  -2  551.54   38.80
   2   4  -2  574.24   39.50
  -2  -4  -2  523.75   38.50
  -2   4   2  502.45   38.30
   2   4  -2  576.34   44.40
  -2   4   2  521.15   40.70
  -2   4  -2  519.55   38.50
   2   4   2  456.85   39.00
   2  -4  -2  548.95   38.90
  -2  -4   2  592.54   38.10
  -2   4  -2  555.54   38.10
  -2  -4   2  598.84   38.40
  -2   4  -2  592.64   42.80
   2   4   2  660.53   44.70
  -3  -4  -2  222.28   19.90
   3   4  -2  226.38   24.50
   3   4  -2  199.08   18.00
  -3  -4   2  233.78   19.80
   3   4   2  275.97   20.10
  -3   4  -2  210.28   20.00
   3  -4  -2  233.68   20.30
   3   4   2  236.38   24.50
   4   4  -2  345.57   35.00
   4   4  -2  361.96   25.80
  -4  -4  -2  363.76   29.90
   4  -4  -2  352.46   30.20
  -4   4  -2  364.46   30.40
   4   4   2  336.17   34.40
  -4  -4   2  359.56   29.70
   4   4   2  320.07   26.70
  -5  -4  -2   64.59   12.60
   5   4  -2   84.39   18.40
  -5  -4   2   62.49   13.10
  -5   4  -2   43.30   11.30
   5   4   2   47.60   14.70
   5  -4  -2   97.89   15.90
  -6   4   2    6.00    4.80
  -6  -4  -2    9.80    7.10
  -6   4   2   -8.70    4.70
   6   4  -2    4.20    8.10
  -6   4  -2    8.00    5.00
  -6  -4   2    0.70    5.10
  -7  -4  -2   16.30    8.60
   7   4  -2   20.30   12.10
  -7   4   2   12.50    7.60
  -7   4   2   14.60    9.60
   7   4   2   -4.10    6.40
  -7  -4   2    7.50    8.20
  -7   4  -2   15.70    9.90
   0  -5  -2   10.90    2.40
   0   5   2   13.50    2.60
   0   5   2    1.60    3.60
   0   5  -2   13.60    5.90
   0   5   2    7.50    4.20
  -1   5   2  187.78   14.20
  -1   5   2  194.08   18.10
  -1  -5  -2  181.08   14.00
   1   5  -2  170.88   19.10
   1   5   2  173.68   18.10
  -1   5  -2  205.98   13.00
  -1   5  -2  174.38   18.80
   1  -5  -2  195.08   14.40
   1   5   2  173.58   14.00
  -1   5  -2  170.38   12.90
   1   5   2  174.58   17.40
   2   5  -2  702.23   51.69
  -2  -5  -2  757.12   49.90
   2   5  -2  600.44   55.39
  -2  -5  -2  702.33   49.50
  -2   5   2  732.03   53.49
  -2   5   2  723.23   49.80
  -2   5  -2  752.42   49.70
   2   5   2  749.42   55.99
  -2   5  -2  680.73   48.80
  -2  -5   2  762.62   48.70
   2   5   2  773.22   52.79
  -2  -5   2  757.02   48.90
   2  -5  -2  786.42   50.59
  -2   5  -2  694.23   54.39
   3   5  -2  104.89   19.10
   3   5  -2  108.59   12.10
  -3  -5  -2  144.89   13.40
  -3   5   2  103.29   14.10
   3  -5  -2  120.09   12.90
   3   5   2   94.19   12.50
  -3  -5   2  125.29   12.50
  -3   5  -2  119.79   15.80
   3   5   2  107.69   16.20
  -3   5  -2  114.09   12.50
   4   5  -2  238.38   18.60
  -4  -5  -2  229.78   20.90
  -4   5   2  185.78   21.70
   4   5  -2  213.08   26.30
  -4   5  -2  199.08   20.50
   4  -5  -2  211.98   21.30
   4   5   2  168.98   24.10
  -4  -5   2  211.68   20.10
  -4   5  -2  206.28   23.40
   4   5   2  216.28   19.60
   5   5  -2   86.39   21.30
   5   5  -2   95.39   10.10
  -5  -5  -2  110.49   17.10
  -5   5  -2   86.59   15.70
  -5  -5   2  107.09   14.00
   5  -5  -2   77.39   15.00
   5   5   2   97.89   22.30
  -6   5   2   73.39   13.70
   6   5  -2   65.49   19.60
  -6  -5  -2   66.49   14.70
  -6   5   2   62.19   13.60
   6   5   2   77.59   20.00
  -6   5  -2   44.10   12.20
  -6  -5   2   42.70   11.30
   0   6   2   53.39    5.30
   0   6  -2   68.19   13.40
   0   6   2   71.49   13.40
   0  -6  -2   58.89    5.30
   0   6   2   48.90   10.30
   1   6  -2  189.98   19.20
   1   6  -2  189.48   21.70
  -1   6   2  194.18   20.10
  -1   6   2  206.58   20.40
  -1  -6  -2  170.28   13.80
  -1   6   2  164.68   14.30
  -1   6  -2  231.08   22.00
   1   6   2  158.88   18.50
   1   6   2  244.38   22.10
   1  -6  -2  210.68   15.00
  -2   6   2  480.75   40.30
   2   6  -2  482.65   43.70
  -2  -6  -2  504.15   35.70
   2   6  -2  548.55   40.10
  -2  -6  -2  486.65   35.30
   2  -6  -2  508.55   36.40
  -2   6  -2  469.85   34.70
   2   6   2  544.65   43.90
   2   6   2  514.15   40.10
  -2   6  -2  461.75   35.00
  -2   6  -2  504.95   42.10
  -2  -6   2  534.95   34.30
  -2  -6   2  540.95   34.30
  -3  -6  -2  194.88   16.00
   3   6  -2  165.98   16.50
   3   6  -2  119.79   22.30
  -3   6   2  157.68   18.00
   3   6   2  146.89   16.90
  -3  -6   2  144.29   14.20
   3   6   2  205.38   23.00
   3  -6  -2  159.38   16.10
  -3   6  -2  131.99   14.80
  -3   6  -2  132.19   18.40
   4   6  -2   13.00    8.10
  -4  -6  -2   17.50    6.20
   4   6  -2   12.60    5.60
  -4   6   2    3.00    6.80
   4   6   2   -1.70    6.80
   4   6   2   18.70    5.90
  -4   6  -2    0.20    3.80
  -4  -6   2    6.60    5.40
  -4   6  -2    5.50    6.10
   4  -6  -2    4.20    5.30
  -5  -6  -2   33.30    9.60
  -5   6   2   24.00    8.10
   5   6  -2   27.40   12.00
  -5   6   2   19.10    9.00
   5   6  -2   23.30    7.30
  -5   6  -2   32.80    8.40
  -5  -6   2   19.10    6.80
   5   6   2   13.30    6.90
  -5   6  -2    7.10    7.90
   5   6   2   43.10   15.20
  -6  -6  -2   16.20    8.90
  -6   6   2   33.10   10.60
  -6   6   2   42.30   12.70
   6   6  -2   48.40   16.30
  -6   6   2   25.70    9.50
   6   6   2   20.40   12.10
  -6   6  -2   40.20   13.80
  -6  -6   2   34.70   10.90
  -6   6  -2   24.60   10.40
   0   7   2   17.50    7.10
   0   7  -2   12.10    6.80
   0   7   2   15.00    5.80
   1   7  -2  114.09   14.80
  -1  -7  -2   97.09    7.50
  -1   7   2   94.89    8.40
  -1  -7  -2   94.39    7.70
   1   7  -2   74.29   16.10
  -1   7   2   93.09   13.60
  -1   7   2   98.19   16.80
  -1   7  -2  121.89   16.30
   1   7   2   99.39   17.70
   1  -7  -2  101.19    8.60
   1   7   2   90.59   15.70
  -2   7   2   42.10    6.60
   2   7  -2   37.80    9.60
  -2   7   2   19.50    6.90
   2   7  -2   22.50   11.10
  -2  -7  -2   35.80    6.00
  -2   7   2   41.30   10.50
  -2  -7  -2   31.90    6.30
  -2   7  -2   29.50    4.90
  -2   7  -2   41.10   10.90
   2   7   2   39.90    9.40
   2   7   2   36.50   10.90
  -2   7  -2   35.20    5.30
   2  -7  -2   32.90    6.60
  -3   7   2  178.68   20.70
  -3   7   2  168.48   20.70
   3   7  -2  218.28   24.90
   3   7  -2  159.78   18.30
  -3  -7  -2  168.38   15.50
  -3  -7   2  143.49   14.20
  -3   7  -2  182.38   16.20
  -3  -7   2  158.68   19.90
   3   7   2  157.38   18.70
   3  -7  -2  157.78   16.60
   3   7   2  166.48   23.30
  -3   7  -2  162.48   21.00
  -4   7   2   25.50    8.90
  -4  -7  -2   11.00    6.40
   4   7  -2   24.00   12.10
   4   7  -2   25.60    8.20
  -4   7   2   30.70   10.20
  -4   7  -2   21.00    8.90
   4   7   2   23.10   12.30
  -4   7  -2   18.30    7.10
   4   7   2   19.10    8.30
  -4  -7   2   23.10    7.40
   5   7  -2    9.80   11.50
   5   7  -2    2.90    6.30
  -5  -7  -2    4.00    7.00
  -5   7   2    4.30    6.50
  -5   7   2   20.00    9.50
  -5  -7   2   10.40    7.30
  -5   7  -2   -0.50    7.40
  -5   7  -2   16.10    7.40
   5   7   2    1.20    6.80
   5   7   2   -0.20    8.40
   0   8  -2   26.30    9.60
   0   8  -2   44.70   13.00
   0   8   2   58.69   14.10
   0   8   2   24.90    9.30
  -1   8   2    8.20    7.40
   1   8  -2   30.10   11.30
  -1   8   2   20.00    9.50
   1   8  -2   22.50    7.80
   1   8   2   36.70   10.40
  -1   8  -2   23.40    8.90
   1   8   2   22.70    9.10
  -2   8   2   65.09   14.80
  -2   8   2   90.69    9.50
  -2   8   2   86.49   17.40
  -2   8   2  107.89    9.80
  -2  -8  -2   89.19    7.80
  -2  -8  -2   97.09    8.30
   2   8  -2   92.09   20.70
   2   8  -2   70.59   14.60
   2   8   2   92.49   18.60
   2   8   2   66.09   13.90
  -2   8  -2   95.19   17.90
   3   8  -2   46.80   14.60
  -3   8   2   37.70   12.10
  -3   8   2   29.10   10.40
  -3   8   2   27.40    7.50
  -3  -8  -2   57.79    8.70
   3   8  -2   28.30    9.00
  -3   8  -2   45.50    7.70
   3   8   2   42.40   15.30
   3   8   2   28.50   10.00
  -3   8  -2   31.30   11.60
  -3  -8   2   39.30    7.40
  -3  -8   2   35.70    5.50
  -4   8   2   18.60   10.00
   4   8  -2   21.00    8.90
  -4   8   2   31.40    8.70
  -4   8   2    1.40    8.00
   4   8  -2    8.90   11.50
  -4  -8  -2   40.10    8.60
   4   8   2   26.50   13.60
   4   8   2   12.20    8.40
  -4   8  -2   20.10    7.30
  -4   8  -2   38.90   12.20
  -4  -8   2   17.80    6.90
   0   9  -2    9.10    6.40
   0   9   2   -2.70    5.40
   0   9  -2    0.40    6.80
   0   9   2   -4.20    5.90
  -1   9   2  136.49   22.50
   1   9  -2  125.89   22.70
  -1   9   2  125.49   22.10
   1   9  -2   97.39   18.10
   1   9   2  139.69   20.40
  -1   9  -2   96.19   20.30
   1   9   2  146.49   19.40
  -1   9  -2  161.48   20.70
  -2   9   2   52.39   13.60
  -2   9   2   69.89   14.80
   2   9  -2   69.89   19.70
   2   9  -2   34.90   11.10
   2   9   2   59.29   16.50
  -2   9  -2   30.50   11.50
  -2   9  -2   34.80   12.20
   2   9   2   38.70   11.40
   3   9  -2    9.90   12.70
   3   9  -2   15.20    9.50
  -3   9   2   35.70   11.50
  -3   9   2   18.90   10.70
  -3   9   2   46.30    7.60
   3   9   2   35.30   15.20
   3   9   2   45.30   13.30
  -3   9  -2   24.40   11.30
  -3   9  -2   33.40   10.50
   0  10  -2   -5.30    6.40
   0  10  -2    5.40    7.20
   0  10   2    8.60    8.90
   0  10   2    4.30    7.40
   1  10  -2   84.59   20.30
   1  10  -2   50.09   14.10
  -1  10   2   41.30   13.80
  -1  10   2   76.49   17.60
  -1  10  -2   55.59   15.10
   1  10   2   42.40   14.10
   1  10   2   70.19   18.40
  -1  10  -2   65.69   16.90
   0   0  -3    1.80    0.80
   0   0  -3    0.60    0.60
   1   0  -3 5460.25  377.86
  -1   0   3 6009.90  377.86
   1   0   3 6460.25  378.06
   1   0  -3 6193.68  376.36
  -2   0  -3  959.10   65.29
  -2   0   3 1014.80   62.19
  -2   0  -3 1039.40   67.69
  -2   0  -3  964.00   65.49
  -2   0   3  949.11   64.79
   2   0  -3  998.80   66.69
  -2   0   3  964.80   66.09
   2   0  -3  972.80   65.19
  -3   0   3 1105.39   64.89
  -3   0  -3  879.71   69.29
   3   0  -3 1084.69   72.59
   3   0  -3  998.40   69.69
  -4   0  -3  187.78   19.40
   4   0  -3  181.88   21.40
   4   0  -3  187.98   19.00
  -4   0   3  215.48   13.80
  -5   0  -3  888.81   70.59
  -5   0  -3 1055.19   65.59
   5   0  -3  946.51   71.19
   5   0  -3  952.00   75.49
  -6   0  -3  128.29   17.40
  -6   0  -3  106.19   12.10
  -7   0   3    3.60    6.00
  -7   0  -3    2.30    5.20
   0   1   3   35.60    3.90
   0  -1  -3   34.00    3.80
   0   1  -3   27.40    3.90
   0   1   3   31.80    2.90
   0   1  -3   30.50    2.80
   0  -1  -3   31.30    3.40
   0  -1  -3   32.90    2.90
   0  -1   3   32.80    4.10
   0   1   3   35.00    3.50
   0  -1   3   30.50    2.80
   1   1  -3 1665.33  101.89
   1  -1   3 1509.25  101.89
  -1   1   3 1673.43  102.09
  -1  -1  -3 1542.25  102.99
  -1   1   3 1631.34  101.89
   1   1  -3 1726.73  103.59
  -1   1   3 1492.85  101.99
  -1  -1  -3 1532.25  102.19
   1   1   3 1593.74  103.39
  -1  -1   3 1625.74  101.69
  -1   1  -3 1697.53  102.19
   1  -1  -3 1542.85  102.09
  -1  -1   3 1487.15  102.99
   1   1   3 1703.03  102.39
  -2  -1  -3  912.01   64.79
  -2  -1  -3 1003.20   68.29
   2   1  -3 1004.40   68.39
  -2   1   3 1057.99   66.39
   2   1  -3 1010.50   66.39
  -2   1   3  972.40   67.09
   2  -1  -3 1054.49   66.79
   2   1   3  965.80   66.59
  -2  -1   3 1012.80   67.89
  -2   1  -3  968.90   66.59
  -2  -1   3 1045.60   66.09
  -2   1  -3 1010.20   66.39
   3   1  -3   68.69   10.60
  -3  -1  -3   79.99    7.70
   3   1  -3   90.19   10.10
  -3  -1  -3   71.79    9.40
  -3   1  -3   88.49   10.30
   3  -1  -3   77.99    9.40
   3   1   3   75.89   11.40
  -4  -1  -3   75.39    8.30
   4   1  -3   95.99   13.90
   4   1  -3   87.99   11.90
  -4  -1  -3   88.49   11.60
  -4   1  -3   97.09   12.10
   4  -1  -3   81.49   11.40
   4   1   3   95.19   17.30
  -5   1   3  118.29   10.20
  -5  -1  -3  114.39   15.10
   5   1  -3  113.69   15.00
   5   1  -3  132.19   19.00
  -5  -1  -3   88.89    9.90
   5  -1  -3  100.49   14.50
  -5   1  -3  103.59   17.30
   5   1   3  103.49   19.70
  -6  -1  -3  127.89   12.20
   6   1  -3  151.98   26.70
  -6  -1  -3  145.59   18.40
  -6   1   3  135.99   11.50
  -6   1  -3  159.38   19.40
  -6  -1   3  132.99   18.30
   6  -1  -3  122.39   21.00
  -7   1   3   39.30   12.30
  -7  -1  -3   36.30   12.60
  -7  -1   3   20.50    9.90
  -7   1  -3   30.20   11.00
   0  -2  -3  111.49    9.90
   0   2  -3  101.39   10.30
   0  -2  -3  124.09    9.40
   0   2   3  135.39    9.60
   0  -2  -3  112.99    8.80
   0  -2   3   95.09   10.00
   0   2  -3   95.29    7.40
   0   2   3  123.59   10.10
   0  -2   3  119.99    7.60
  -1   2   3 3983.20  225.88
  -1   2   3 3802.32  225.78
  -1  -2  -3 3599.44  227.08
   1   2  -3 3561.64  224.78
   1   2  -3 3684.33  228.28
  -1  -2  -3 3744.33  225.78
  -1   2   3 3295.57  226.28
  -1  -2  -3 3551.34  226.08
  -1  -2   3 3717.03  224.78
  -1   2  -3 3395.86  224.98
   1  -2  -3 3526.85  225.58
  -1   2  -3 3591.44  225.08
   1   2   3 3453.65  226.18
  -1  -2   3 3086.49  227.08
  -1   2  -3 3601.04  227.68
   1   2   3 3466.35  227.28
   1   2   3 3793.02  225.88
  -2  -2  -3 1164.48   76.89
   2   2  -3 1106.29   76.09
  -2  -2  -3 1211.38   75.79
   2   2  -3 1152.28   74.19
  -2   2   3 1187.98   76.59
   2   2  -3 1328.47   80.39
   2   2   3 1119.69   75.79
   2   2   3 1126.19   79.39
  -2  -2   3 1109.29   75.89
  -2   2  -3 1240.98   76.99
   2  -2  -3 1145.79   76.69
  -2   2  -3 1109.79   76.19
   2   2   3 1135.69   76.79
   3   2  -3 1335.47   85.69
  -3  -2  -3 1261.57   81.69
  -3  -2  -3 1165.38   78.09
   3   2  -3 1171.48   80.79
  -3   2  -3 1152.28   81.09
   3  -2  -3 1157.08   81.09
   3   2   3 1188.88   84.89
   4   2  -3   31.40   10.10
  -4  -2  -3   25.30    5.00
   4   2  -3   34.20    7.70
  -4  -2  -3   33.10    8.10
   4   2   3   29.80   10.00
  -4   2  -3   23.70    6.30
   4  -2  -3   38.70    8.70
  -5  -2  -3  362.56   32.20
  -5   2   3  318.67   26.50
   5   2  -3  358.86   36.60
  -5  -2  -3  375.46   25.40
  -5  -2   3  308.17   31.00
  -5   2  -3  342.67   32.20
   5   2   3  402.56   38.20
   5  -2  -3  358.16   32.20
  -6   2   3   40.00    7.40
  -6  -2  -3   41.50    5.60
   6   2  -3   46.80   14.40
  -6  -2  -3   46.40   11.90
  -6   2  -3   38.30   10.30
   6   2   3   31.40   12.90
  -6  -2   3   28.30   10.30
   6  -2  -3   29.40   10.20
   7   2  -3   31.30   13.50
  -7   2   3   14.90    5.30
  -7   2   3    9.70    8.60
  -7  -2  -3   16.00   10.00
  -7  -2   3   15.90    8.90
  -7   2  -3   12.70    8.20
   0   3   3  314.87   24.70
   0   3   3  280.37   23.80
   0   3  -3  378.76   26.50
   0   3   3  296.17   22.30
   0  -3  -3  359.06   22.60
   0  -3  -3  323.27   24.00
   0  -3   3  354.16   26.20
   1   3  -3 1026.80   72.29
  -1   3   3  977.90   69.29
  -1  -3  -3 1004.00   68.29
  -1  -3  -3  947.01   70.39
  -1   3   3 1029.80   68.39
  -1   3   3 1091.59   71.09
   1  -3  -3 1078.29   68.59
  -1  -3   3 1030.90   67.39
   1   3   3 1048.20   70.09
   1   3   3 1153.58   71.69
  -1  -3   3 1037.10   67.09
  -1   3  -3 1172.38   67.89
  -1   3  -3 1201.98   72.39
   1   3   3  926.11   68.29
  -1   3  -3 1096.79   67.59
  -2   3   3 1382.66   88.39
  -2  -3  -3 1530.85   88.79
  -2  -3  -3 1426.96   88.69
   2   3  -3 1308.77   87.29
   2   3  -3 1210.18   91.89
   2   3   3 1131.19   87.99
  -2  -3   3 1292.97   87.29
   2   3   3 1364.86   88.59
   2   3   3 1405.16   92.39
   2  -3  -3 1327.67   88.49
  -2   3  -3 1337.67   87.79
  -2   3  -3 1463.95   88.69
   3   3  -3  154.58   11.70
  -3  -3  -3  128.89   12.40
   3   3  -3  156.58   17.70
  -3  -3  -3  151.48   14.50
   3  -3  -3  152.28   14.70
   3   3   3  121.59   16.50
  -3   3  -3  130.99   13.80
   3   3   3  133.19   13.10
  -4  -3  -3  244.68   17.50
   4   3  -3  196.68   23.50
  -4  -3  -3  194.98   20.00
   4  -3  -3  219.78   20.90
  -4  -3   3  214.68   20.20
  -4   3  -3  179.98   19.60
   4   3   3  185.48   23.10
  -5  -3  -3   55.99   11.90
   5   3  -3   48.40   15.10
   5   3   3   63.19   15.70
  -5  -3   3   48.40   10.50
  -5   3  -3   67.79   13.60
   5  -3  -3   47.10   11.70
  -6   3   3    4.40    4.20
   6   3  -3   14.60   10.70
  -6  -3  -3   12.50    6.80
   6   3   3   15.30   10.40
   6  -3  -3   18.90    8.30
  -6  -3   3   13.80    7.00
  -6   3  -3   17.00    7.90
   7   3  -3   45.90   18.60
  -7  -3  -3   25.30   11.80
  -7   3   3   33.80   11.90
  -7   3   3   53.19    9.70
   7   3   3   56.69   18.20
  -7   3  -3   29.00   10.60
  -7  -3   3   48.40   13.80
   0   4  -3  616.54   44.80
   0   4   3  539.85   42.90
   0   4   3  698.13   40.00
   0   4   3  626.44   43.10
   0  -4  -3  546.45   39.50
   0  -4  -3  555.24   42.40
  -1   4   3  279.17   17.70
   1   4  -3  249.28   22.10
  -1   4   3  230.28   20.30
  -1   4   3  224.38   19.20
  -1  -4  -3  211.38   16.90
   1   4   3  215.18   19.40
  -1   4  -3  212.48   15.80
  -1  -4   3  244.08   15.60
  -1   4  -3  245.28   21.30
   1  -4  -3  212.38   17.10
   1   4   3  209.38   17.00
  -1  -4   3  227.98   15.40
   1   4   3  208.28   20.10
  -1   4  -3  240.98   16.10
  -2  -4  -3 1017.50   64.29
   2   4  -3  848.22   68.69
  -2   4   3  986.40   67.09
  -2   4   3 1055.09   66.49
   2   4  -3  943.81   64.29
   2   4   3 1067.89   69.69
  -2  -4   3  847.32   62.39
   2  -4  -3  958.20   64.19
  -2  -4   3  986.00   63.29
  -2   4  -3  850.11   63.29
  -2   4  -3  984.80   68.19
   2   4   3  986.00   64.39
   2   4   3  954.70   65.29
  -2   4  -3  908.51   62.99
   3   4  -3   92.89   10.20
   3   4  -3  129.79   16.60
  -3  -4  -3  124.89   12.60
   3   4   3  100.29   14.70
  -3  -4   3   94.49   11.40
   3   4   3  116.09   12.00
   3  -4  -3  121.79   12.70
  -3   4  -3  109.19   12.20
  -4  -4  -3  143.09   15.70
   4   4  -3  124.99   11.40
   4   4  -3  153.08   20.50
   4  -4  -3  149.49   16.50
   4   4   3  130.09   19.30
   4   4   3  130.59   13.40
  -4   4  -3  149.88   16.10
  -4  -4   3  101.39   13.70
  -5  -4  -3   46.60   10.90
   5   4  -3   67.59   16.30
  -5   4   3   35.10    8.70
  -5   4  -3   30.40    8.90
   5   4   3   38.90   12.70
  -5  -4   3   44.40   10.60
   5  -4  -3   38.60   10.50
  -6   4   3   54.39   10.90
   6   4  -3   49.50   16.00
  -6  -4  -3   44.60   12.40
  -6   4  -3   54.29   14.10
   6   4   3   60.89   17.50
   6  -4  -3   47.70   12.80
  -6  -4   3   49.30   12.40
  -7   4   3   42.60    9.50
   7   4  -3    6.80    9.50
  -7   4   3   30.50   12.40
  -7  -4  -3   12.30    7.90
  -7   4  -3   16.50   10.60
  -7  -4   3   21.50   10.20
   7   4   3   20.20   13.40
   0  -5  -3   82.39    7.80
   0   5   3   87.59   11.50
   0   5   3   99.99   11.80
   0   5  -3   75.09   11.40
   0   5   3  101.19    8.30
  -1  -5  -3   52.99    5.70
   1   5  -3   40.20    9.90
  -1   5   3   38.50    5.60
  -1   5   3   47.30    9.80
  -1   5   3   51.79    9.40
  -1   5  -3   36.90    9.00
  -1   5  -3   46.90    4.10
   1   5   3   62.99    6.20
   1   5   3   35.10    8.10
  -1   5  -3   44.00    4.10
   1   5   3   49.70    9.70
   1  -5  -3   43.20    5.40
   2   5  -3  723.13   59.09
  -2  -5  -3  847.92   53.09
  -2   5   3  774.92   56.89
   2   5  -3  879.61   55.39
  -2   5   3  796.32   55.99
  -2  -5   3  737.23   51.19
  -2   5  -3  731.83   51.99
  -2   5  -3  737.23   51.49
   2   5   3  763.32   55.39
   2   5   3  684.83   57.29
  -2  -5   3  759.62   51.09
   2  -5  -3  794.92   53.19
  -2   5  -3  825.32   58.39
   3   5  -3  321.37   28.30
  -3   5   3  370.56   31.60
   3   5  -3  382.16   35.60
  -3  -5  -3  404.06   29.90
  -3   5  -3  390.46   29.60
  -3  -5   3  346.37   28.30
   3   5   3  387.16   30.50
  -3   5  -3  391.86   33.90
   3  -5  -3  365.66   29.80
   3   5   3  374.96   35.10
   4   5  -3   44.80    8.10
   4   5  -3   51.59   14.10
  -4   5   3   44.10   10.50
  -4  -5  -3   49.30   10.50
   4  -5  -3   48.20   10.70
   4   5   3   47.20    9.30
  -4  -5   3   56.09   10.40
  -4   5  -3   89.49   11.20
  -4   5  -3   63.99   13.80
   4   5   3   38.20   13.60
  -5  -5  -3  108.99   15.90
  -5   5   3  117.69   15.90
   5   5  -3  154.48   12.20
   5   5  -3  120.59   24.70
  -5   5  -3  126.19   16.60
  -5  -5   3  117.09   15.90
   5  -5  -3  148.69   18.20
   5   5   3  128.09   25.10
   6   5  -3   52.39   16.80
  -6  -5  -3   54.69   13.70
  -6   5   3   71.99   13.10
  -6   5  -3   54.69   13.90
  -6  -5   3   56.69   12.60
   6   5   3   58.29   18.80
   0   6   3   45.90   10.10
   0   6  -3   43.50    9.60
   0   6   3   40.60    9.40
  -1  -6  -3  329.87   22.20
   1   6  -3  270.77   29.00
  -1   6   3  290.87   28.00
  -1   6   3  300.27   22.40
  -1   6   3  319.07   27.60
   1   6   3  302.07   28.10
   1   6   3  319.77   22.50
   1   6   3  359.56   28.60
  -1   6  -3  332.47   29.40
   1  -6  -3  280.37   22.40
  -2   6   3  992.80   66.49
  -2  -6  -3  889.21   61.09
   2   6  -3  956.30   65.09
  -2   6   3  903.21   66.99
  -2  -6  -3  910.11   60.79
   2   6  -3  847.12   69.29
  -2   6  -3  867.91   67.59
  -2   6  -3  851.11   59.59
  -2  -6   3  916.11   58.89
  -2   6  -3 1014.90   60.49
   2  -6  -3  943.91   61.89
  -2  -6   3  837.82   58.79
   2   6   3  837.72   67.79
   2   6   3  928.01   65.49
  -3   6   3  206.08   21.00
  -3   6   3  161.08   19.40
  -3  -6  -3  178.18   17.20
   3   6  -3  186.78   23.60
   3   6  -3  185.08   18.50
   3   6   3  179.98   19.50
  -3   6  -3  156.08   20.20
   3   6   3  212.58   24.40
   3  -6  -3  195.58   18.30
  -3  -6   3  180.08   16.00
  -3   6  -3  189.58   17.40
   4   6  -3   50.39    9.50
  -4   6   3   52.49   12.40
  -4   6   3   54.99   12.50
  -4  -6  -3   44.00   10.00
   4   6  -3   34.40   14.00
  -4  -6   3   68.79   11.20
  -4   6  -3   43.20   12.50
   4  -6  -3   52.79   11.40
  -4   6  -3   71.39   12.30
   4   6   3   47.90   10.20
   4   6   3   73.99   17.70
   5   6  -3   53.99    9.50
   5   6  -3   61.99   19.00
  -5  -6  -3   50.79   11.10
  -5   6   3   57.69   15.10
  -5   6   3   53.09   12.40
  -5  -6   3   65.49   12.30
  -5   6  -3   41.50   11.10
   5   6   3   63.49   11.10
  -5   6  -3   63.79   14.80
   5   6   3   40.50   13.90
   5  -6  -3   55.99   12.90
   6   6  -3    2.70    9.60
  -6   6   3   13.50    8.90
  -6   6   3    1.70    9.10
  -6   6   3   21.70    9.10
  -6  -6  -3   21.20    8.90
  -6   6  -3   16.90    8.00
   6   6   3   16.10   13.60
  -6  -6   3   14.50    8.50
  -6   6  -3    5.30    9.70
   0   7  -3   15.40    8.60
   0   7   3   35.80    9.00
   0  -7  -3   17.60    3.30
   0   7   3   13.10    6.20
   0   7   3   29.30    3.90
  -1   7   3  568.04   43.90
  -1   7   3  690.53   53.39
   1   7  -3  684.63   52.19
   1   7  -3  672.63   55.29
  -1   7   3  718.33   52.19
  -1  -7  -3  673.83   44.00
  -1  -7  -3  662.43   43.70
  -1   7  -3  684.53   54.19
   1  -7  -3  661.93   44.50
   1   7   3  635.54   52.99
   1   7   3  715.43   52.79
  -2   7   3  122.39   17.50
   2   7  -3  169.08   18.10
   2   7  -3  181.38   22.40
  -2  -7  -3  134.89   13.50
  -2   7   3  142.39   17.70
  -2  -7  -3  160.78   13.10
   2  -7  -3  147.19   13.90
  -2   7  -3  164.28   19.50
  -2   7  -3  139.69   11.50
   2   7   3  165.38   18.70
  -2   7  -3  138.29   11.40
   2   7   3  165.08   21.00
   3   7  -3  213.68   21.30
   3   7  -3  211.58   26.90
  -3  -7  -3  185.38   18.20
  -3   7   3  215.98   23.30
  -3   7   3  245.68   25.10
  -3   7  -3  206.48   24.40
  -3  -7   3  192.78   17.60
  -3  -7   3  222.38   17.60
   3  -7  -3  213.38   20.00
   3   7   3  250.77   23.90
   3   7   3  204.58   25.40
  -3   7  -3  208.68   18.60
  -4   7   3   54.59   13.40
   4   7  -3   62.89   11.80
  -4  -7  -3   68.49   11.70
  -4   7   3   65.99   14.10
   4   7  -3   53.39   16.50
  -4   7  -3   52.69   13.50
  -4  -7   3   61.09   10.00
   4  -7  -3   52.39   11.80
   4   7   3   30.50    9.40
  -4   7  -3   73.89    9.80
   4   7   3   50.49   16.00
  -5  -7  -3   21.10    8.70
  -5   7   3   31.60   10.30
  -5   7   3    6.00    7.50
  -5   7   3    7.40    5.50
   5   7  -3    8.90    7.20
   5   7  -3   16.80   11.10
  -5   7  -3   23.40    6.80
  -5  -7   3   20.10    8.10
   5   7   3   28.80   13.00
   5   7   3    5.00    7.50
  -5   7  -3    8.60    8.80
   0   8   3  165.98   21.20
   0   8  -3  180.08   22.80
   0   8   3  157.88   20.40
  -1   8   3  130.49    9.60
   1   8  -3  147.49   17.90
  -1   8   3  142.39   18.80
  -1   8   3  127.49   17.70
   1   8  -3  101.99   20.00
   1   8   3  126.79   17.30
  -1   8  -3  125.99   18.60
   1   8   3  128.39   22.20
  -2   8   3   13.80    5.30
  -2   8   3   14.40    9.10
  -2  -8  -3   16.90    4.00
  -2   8   3   14.30    8.70
  -2  -8  -3   15.10    5.20
   2   8  -3   11.40    7.70
   2   8  -3    8.60    8.50
   2   8   3   20.80   10.50
  -2   8  -3    7.40    7.10
   2  -8  -3   18.60    5.30
   2   8   3   17.50    6.90
  -3   8   3   29.00   10.50
  -3   8   3   30.80   10.20
   3   8  -3   36.30   10.50
  -3  -8  -3   43.20    7.80
   3   8  -3   60.39   16.10
  -3   8  -3   39.10    7.10
   3   8   3   64.09   16.60
   3   8   3   22.30    9.30
  -3  -8   3   47.60    6.00
  -3   8  -3   38.70   12.30
  -3  -8   3   34.20    5.00
   4   8  -3   45.90   16.40
  -4   8   3   20.00   11.20
  -4   8   3   39.00   10.00
   4   8  -3   47.50   11.70
  -4   8   3   35.30   11.20
  -4  -8  -3   63.99   11.30
   4   8   3   51.99   17.00
   4   8   3   21.10    9.40
  -4   8  -3   16.60    8.00
  -4   8  -3   30.40   13.30
  -4  -8   3   45.90    8.70
   0   9   3   55.59   14.30
   0   9  -3   43.80   12.80
   0   9   3   61.99   14.00
   0   9  -3   86.49   18.50
   1   9  -3   24.40   11.20
  -1   9   3    4.00    8.00
   1   9  -3   25.10   10.10
  -1   9   3    9.00    7.30
   1   9   3   11.90    6.50
   1   9   3   11.00    9.80
  -1   9  -3    6.60    6.60
  -1   9  -3   16.80   11.80
   2   9  -3   44.00   11.60
  -2   9   3   27.90   11.80
   2   9  -3   35.20   14.60
  -2   9   3   36.10    4.80
  -2   9   3   34.50   12.40
   2   9   3   57.89   15.80
   2   9   3   34.80   11.10
  -2   9  -3   55.09   14.70
  -3  -9  -3   11.60    4.90
  -3   9   3   10.70    7.80
   3   9  -3   20.40    9.30
  -3   9   3   26.80    7.00
  -3   9   3   12.60    9.70
   3   9  -3    8.40   10.50
  -3   9  -3   15.20    8.80
   3   9   3   14.70   12.10
   3   9   3   12.20    9.10
   0  10  -3    2.00    8.90
   0  10   3   18.00    9.10
   0  10   3    2.00    7.80
   0  10  -3   20.20   11.50
   1  10  -3   -0.10    9.50
   1  10  -3    4.10    8.20
  -1  10   3   18.90    9.20
  -1  10   3   -1.50    9.50
   1  10   3   27.70   10.50
   1  10   3   11.30   11.30
  -1  10  -3    3.40    9.10
  -1  10  -3   11.00    7.90
   0   0  -4 3809.12  239.08
  -1   0   4 2118.09  134.69
   1   0  -4 2487.25  136.29
  -1   0   4 1939.51  135.59
   1   0  -4 2057.59  134.59
   1   0  -4 2241.78  135.89
  -1   0  -4 2219.78  136.09
  -1   0   4 2169.08  135.69
   1   0   4 1903.11  135.69
  -2   0   4 2463.75  170.08
  -2   0  -4 2567.74  171.78
   2   0   4 2633.04  169.88
  -2   0   4 2852.21  166.48
  -2   0   4 2801.12  169.58
   2   0  -4 2599.74  170.78
  -3   0  -4 1018.80   71.49
  -3   0   4 1092.69   66.29
   3   0  -4 1009.10   71.19
   4   0  -4  126.29   15.30
   4   0  -4  147.69   18.30
  -4   0  -4  144.39   16.20
  -4   0   4  156.48   10.10
   5   0  -4    0.20    5.40
   5   0  -4    4.90    5.00
  -5   0  -4   18.10    7.20
   6   0  -4   12.30    7.40
  -6   0  -4    6.00    5.90
  -7   0  -4    3.40    6.50
  -7   0   4   -1.10    3.90
   0  -1  -4 2037.60  130.89
   0  -1  -4 2039.80  129.29
   0   1   4 1962.10  130.89
   0  -1  -4 1965.30  130.39
   0   1  -4 2155.18  131.49
   0   1  -4 2391.26  129.99
   0   1   4 1976.40  129.39
   0   1   4 1983.00  130.39
  -1   1   4 7673.13  501.75
   1   1  -4 9015.00  503.95
  -1  -1  -4 8310.97  503.55
  -1  -1   4 7059.69  503.05
   1   1   4 8098.09  503.65
  -2  -1  -4  787.62   47.90
  -2   1   4  710.93   47.10
   2   1  -4  751.42   50.79
  -2   1   4  732.93   49.30
  -2  -1  -4  695.13   49.00
   2   1  -4  662.03   48.20
  -2   1   4  706.73   48.50
  -2  -1  -4  713.73   50.59
  -2  -1   4  718.63   50.19
   2   1   4  721.73   51.29
   2  -1  -4  710.93   48.90
   2   1   4  691.83   48.90
  -2   1  -4  705.23   48.70
  -2   1  -4  717.43   48.90
  -2  -1   4  701.13   48.20
   3   1  -4   45.00    9.80
  -3  -1  -4   61.89    6.80
   3   1  -4   64.09    8.40
  -3   1   4   57.89    6.20
  -3  -1  -4   66.99    8.80
   3   1   4   59.09   11.60
  -3   1  -4   63.69    8.40
   3  -1  -4   56.69    9.60
  -4  -1  -4  211.78   21.90
   4   1  -4  278.27   26.00
   4   1  -4  254.17   22.60
  -4   1   4  222.28   17.60
  -4  -1  -4  266.37   19.10
  -4   1  -4  238.08   22.40
   4   1   4  248.18   26.30
   4  -1  -4  199.58   21.30
  -5   1   4  220.68   16.80
  -5  -1  -4  207.98   22.50
   5   1  -4  228.98   23.40
  -5  -1  -4  231.68   17.90
   5   1  -4  190.08   25.20
   5  -1  -4  227.88   23.20
  -5   1  -4  213.78   23.00
   6   1  -4  230.78   29.60
  -6   1   4  255.67   16.80
  -6  -1  -4  217.58   24.70
  -6  -1  -4  182.18   18.10
   6  -1  -4  232.38   25.90
  -6   1  -4  219.38   24.90
  -7   1   4    0.00    6.10
  -7  -1  -4   20.70    9.50
  -7  -1   4   15.80    9.20
  -7   1  -4   15.10    8.00
   0   2   4   84.79    6.90
   0  -2   4   77.49    8.40
   0  -2  -4   71.19    6.70
   0   2   4   82.19    6.90
   0  -2   4   88.59    5.90
   0  -2  -4   93.19    7.00
   0   2  -4   59.69    7.70
   0   2  -4   69.09    5.70
   0  -2  -4   68.89    7.40
   0   2   4   75.89    7.80
   1   2  -4 1808.12  121.69
   1  -2   4 1710.63  118.59
   1   2  -4 1896.21  118.29
  -1  -2  -4 1878.51  120.49
  -1   2   4 1893.01  119.29
  -1  -2  -4 1958.00  119.99
  -1  -2  -4 1918.11  119.49
  -1   2   4 1908.21  118.69
  -1   2   4 1931.21  120.19
   1   2   4 1860.61  119.29
   1   2   4 1838.12  120.69
   1  -2  -4 1870.11  119.29
  -1   2  -4 1855.31  118.59
  -1   2  -4 1794.92  121.19
   1   2   4 1643.14  119.59
  -1  -2   4 1997.30  121.69
  -1  -2   4 1983.10  118.29
  -2  -2  -4  423.36   30.00
  -2   2   4  407.06   30.40
   2   2  -4  439.76   32.50
  -2  -2  -4  428.66   31.80
  -2   2   4  402.96   29.50
   2   2  -4  430.36   29.40
  -2   2   4  384.86   29.10
   2   2   4  394.16   29.80
  -2   2  -4  411.26   29.70
  -2  -2   4  398.96   28.90
   2   2   4  420.76   32.40
  -2   2  -4  405.86   29.30
   2   2   4  397.76   29.30
   2  -2  -4  376.46   29.50
  -3  -2  -4 1400.86   90.99
  -3   2   4 1362.16   88.69
   3   2  -4 1387.16   90.29
  -3  -2  -4 1169.18   87.39
   3   2  -4 1382.66   94.29
   3   2   4 1323.27   94.19
  -3   2  -4 1473.85   91.19
   3  -2  -4 1326.47   90.49
  -4  -2  -4   59.89    7.20
  -4   2   4   70.49    7.90
   4   2  -4   47.10   12.10
   4   2  -4   59.89   10.90
  -4  -2  -4   63.09   11.10
   4  -2  -4   44.90    9.60
   4   2   4   48.70   12.80
  -4   2  -4   49.50   10.40
   5   2  -4  183.58   23.90
  -5   2   4  206.78   16.70
  -5  -2  -4  156.58   19.50
  -5  -2  -4  176.78   15.50
   5   2   4  178.38   24.20
  -5   2  -4  180.98   20.40
   5  -2  -4  196.48   21.00
  -6   2   4   73.49    9.00
  -6  -2  -4   93.09   17.10
   6   2  -4   60.09   17.70
  -6  -2  -4   63.39    8.00
  -6   2  -4   86.89   16.90
   6   2   4   48.70   16.30
  -6  -2   4   59.49   13.10
   6  -2  -4   71.89   14.90
   7   2  -4   -4.60    9.50
  -7  -2  -4    0.20    7.30
  -7   2   4    1.50    4.10
  -7   2   4    4.40    5.90
  -7   2  -4    7.20    7.30
  -7  -2   4   -9.70    4.70
   0  -3  -4 1134.59   74.99
   0   3   4 1177.48   75.29
   0  -3   4 1201.08   77.59
   0   3   4 1074.49   75.99
   0  -3  -4 1129.79   73.89
   0   3   4 1089.39   73.79
   0   3  -4 1226.18   77.79
  -1   3   4   33.00    6.40
  -1  -3  -4   46.50    7.40
  -1  -3  -4   35.50    6.30
  -1   3   4   25.80    4.60
   1   3  -4   29.00    7.10
  -1  -3  -4   31.40    4.30
  -1   3   4   30.50    4.50
   1   3  -4   30.60    3.50
  -1   3  -4   26.80    6.70
   1   3   4   29.30    5.80
   1   3   4   34.50    4.60
  -1  -3   4   28.30    3.40
  -1   3  -4   32.40    3.70
   1  -3  -4   26.20    4.70
  -1   3  -4   25.90    3.50
   1   3   4   41.20    7.30
  -2   3   4 4249.67  264.07
   2   3  -4 4225.18  262.17
  -2  -3  -4 4294.27  262.97
  -2   3   4 3448.46  266.07
  -2  -3  -4 4314.37  263.17
  -2   3  -4 3855.41  262.27
   2   3   4 4007.90  266.07
   2   3   4 4458.85  263.47
   2  -3  -4 4189.58  263.07
  -2   3  -4 4148.79  262.17
  -2  -3   4 4221.88  261.77
   2   3   4 4300.87  263.27
  -3  -3  -4  347.77   25.40
  -3  -3  -4  313.47   26.70
  -3   3   4  346.07   26.80
   3   3  -4  282.17   29.70
   3   3  -4  309.37   26.20
   3   3  -4  361.66   23.60
  -3   3  -4  404.86   27.90
   3   3   4  340.87   30.70
   3  -3  -4  336.07   27.00
   3   3   4  297.07   25.40
   4   3  -4  288.57   28.60
  -4  -3  -4  276.37   24.30
  -4  -3  -4  209.68   19.80
  -4   3   4  244.58   21.80
   4  -3  -4  248.68   23.60
  -4   3  -4  290.57   24.60
   4   3   4  292.47   28.90
  -5  -3  -4  155.58   18.90
   5   3  -4  181.18   23.50
  -5   3   4  129.69   15.20
  -5  -3  -4  157.58   14.30
   5  -3  -4  146.99   18.30
  -5  -3   4  160.78   17.80
  -5   3  -4  197.98   20.10
   5   3   4  129.29   24.30
   6   3  -4   44.00   14.50
  -6  -3  -4   50.49   12.60
  -6   3   4   42.10    8.60
  -6   3  -4   59.29   13.90
   6  -3  -4   46.90   12.20
  -6  -3   4   40.40   11.70
   6   3   4   75.69   20.00
  -7  -3  -4   68.59   15.70
  -7   3   4   63.99   10.90
   7   3  -4   63.39   21.20
  -7   3   4   63.19   15.30
  -7   3  -4   75.59   16.40
  -7  -3   4   54.09   14.10
   0   4   4  226.28   20.00
   0   4  -4  233.48   21.90
   0   4   4  244.98   18.10
   0  -4  -4  266.67   20.60
   0   4   4  248.18   21.20
   0  -4  -4  258.07   18.30
  -1   4   4  309.17   24.40
  -1  -4  -4  390.86   25.10
  -1   4   4  336.87   27.60
   1   4  -4  335.07   29.20
  -1   4   4  343.47   26.30
   1   4   4  337.67   27.10
  -1   4  -4  340.47   28.70
  -1   4  -4  355.26   23.20
   1   4   4  315.77   27.40
  -1  -4   4  299.57   22.50
   1   4   4  360.36   25.00
  -1   4  -4  342.27   23.10
   1  -4  -4  347.07   24.80
  -1  -4   4  378.56   22.70
  -2  -4  -4 3715.13  224.78
  -2   4   4 3746.13  227.58
   2   4  -4 3245.98  229.58
  -2   4   4 3677.43  226.08
  -2   4  -4 3590.54  223.58
   2   4   4 3581.64  225.38
  -2  -4   4 3114.99  222.58
  -2   4  -4 3735.63  229.48
   2   4   4 3408.96  225.98
  -2  -4   4 3492.55  223.38
   2  -4  -4 3599.54  224.88
  -2   4  -4 3434.76  223.68
  -3   4   4  350.26   28.80
   3   4  -4  383.66   33.70
   3   4  -4  280.07   24.90
  -3  -4  -4  333.57   27.80
   3   4   4  343.57   32.20
  -3  -4   4  345.07   27.20
  -3   4  -4  338.17   27.70
   3   4   4  402.86   28.30
   3  -4  -4  385.06   28.70
  -4   4   4   93.69   11.90
   4   4  -4   85.79   17.30
   4   4  -4  106.79    9.10
  -4  -4  -4   82.09   11.50
   4   4   4  115.99   12.10
   4  -4  -4   79.69   13.80
  -4   4  -4   73.19   13.20
   4   4   4   87.49   17.70
  -4  -4   4   76.09   11.30
  -5   4   4   22.80    7.00
  -5  -4  -4   25.40    8.20
   5   4  -4   16.50    9.40
  -5  -4   4   24.30    7.50
   5   4   4    7.40    9.10
  -5   4  -4   13.30    6.90
   5  -4  -4   34.40    9.60
   6   4  -4    4.20    7.00
  -6  -4  -4   16.20    8.80
  -6   4   4    3.50    5.10
   6   4   4    1.40    6.80
  -6   4  -4    6.60    6.90
  -6  -4   4   19.50    8.90
   6  -4  -4    7.70    7.00
  -7   4   4   -0.30    6.20
  -7  -4  -4    6.50    8.40
   7   4  -4   -4.60    8.20
  -7   4   4   11.80    7.90
   7   4   4   10.00   10.70
  -7   4  -4    8.10    7.70
  -7  -4   4    3.00    7.70
   0   5   4   47.30    9.60
   0  -5  -4   55.29    6.00
   0   5   4   46.80    5.90
   0   5  -4   45.70   10.10
   0   5   4   59.89    8.60
  -1   5   4   28.60    6.50
   1   5  -4   22.50    7.70
  -1  -5  -4   28.60    5.00
  -1   5   4   17.90    4.10
  -1   5   4   25.30    6.90
   1   5   4   28.80    5.00
  -1   5  -4    8.60    4.80
   1   5   4   26.60    6.90
   1   5   4   40.90    8.80
   1  -5  -4   22.40    4.40
  -1   5  -4   18.80    2.40
  -1   5  -4   20.20    2.40
  -2   5   4  421.66   35.40
   2   5  -4  475.95   39.00
  -2  -5  -4  410.26   31.60
  -2   5   4  417.26   34.00
   2   5   4  455.15   34.60
  -2  -5   4  423.46   30.10
  -2   5  -4  525.65   38.50
  -2   5  -4  519.35   31.70
  -2  -5   4  404.66   30.30
  -2   5  -4  441.26   30.80
   2   5   4  457.25   37.50
   2  -5  -4  353.86   31.40
  -3   5   4  933.51   65.69
  -3  -5  -4  940.11   63.79
   3   5  -4  880.21   62.39
  -3   5   4  910.11   66.19
   3   5  -4  815.32   69.39
  -3   5  -4  996.50   69.39
  -3  -5   4  929.11   62.49
   3   5   4  999.50   64.89
   3  -5  -4  891.31   63.89
  -3   5  -4  845.52   62.69
   3   5   4  876.01   69.19
  -4   5   4  310.47   27.00
  -4   5   4  246.88   25.70
  -4  -5  -4  282.67   25.40
   4   5  -4  323.87   23.00
   4   5  -4  231.98   29.70
   4   5   4  231.88   23.70
  -4   5  -4  296.17   29.40
   4  -5  -4  253.67   25.10
  -4  -5   4  296.07   24.80
   4   5   4  280.07   31.00
  -4   5  -4  280.97   25.30
  -5  -5  -4  118.19   15.80
  -5   5   4   95.09   16.50
   5   5  -4  159.48   23.10
   5  -5  -4  124.69   16.30
   5   5   4  105.79   22.90
  -5  -5   4  132.19   15.60
  -5   5  -4  106.49   15.40
  -6   5   4   91.19   15.20
  -6  -5  -4   88.99   17.10
   6   5  -4   68.59   19.30
   6  -5  -4  105.99   19.30
  -6   5  -4   98.39   17.70
   6   5   4   65.49   19.30
  -6  -5   4   74.09   15.00
   0   6   4  284.67   20.90
   0   6   4  267.97   25.50
   0   6   4  288.07   26.30
   0  -6  -4  286.77   20.80
   0   6  -4  307.27   28.20
  -1   6   4   48.70   10.30
  -1   6   4   34.60    8.30
  -1  -6  -4   35.20    5.10
   1   6  -4   25.50    8.80
  -1   6   4   47.70    6.00
   1  -6  -4   40.80    6.40
  -1   6  -4   36.30    9.50
   1   6   4   35.90    6.00
   1   6   4   47.20   11.00
   1   6   4   35.00    9.30
  -2  -6  -4  224.48   19.40
  -2   6   4  258.07   23.50
   2   6  -4  291.67   28.30
  -2   6   4  253.37   24.70
   2   6  -4  258.57   22.90
  -2  -6   4  243.58   17.60
   2  -6  -4  259.57   20.60
  -2   6  -4  235.98   18.50
   2   6   4  236.78   23.30
  -2   6  -4  246.58   18.40
  -2   6  -4  235.58   25.00
  -2  -6   4  235.68   17.50
   2   6   4  266.27   26.20
   3   6  -4   76.89   10.90
  -3   6   4   87.69   14.90
  -3   6   4   90.09   12.90
  -3  -6  -4   71.89   10.60
   3   6  -4   87.69   17.70
   3  -6  -4   87.49   11.10
  -3   6  -4  102.89   14.80
   3   6   4  105.29   13.20
   3   6   4   96.89   18.50
  -3   6  -4   75.99   10.00
  -3  -6   4   79.29    9.90
   4   6  -4  188.38   18.30
  -4   6   4  190.18   21.60
   4   6  -4  254.27   28.60
  -4   6   4  199.98   21.60
  -4  -6  -4  170.08   18.90
  -4   6  -4  188.48   23.40
   4   6   4  185.38   19.90
  -4  -6   4  190.78   18.70
   4   6   4  196.18   25.30
   4  -6  -4  174.98   19.60
  -4   6  -4  187.28   19.10
   5   6  -4   18.20    6.40
  -5  -6  -4   12.00    7.60
   5   6  -4   10.80   10.30
  -5   6   4   21.80    9.10
  -5   6   4   24.50    9.20
   5   6   4   29.10   13.10
   5  -6  -4   25.90    8.90
   5   6   4   29.10    8.80
  -5   6  -4   27.50   11.10
  -5  -6   4   36.10    9.80
  -5   6  -4   19.60    8.00
  -6   6   4   18.10    8.50
  -6  -6  -4   32.10   11.00
  -6   6   4   14.40   10.50
   6   6  -4    9.90   10.40
  -6   6  -4   20.40   10.80
  -6   6  -4    7.80    7.50
  -6  -6   4    8.20    8.40
   6   6   4   17.40   11.90
   0   7   4  424.96   37.30
   0   7  -4  449.56   40.00
   0   7   4  462.15   38.30
   0   7   4  447.56   30.10
   0  -7  -4  415.36   29.90
  -1   7   4  323.97   21.40
  -1   7   4  262.97   27.30
  -1   7   4  267.17   26.50
   1   7  -4  290.17   30.00
  -1  -7  -4  266.37   20.40
  -1   7  -4  283.37   29.10
   1   7   4  285.57   28.70
   1   7   4  250.97   26.70
   1   7   4  253.17   20.50
   1  -7  -4  294.57   21.20
   2   7  -4  111.49   21.20
   2   7  -4  112.09   14.90
  -2   7   4  132.49   16.80
  -2   7   4  113.59   15.00
  -2  -7  -4   88.09   10.60
  -2   7  -4  113.59    9.10
   2   7   4  109.09   15.20
  -2   7  -4  137.79   18.10
  -2   7  -4  114.89    9.20
   2   7   4  119.69   17.70
   2  -7  -4  126.99   12.60
   3   7  -4  467.35   44.60
  -3   7   4  506.75   42.20
   3   7  -4  463.75   37.50
  -3   7   4  502.65   40.00
  -3  -7  -4  438.46   34.40
  -3   7  -4  433.96   33.60
  -3  -7   4  381.86   31.90
  -3   7  -4  486.65   42.70
   3   7   4  553.84   40.60
   3   7   4  481.95   43.70
   3  -7  -4  486.55   36.20
  -3  -7   4  419.16   32.30
  -4   7   4   32.10    9.40
  -4   7   4   18.00    7.50
   4   7  -4   30.40   12.50
   4   7  -4   18.00    7.60
  -4  -7  -4   19.00    8.00
   4   7   4    7.30    6.80
   4  -7  -4   19.00    7.70
  -4   7  -4   35.00    8.80
   4   7   4   35.20   13.00
  -4  -7   4   23.60    6.80
  -4   7  -4   24.50   10.40
   5   7  -4  -12.70    5.90
  -5   7   4    7.90    7.90
  -5  -7  -4   12.30    7.10
   5   7  -4    5.60    6.00
  -5   7   4   -6.90    5.30
  -5   7  -4   -1.90    6.70
   5  -7  -4   11.90    7.90
   5   7   4    6.00    7.00
  -5   7  -4    7.90    7.30
  -5  -7   4   13.40    7.10
   5   7   4    0.70    9.00
   0   8   4   31.80   10.10
   0  -8  -4   41.60    4.20
   0   8   4   40.50   11.90
   0   8  -4   41.80   12.80
  -1  -8  -4   57.19    5.50
  -1   8   4   53.49   12.30
   1   8  -4   41.30   12.70
  -1  -8  -4   45.60    5.80
  -1   8   4   53.39   12.80
  -1   8   4   59.39    6.50
   1   8  -4   69.39   13.40
   1   8   4   44.00   12.80
   1  -8  -4   49.30    6.40
   1   8   4   51.99   12.70
  -1   8  -4   50.09   13.70
  -2  -8  -4  404.06   30.40
   2   8  -4  447.46   43.20
  -2   8   4  423.36   37.50
  -2   8   4  453.15   40.30
  -2  -8  -4  369.86   29.40
   2   8  -4  449.66   37.90
   2   8   4  486.45   39.30
  -2   8  -4  427.46   40.50
   2   8   4  372.36   39.10
   2  -8  -4  455.25   31.70
  -3  -8  -4    7.60    5.00
  -3   8   4   -2.60    5.00
  -3   8   4   19.50    8.10
   3   8  -4   15.40    7.80
   3   8  -4    7.70    7.60
   3   8   4   -0.40    7.20
  -3   8  -4    0.70    3.80
   3   8   4    6.00    8.50
   3  -8  -4   14.10    6.50
  -3   8  -4    5.70    7.10
   4   8  -4   27.90    9.90
  -4   8   4   37.60   11.50
   4   8  -4   29.80   14.10
  -4  -8  -4   17.10    7.80
  -4   8   4   32.60   10.60
   4   8   4   32.10   10.90
  -4   8  -4   44.10    9.30
  -4  -8   4   35.10    8.10
   4   8   4   29.30   14.20
  -4   8  -4   14.50    8.70
   0   9   4   16.50    8.70
   0   9  -4   16.40    8.90
   0   9  -4   15.30   10.40
   0   9   4   16.80    7.90
  -1   9   4   82.49   16.70
   1   9  -4   71.19   14.20
   1   9  -4   82.19   18.30
  -1   9   4   42.10   13.60
   1   9   4   62.59   14.50
  -1   9  -4   44.60   14.60
   1   9   4   66.99   15.90
   2   9  -4   59.59   17.90
   2   9  -4   38.00   12.00
  -2   9   4   34.60   11.40
  -2   9   4   42.90    6.50
  -2   9   4   46.50   13.40
   2   9   4   37.90   11.50
   2   9   4   44.40   13.90
  -2   9  -4   58.89   15.70
  -3  -9  -4   51.99    8.20
  -3   9   4   46.70   12.60
  -3   9   4   47.70   13.90
  -3   9   4   38.60    8.50
   3   9  -4   48.90   12.20
   3   9  -4   41.50   14.30
  -3   9  -4   47.40   16.90
   3   9   4   49.99   16.70
   3   9   4   61.49   15.30
   0  10   4   13.60    9.50
   0  10   4    9.70    9.90
   0  10  -4   12.20   11.00
   0  10  -4    8.10    8.90
  -1  10   4   12.80    8.30
  -1  10   4   19.50   10.70
   1  10  -4   31.20   10.60
   1  10  -4   17.10    9.70
  -1  10  -4   23.50   13.20
  -1  10  -4   28.10   11.10
   1  10   4   37.50   11.70
   1  10   4   23.10   12.30
   0   0  -5    4.70    2.00
   0   0   5    1.40    1.10
   0   0  -5    2.20    1.30
   0   0  -5    2.80    1.30
   1   0   5 3915.51  237.38
   1   0  -5 3627.94  236.98
  -1   0   5 3669.13  236.58
  -1   0   5 3836.92  236.98
   1   0  -5 3866.11  236.88
   1   0  -5 3779.32  235.98
  -1   0   5 4052.99  236.28
  -1   0  -5 3346.07  236.98
  -2   0   5  800.32   47.20
   2   0  -5  656.43   46.90
   2   0   5  726.43   46.60
  -2   0  -5  550.94   45.70
  -2   0   5  678.13   45.80
  -2   0   5  602.74   43.10
   2   0  -5  702.93   46.30
  -2   0  -5  674.63   48.30
  -3   0   5    3.20    1.00
  -3   0  -5    2.10    2.30
   3   0  -5    4.40    3.30
   3   0  -5    1.60    2.50
   4   0  -5   50.49    9.90
   4   0  -5   47.00   11.40
  -4   0  -5   37.60    8.90
   5   0  -5  106.19   20.30
  -5   0  -5  100.49   14.30
   5   0  -5  108.59   15.40
  -6   0  -5  947.61   69.69
   6   0  -5  829.12   68.49
  -7   0  -5   34.70   11.90
  -7   0   5    7.60    8.10
   0  -1  -5  957.00   57.09
   0  -1   5  760.62   58.79
   0   1  -5  909.91   59.29
   0  -1  -5  918.01   58.59
   0   1   5  894.41   58.49
   0   1  -5  972.70   57.99
   0   1   5  965.10   59.19
   0  -1   5  812.72   57.69
   0  -1  -5  918.31   58.99
  -1   1   5 9999.00  600.94
  -1  -1  -5 9686.03  602.94
  -1  -1   5 9184.58  602.84
  -2   1   5  430.66   29.60
   2   1  -5  402.56   30.80
   2  -1   5  434.46   29.80
  -2  -1  -5  394.46   31.00
  -2   1   5  392.46   27.70
  -2  -1  -5  415.96   29.70
   2   1  -5  341.17   25.80
   2   1  -5  376.36   28.90
  -2   1   5  438.16   29.50
  -2  -1  -5  398.26   28.60
   2  -1  -5  390.56   29.60
  -2   1  -5  442.36   29.80
   2   1   5  409.96   31.70
   2  -1  -5  400.46   29.30
  -2  -1   5  457.35   30.80
  -2  -1   5  382.76   28.60
   2   1   5  378.46   29.40
   3   1  -5  849.02   57.39
  -3  -1  -5  635.94   51.29
   3   1  -5  796.22   54.19
  -3  -1  -5  726.03   53.99
  -3   1   5  907.61   51.19
   3  -1  -5  786.92   54.39
   3  -1  -5  745.63   55.49
  -3   1  -5  726.73   53.99
   3   1   5  731.43   57.19
  -4  -1  -5  312.47   23.40
  -4  -1  -5  322.37   27.20
   4   1  -5  354.36   27.70
  -4   1   5  289.17   21.80
   4   1  -5  274.47   28.70
   4  -1  -5  294.27   26.70
  -4   1  -5  309.77   27.20
   4   1   5  294.97   30.20
   5   1  -5  217.88   21.90
  -5  -1  -5  174.98   18.50
   5   1  -5  238.28   26.10
  -5  -1  -5  209.08   22.20
  -5   1   5  170.48   14.70
   5  -1  -5  196.08   21.40
  -5   1  -5  215.48   22.00
   6   1  -5   99.19   21.30
  -6  -1  -5  104.79   18.70
   6   1  -5  105.39   19.10
  -6   1   5  104.19    8.50
   6  -1  -5  101.79   18.30
  -6   1  -5  111.89   19.20
  -7  -1  -5   30.20   11.00
  -7  -1   5   24.30    9.30
  -7   1  -5   42.20   13.80
   0  -2   5 1966.00  119.19
   0  -2  -5 1901.41  116.99
   0   2   5 1698.03  117.89
   0   2   5 1924.51  117.09
   0  -2  -5 1784.72  117.89
   0  -2   5 1985.70  115.69
   0   2  -5 1603.24  115.39
   0  -2  -5 1863.81  116.19
   0   2   5 1788.92  116.19
   1   2  -5 1970.60  144.49
  -1   2   5 2351.56  142.79
  -1   2   5 2339.17  141.49
  -1  -2  -5 2302.67  142.89
  -1   2   5 2332.97  143.59
   1   2  -5 2228.18  141.59
  -1   2  -5 2189.48  141.89
  -1   2  -5 2198.68  144.79
  -1  -2   5 2037.30  144.19
   1  -2  -5 2270.47  142.89
  -1  -2   5 2232.78  141.59
   1   2   5 2455.95  143.79
   1   2   5 2162.28  143.69
   1   2   5 2257.07  142.89
  -2   2   5   98.79   11.90
   2   2  -5  115.19   10.50
  -2   2   5  129.99   11.00
  -2  -2  -5  104.69   10.40
  -2   2   5  109.99   10.90
  -2  -2  -5  109.39   10.90
  -2  -2  -5  108.69   12.10
   2   2  -5   97.09   12.20
  -2   2  -5  108.79   10.70
   2   2   5  118.29   12.90
   2   2   5  104.89   10.60
   2  -2  -5  115.09   10.90
   2   2   5  101.89   10.90
  -2  -2   5  114.09   10.20
  -2   2  -5  110.99   10.70
  -3  -2  -5  732.63   50.79
  -3   2   5  712.83   50.79
   3   2  -5  761.62   52.59
   3   2  -5  676.43   55.29
  -3  -2  -5  802.02   53.59
   3  -2  -5  769.32   53.09
   3   2   5  743.93   56.69
  -3   2  -5  770.62   53.19
   4   2  -5   66.29   11.70
   4   2  -5   71.39   14.70
  -4  -2  -5   58.09    8.60
  -4   2   5   59.59    7.50
  -4  -2  -5   60.69   11.40
   4   2   5   68.39   14.80
  -4   2  -5   74.79   12.70
   4  -2  -5   49.90   10.60
  -5  -2  -5   28.30    5.70
  -5  -2  -5   40.80    9.90
  -5   2   5   27.20    5.70
   5   2  -5   19.20    8.20
   5   2  -5   23.90    9.50
  -5   2  -5   19.80    7.90
   5   2   5   31.70   10.80
   5  -2  -5   22.50    8.20
   6   2  -5  135.89   26.20
  -6   2   5  133.39   13.20
  -6  -2  -5  136.19   13.20
  -6  -2  -5  142.49   19.00
   6  -2  -5  127.19   18.40
  -6  -2   5  140.69   18.70
  -6   2  -5  169.48   20.00
  -7   2   5   27.30    5.70
  -7  -2  -5   19.30    9.00
   7   2  -5   14.10   12.40
  -7   2  -5    9.30    8.90
  -7  -2   5   11.00    8.20
   0   3   5  301.47   22.90
   0  -3   5  326.97   18.80
   0   3  -5  269.67   18.60
   0  -3  -5  305.47   21.30
   0   3   5  290.77   20.70
   0   3   5  275.37   21.00
   0  -3  -5  256.37   20.40
   0   3  -5  246.78   22.90
   1   3  -5  200.38   15.50
   1   3  -5  174.98   19.00
  -1   3   5  266.47   17.40
  -1  -3  -5  216.28   18.30
  -1  -3  -5  214.28   17.10
  -1   3   5  215.78   18.40
  -1  -3  -5  232.28   21.20
  -1   3   5  242.98   17.30
  -1   3  -5  231.08   19.90
   1   3   5  218.08   18.50
  -1   3  -5  212.38   15.90
   1  -3  -5  232.38   17.40
   1   3   5  230.08   18.90
   1   3   5  211.68   17.00
  -1   3  -5  241.88   16.20
  -1  -3   5  205.88   15.50
  -2  -3  -5  406.86   29.00
  -2   3   5  382.36   29.20
   2   3  -5  370.56   31.90
   2   3  -5  401.26   27.70
  -2  -3   5  370.16   27.20
   2  -3  -5  375.36   28.50
   2   3   5  390.56   31.50
  -2   3  -5  322.27   27.40
  -2   3  -5  426.26   28.20
   2   3   5  381.46   28.80
   3   3  -5  263.67   20.20
  -3   3   5  282.47   23.50
  -3  -3  -5  315.77   24.60
   3   3  -5  311.27   23.90
   3   3  -5  248.68   26.80
  -3   3  -5  287.67   24.00
   3   3   5  304.77   23.50
   3  -3  -5  281.17   24.00
   3   3   5  310.17   28.00
   4   3  -5  325.77   28.60
  -4   3   5  345.47   27.30
  -4  -3  -5  315.37   28.80
   4   3  -5  349.27   33.50
  -4   3  -5  366.36   29.60
   4   3   5  335.07   33.20
   4  -3  -5  316.17   29.00
  -5   3   5  128.39   13.60
  -5  -3  -5  112.19   15.80
   5   3  -5  115.59   21.60
  -5  -3   5  103.49   15.10
  -5   3  -5  116.09   15.90
   5  -3  -5  129.59   16.10
   5   3   5  112.89   21.40
  -6  -3  -5   40.00   11.80
  -6  -3  -5   20.70    6.00
   6   3  -5   20.10   11.70
  -6   3   5   32.00    7.20
   6  -3  -5   22.70    9.10
   6   3   5   23.50   13.10
  -6   3  -5   39.80   11.00
  -6  -3   5   15.10    6.10
  -7   3   5   92.89   11.90
   7   3  -5  104.59   25.50
  -7  -3  -5   95.29   19.00
  -7   3  -5   72.89   17.20
  -7  -3   5   79.29   17.50
   0   4   5  321.97   24.80
   0   4  -5  309.27   27.00
   0  -4  -5  341.17   24.90
   0  -4  -5  341.17   23.40
   0   4   5  282.77   22.80
   0   4   5  329.17   26.20
   1   4  -5 1235.68   85.59
  -1   4   5 1209.98   83.29
  -1   4   5 1238.98   81.19
  -1  -4  -5 1133.99   79.89
  -1   4   5 1170.88   79.99
  -1   4  -5 1232.88   78.39
   1   4   5 1174.38   82.69
   1   4   5 1334.47   83.59
   1  -4  -5 1225.18   80.39
  -1  -4   5 1246.48   77.99
  -1   4  -5 1198.48   84.59
  -1   4  -5 1244.78   78.29
  -1  -4   5 1273.27   77.79
   1   4   5 1248.78   80.39
  -2  -4  -5   50.69    8.10
  -2   4   5   59.49    9.80
   2   4  -5   34.60    9.30
  -2   4   5   37.00    7.40
   2   4   5   39.10    7.80
  -2   4  -5   45.60   10.20
  -2  -4   5   41.70    5.40
  -2   4  -5   44.30    6.10
   2   4   5   45.40   10.00
   2  -4  -5   47.70    7.80
  -2   4  -5   44.70    5.90
  -3  -4  -5  118.29   13.40
   3   4  -5  139.89   11.70
   3   4  -5  156.18   17.90
  -3   4   5  124.09   13.80
  -3   4  -5  128.89   13.30
   3   4   5  108.89   12.80
  -3  -4   5  118.59   12.70
   3   4   5  113.09   16.50
   3  -4  -5  118.09   13.00
   4   4  -5  297.47   22.10
  -4  -4  -5  318.07   27.70
   4   4  -5  329.67   33.00
  -4   4   5  304.47   26.80
  -4   4  -5  318.67   27.60
   4  -4  -5  309.47   27.80
  -4  -4   5  287.47   26.40
   4   4   5  327.87   32.80
   4   4   5  318.57   25.90
   5   4  -5  100.89   20.80
  -5  -4  -5   89.79   16.10
  -5   4   5   95.79   13.30
  -5   4  -5  104.19   17.40
   5   4   5   93.29   21.50
  -5  -4   5  100.19   14.30
   5  -4  -5  118.89   15.80
  -6  -4  -5   59.09   14.30
  -6   4   5   84.79   13.50
   6   4  -5   81.49   21.00
  -6   4  -5   71.09   15.80
   6   4   5   84.79   21.10
   6  -4  -5  103.59   18.30
  -6  -4   5   48.90   13.20
  -7   4   5   13.80    7.20
   7   4  -5    3.00   10.90
  -7  -4  -5    2.70    7.80
  -7   4  -5   11.50    7.90
   7   4   5   22.80   13.30
  -7  -4   5   23.00   10.30
   0   5   5   20.60    5.80
   0   5  -5   28.20    8.00
   0  -5  -5   17.90    3.90
   0   5   5   30.00    5.10
   0   5   5   12.00    5.20
  -1   5   5   49.40    8.90
  -1   5   5   49.99   10.10
  -1   5   5   41.00    6.90
   1   5  -5   61.39   12.10
  -1  -5  -5   44.10    6.10
   1   5   5   73.19    7.50
   1   5   5   47.70    9.90
   1   5   5   59.59   10.50
  -1   5  -5   59.39    4.60
  -1   5  -5   55.39    4.60
   1  -5  -5   59.59    6.90
  -1   5  -5   56.69   11.20
  -2  -5  -5  962.80   62.89
  -2   5   5  941.81   66.59
  -2   5   5  957.20   64.59
   2   5  -5 1041.40   70.39
  -2   5  -5  946.71   68.19
  -2  -5   5  881.11   60.59
  -2   5  -5  863.41   61.09
   2   5   5  962.70   65.79
  -2   5  -5  878.71   60.79
  -2  -5   5  902.61   60.29
   2   5   5  892.01   67.49
   2  -5  -5  889.91   62.79
   3   5  -5  685.53   45.50
   3   5  -5  645.74   53.09
  -3   5   5  659.13   47.70
  -3  -5  -5  585.04   45.70
  -3   5   5  690.43   49.30
   3   5   5  614.44   51.89
  -3  -5   5  665.63   45.20
  -3   5  -5  591.34   50.19
   3  -5  -5  667.63   46.90
   3   5   5  560.64   46.30
  -3   5  -5  582.34   45.20
   4   5  -5  574.04   52.69
   4   5  -5  584.84   42.00
  -4   5   5  656.53   47.70
  -4   5   5  589.54   46.70
   4  -5  -5  594.14   46.20
   4   5   5  561.44   45.20
   4   5   5  641.84   53.39
  -4  -5   5  629.34   45.20
  -4   5  -5  593.94   50.09
  -4   5  -5  539.65   45.00
   5   5  -5   12.20    9.40
  -5   5   5   32.40    9.50
  -5  -5  -5   12.30    7.00
   5  -5  -5   12.10    7.30
  -5   5  -5   14.00    7.80
  -5  -5   5   16.20    6.60
   5   5   5   40.80   13.60
   6   5  -5   18.50   13.80
  -6  -5  -5   35.90   10.30
  -6   5   5   34.20    9.60
   6   5   5   39.20   15.20
  -6   5  -5   27.30    9.90
  -6  -5   5   41.10   11.00
   6  -5  -5   33.20   11.90
   0   6  -5   -3.20    4.00
   0   6   5   -5.80    2.70
   0   6   5    8.50    3.50
   0  -6  -5    3.00    2.60
   0   6   5    8.30    4.80
  -1   6   5   50.79   11.20
   1   6  -5   23.70    8.60
  -1   6   5   54.59   10.10
  -1  -6  -5   59.39    6.80
  -1   6   5   56.49    7.00
   1   6   5   49.20    6.90
   1  -6  -5   52.69    6.80
   1   6   5   47.40   10.10
   1   6   5   60.69   12.20
  -1   6  -5   43.20   10.90
  -2   6   5  591.04   45.00
  -2  -6  -5  594.34   41.80
   2   6  -5  676.03   51.19
  -2   6   5  604.34   47.40
   2   6   5  548.35   45.30
  -2   6  -5  632.14   49.50
  -2   6  -5  587.54   39.90
   2  -6  -5  649.83   42.90
  -2   6  -5  551.04   39.90
   2   6   5  545.65   47.70
  -2  -6   5  587.04   39.00
  -2  -6   5  575.24   38.90
   3   6  -5  107.39   13.00
  -3   6   5   94.19   16.40
  -3  -6  -5  114.39   12.50
   3   6  -5  101.49   20.20
  -3   6   5   89.79   13.40
  -3  -6   5  107.19   11.30
  -3   6  -5   98.29   18.00
  -3   6  -5  125.99   12.60
   3   6   5  110.49   14.20
   3   6   5  110.79   20.30
   3  -6  -5   94.59   12.50
  -4   6   5  196.48   22.60
   4   6  -5  220.18   28.20
   4   6  -5  268.87   20.80
  -4  -6  -5  227.28   22.00
  -4   6   5  227.78   24.30
   4  -6  -5  208.38   22.20
   4   6   5  217.28   22.30
  -4  -6   5  230.58   20.90
  -4   6  -5  231.28   27.20
   4   6   5  201.28   27.10
  -4   6  -5  206.58   21.10
   5   6  -5  211.08   18.80
   5   6  -5  198.68   30.10
  -5   6   5  236.98   24.60
  -5  -6  -5  187.28   22.30
  -5   6   5  227.88   24.90
   5  -6  -5  224.78   24.80
  -5   6  -5  263.27   29.00
  -5  -6   5  217.98   22.10
   5   6   5  206.38   28.70
   5   6   5  213.18   22.80
  -5   6  -5  256.67   24.10
   6   6  -5   28.90   13.80
  -6   6   5   12.20    9.00
  -6  -6  -5   31.60   10.20
  -6   6   5   11.50    8.70
   6   6   5   10.40   11.50
  -6  -6   5    6.40    7.90
  -6   6  -5   20.50   10.30
   6  -6  -5   16.00    9.50
  -6   6  -5   26.60   11.10
   0  -7  -5  344.17   24.70
   0   7   5  335.27   31.50
   0   7  -5  359.46   34.00
   0   7   5  334.67   24.80
   0   7   5  338.37   30.70
  -1   7   5  328.67   28.20
  -1   7   5  253.67   22.30
  -1   7   5  254.07   28.00
  -1  -7  -5  335.47   22.80
   1   7  -5  349.47   32.80
   1   7   5  325.77   30.20
   1   7   5  325.77   29.40
   1   7   5  290.27   22.50
  -1   7  -5  333.27   31.70
   1  -7  -5  269.47   22.60
   2   7  -5   -2.90    4.10
  -2   7   5    1.40    5.10
  -2   7   5    8.40    6.50
   2   7  -5    3.10    5.10
  -2  -7  -5    2.90    3.20
   2   7   5    4.30    5.90
   2   7   5    4.10    5.50
   2  -7  -5    5.10    3.90
  -2   7  -5    5.90    2.10
  -2   7  -5    4.40    2.20
  -3  -7  -5  168.68   16.30
   3   7  -5  109.59   22.70
  -3   7   5  147.39   18.90
  -3   7   5  182.08   21.00
   3   7  -5  165.38   18.60
  -3  -7   5  198.08   14.60
   3   7   5  192.68   23.70
   3   7   5  154.88   18.90
  -3  -7   5  154.88   14.80
   3  -7  -5  175.18   17.70
  -3   7  -5  150.88   21.30
  -3   7  -5  152.18   14.80
  -4   7   5    9.80    5.90
   4   7  -5   12.70    9.80
  -4  -7  -5   10.70    5.90
  -4   7   5   15.70    7.90
   4   7  -5    9.70    5.80
   4  -7  -5   12.40    7.00
  -4  -7   5   13.80    5.90
  -4   7  -5   -6.80    5.40
  -4   7  -5    4.30    5.20
   4   7   5   18.00    7.90
   4   7   5   12.40   10.00
   5   7  -5   20.90   12.00
  -5   7   5   37.10   10.90
  -5  -7  -5   26.70    9.90
  -5   7   5   33.70   10.70
   5   7  -5   36.30    9.30
   5   7   5   26.20   16.50
  -5   7  -5   43.20   13.80
  -5   7  -5   37.40   10.60
   5  -7  -5   19.50    9.10
  -5  -7   5   32.90    9.20
   5   7   5   29.80    9.80
   0   8   5   93.99    8.00
   0   8   5   70.49   14.60
   0   8   5   86.49   16.60
   0  -8  -5   78.89    8.00
   0   8  -5   80.19   17.70
  -1  -8  -5   81.19    9.90
   1   8  -5  106.99   20.60
  -1   8   5   98.79   14.80
  -1   8   5   92.09   18.50
   1   8  -5   64.79   14.00
  -1   8   5  106.09   10.40
  -1  -8  -5  100.39    9.00
  -1   8  -5   89.69   18.50
   1   8   5   83.39   16.50
   1  -8  -5   98.89    9.80
   1   8   5  134.79   17.60
  -2   8   5  113.39   19.60
   2   8  -5   90.99   19.30
  -2   8   5  116.19   15.70
  -2  -8  -5   96.49   10.30
   2   8  -5  111.09   18.30
  -2   8  -5  109.29   20.50
   2   8   5  119.39   21.40
   2  -8  -5  106.19   12.00
   2   8   5  110.99   18.80
   3   8  -5   35.50   10.10
  -3  -8  -5   57.79    9.10
  -3   8   5   43.70   11.50
   3   8  -5   54.89   16.40
  -3   8   5   43.70   12.80
  -3   8  -5   53.39   15.30
   3   8   5   59.19   13.70
   3  -8  -5   55.29   10.50
   3   8   5   48.50   15.00
  -3   8  -5   45.80    7.00
   4   8  -5   80.79   21.90
   4   8  -5   89.99   15.80
  -4  -8  -5   94.09   13.00
  -4   8   5   76.19   17.80
  -4   8   5  118.89   19.40
  -4   8  -5   94.79   20.70
   4  -8  -5  111.49   14.90
  -4  -8   5   96.89   12.30
   4   8   5   90.99   23.00
  -4   8  -5  106.09   12.80
   4   8   5   87.89   16.50
   0   9  -5    9.90    8.40
   0   9   5    2.40    7.20
   0   9   5   -8.10    5.70
  -1   9   5   31.10   10.60
   1   9  -5    0.00    6.30
  -1   9   5    7.20    7.40
   1   9  -5    2.00    9.70
   1   9   5    4.10    8.30
  -1   9  -5   13.60    9.90
   1   9   5   -2.90    6.60
  -2   9   5  -11.90    5.90
   2   9  -5   -6.50    8.20
  -2   9   5   22.60    9.50
  -2  -9  -5   10.20    4.00
   2   9  -5   -3.70    5.90
  -2   9  -5    7.30    8.40
   2   9   5    0.00    7.30
   2   9   5  -13.40    7.20
  -3  -9  -5   77.19   11.20
  -3   9   5   89.19   17.40
   3   9  -5  105.89   23.10
   3   9  -5   77.69   16.30
  -3   9   5   99.69   20.70
   3   9   5  103.49   18.30
   3   9   5  105.49   21.90
  -3   9  -5   90.89   20.80
   0  10   5   41.40   14.90
   0  10  -5   37.70   15.50
   0  10  -5   10.00    9.30
   0  10   5   28.20   10.30
  -1  10   5   15.70   10.40
   1  10  -5   10.60    9.60
  -1  10   5   13.60    9.80
   1  10  -5   -8.60    6.50
   1  10   5    1.50    8.10
  -1  10  -5   24.30   13.40
  -1  10  -5   16.10    9.20
   1  10   5    6.50   11.40
   1   0  -6 1663.33  106.69
   1   0  -6 1829.82  105.99
  -1   0  -6 1720.73  106.99
  -1   0   6 1721.33  106.79
   1   0  -6 1617.44  106.29
   1   0   6 1659.23  106.79
  -1   0   6 1439.26  105.69
   2   0   6   31.90    6.10
  -2   0  -6   38.80    7.90
  -2   0  -6   28.40    5.80
   2   0  -6   46.30    7.80
  -2   0   6   27.10    3.50
   2   0  -6   38.10    6.40
  -2   0   6   40.90    6.60
  -2   0   6   43.60    5.90
   2   0  -6   42.30    3.90
   3   0  -6  253.27   21.20
  -3   0  -6  232.18   21.10
  -3   0   6  249.78   16.80
   3   0  -6  250.47   22.60
   4   0  -6    3.90    4.30
   4   0  -6    4.80    3.80
  -4   0  -6    2.60    3.00
   5   0  -6    7.60    6.40
   5   0  -6    4.30    3.80
  -5   0  -6    5.50    5.50
  -6   0  -6  558.44   47.70
   6   0  -6  549.05   47.70
  -7   0  -6    0.10    6.30
   0  -1  -6 7931.81  494.85
  -1   1   6 3358.06  221.08
   1  -1   6 3731.63  221.28
   1   1  -6 3600.54  220.98
  -1  -1  -6 3303.47  221.58
  -1  -1  -6 3609.94  222.08
  -1   1   6 3605.94  219.58
  -1   1   6 3617.14  221.58
   1   1  -6 3386.56  222.28
  -1  -1  -6 3296.97  221.48
   1   1   6 3595.84  222.48
   1   1   6 3334.57  221.88
   1  -1  -6 3482.45  221.58
  -1  -1   6 3803.02  222.48
   1  -1  -6 3233.48  219.68
   1   1   6 3445.46  221.58
  -1  -1   6 3656.53  220.88
   1  -1  -6 3492.85  220.98
  -2   1   6  638.44   50.19
  -2   1   6  803.42   53.29
   2  -1   6  753.62   51.19
  -2  -1  -6  780.92   51.59
  -2  -1  -6  753.92   53.09
  -2  -1  -6  679.53   50.39
   2   1  -6  649.93   51.89
   2   1  -6  851.11   51.49
  -2   1   6  851.51   49.90
   2   1   6  772.92   51.69
  -2  -1   6  618.64   51.09
  -2   1  -6  738.83   51.19
   2  -1  -6  765.72   51.29
  -2  -1   6  801.22   50.79
   2  -1  -6  754.82   51.19
   2   1   6  761.72   53.69
  -3   1   6  731.43   51.59
   3   1  -6  752.42   54.69
  -3  -1  -6  694.73   54.79
  -3  -1  -6  908.11   54.09
   3   1  -6  905.21   58.69
  -3   1  -6  756.32   55.09
   3  -1  -6  788.82   56.49
   3   1   6  761.02   58.49
   3  -1  -6  757.72   54.99
   4   1  -6   97.89   14.60
  -4   1   6   99.09    8.90
  -4  -1  -6  114.39   13.40
   4   1  -6   90.29   12.00
  -4   1  -6   75.79   13.40
   4  -1  -6   90.59   12.20
   5   1  -6  154.18   17.80
  -5   1   6  129.19   11.30
   5   1  -6  153.88   21.40
  -5  -1  -6  137.59   17.20
   5  -1  -6  149.79   17.90
  -5   1  -6  115.19   15.90
  -6  -1  -6   38.20   11.30
   6   1  -6   48.10   13.90
   6   1  -6   48.50   12.40
  -6   1  -6   47.00   12.40
   6  -1  -6   43.70   12.00
  -7  -1  -6   13.60    8.70
  -7  -1   6   -1.30    5.40
   7  -1  -6   10.00    7.50
  -7   1  -6   12.10    7.70
   0   2  -6  388.46   27.80
   0   2   6  355.36   24.60
   0  -2  -6  349.87   25.70
   0   2   6  336.97   25.60
   0  -2   6  431.26   28.30
   0   2   6  357.96   27.00
   0  -2  -6  372.56   24.50
   0  -2  -6  354.96   26.70
   1  -2   6  265.07   21.30
  -1  -2  -6  336.27   23.00
  -1   2   6  287.77   22.70
  -1  -2  -6  287.87   22.20
   1   2  -6  304.57   24.30
  -1  -2  -6  278.17   22.60
  -1   2   6  316.77   20.40
   1   2  -6  290.57   21.20
  -1   2   6  325.07   22.50
  -1  -2   6  305.77   23.90
   1  -2  -6  313.57   22.80
  -1   2  -6  276.67   23.80
  -1  -2   6  290.27   21.10
   1  -2  -6  317.07   22.60
   1   2   6  295.57   23.00
   1   2   6  299.27   22.90
  -1   2  -6  317.67   21.70
   1   2   6  331.57   22.60
   2   2  -6   83.59    8.70
  -2   2   6   61.99    8.20
   2   2  -6   87.99   11.20
  -2   2   6   79.09    8.80
  -2  -2  -6  115.19   10.30
   2   2   6   97.99    9.70
   2  -2  -6   80.79    9.10
   2   2   6   89.99   11.00
  -2   2  -6   77.69    8.70
  -2  -2   6   88.69    8.50
  -3  -2  -6  297.77   21.20
   3   2  -6  272.07   25.10
  -3  -2  -6  264.27   22.50
   3   2  -6  225.08   21.30
  -3   2   6  252.07   20.40
  -3   2   6  249.97   22.30
   3  -2  -6  262.87   22.30
   3   2   6  235.78   24.60
  -3   2  -6  281.77   22.60
   4   2  -6  638.84   52.39
  -4   2   6  612.04   44.60
  -4  -2  -6  609.44   48.40
   4   2  -6  653.63   48.40
  -4   2  -6  656.63   48.90
   4   2   6  698.33   54.19
   4  -2  -6  643.94   48.80
  -5  -2  -6  356.36   30.00
   5   2  -6  314.87   32.50
  -5   2   6  260.37   22.70
   5   2  -6  319.67   28.70
   5  -2  -6  300.47   28.30
   5   2   6  293.67   32.90
  -5   2  -6  269.57   27.50
  -6   2   6   34.20    6.50
  -6  -2  -6   35.10   10.80
   6   2  -6   11.30    9.80
   6  -2  -6   17.70    8.70
  -6   2  -6   21.40    9.50
   7   2  -6   52.49   20.30
  -7   2   6   85.09    8.90
  -7  -2  -6   80.69   18.00
   7  -2  -6   97.59   20.00
  -7   2  -6   79.09   18.10
  -7  -2   6   79.29   16.70
   0   3  -6  450.75   28.30
   0  -3  -6  479.45   30.70
   0  -3  -6  435.56   30.10
   0   3  -6  393.66   32.80
   0   3   6  433.36   30.30
   0  -3   6  417.36   28.30
   0   3   6  415.06   32.00
   0   3   6  427.46   30.00
  -1   3   6  186.78   14.40
  -1   3   6  158.18   16.10
   1   3  -6  177.28   17.80
   1   3  -6  191.18   13.90
  -1   3   6  188.58   15.30
  -1  -3  -6  193.48   16.20
   1  -3   6  198.18   14.50
  -1  -3  -6  190.88   15.40
   1   3   6  198.98   17.00
   1   3   6  180.88   15.30
  -1  -3   6  173.98   13.60
  -1   3  -6  218.38   14.50
   1   3   6  204.08   16.90
   1  -3  -6  193.88   15.60
  -1   3  -6  161.18   17.10
  -2  -3  -6  449.46   34.40
  -2   3   6  460.85   35.00
   2   3  -6  465.55   33.50
   2   3  -6  411.76   37.00
   2   3   6  497.25   37.70
   2  -3  -6  495.75   34.80
  -2   3  -6  491.15   34.00
  -2   3  -6  551.44   38.60
  -2  -3   6  472.45   33.10
  -2   3  -6  462.95   33.70
   2   3   6  466.75   34.90
   3   3  -6   55.69    5.90
   3   3  -6   66.99    8.70
  -3   3   6   77.09    9.00
   3   3  -6   67.79   13.30
  -3  -3  -6   53.59    9.80
   3   3   6   53.19   12.30
   3  -3  -6   74.29    9.30
  -3   3  -6   46.80    9.20
   3   3   6   67.29    8.80
  -4  -3  -6  618.84   46.70
   4   3  -6  623.74   51.49
  -4   3   6  582.04   43.90
   4   3  -6  569.14   45.60
   4  -3  -6  648.24   47.10
  -4   3  -6  592.84   46.20
   4   3   6  609.94   51.49
  -5   3   6   44.60    8.30
  -5  -3  -6   49.20   10.90
   5   3  -6   39.00   12.90
   5  -3  -6   37.60    9.90
  -5   3  -6   15.80    7.20
   5   3   6   26.70   10.80
   6   3  -6   -2.00    8.10
  -6  -3  -6    7.90    6.20
  -6   3   6   14.70    5.40
   6   3   6   -2.00    7.40
  -6  -3   6    8.70    6.40
   6  -3  -6    0.80    4.60
  -6   3  -6    4.50    5.60
  -7   3   6   48.60    9.40
   7   3  -6   64.69   19.50
  -7  -3  -6   73.99   16.70
  -7  -3   6   94.19   18.60
   7  -3  -6   83.69   18.40
  -7   3  -6   52.39   14.10
   0   4   6  153.18   13.00
   0   4   6  145.39   14.60
   0  -4  -6  118.99   12.50
   0   4   6  140.09   12.10
   0  -4  -6  144.49   12.10
   0   4  -6  138.69   15.30
   1   4  -6  980.90   68.69
  -1  -4  -6  831.52   62.89
  -1  -4  -6  989.00   65.49
  -1   4   6  896.11   63.09
   1   4  -6  941.21   60.89
  -1   4   6  980.10   66.69
  -1   4   6  943.11   63.59
   1  -4  -6  974.10   63.69
   1   4   6  899.61   63.29
  -1   4  -6 1028.20   68.49
   1   4   6 1031.30   66.49
  -1   4  -6  977.70   61.39
  -1  -4   6  903.61   60.79
   1   4   6  990.90   65.99
  -2   4   6  212.58   20.50
   2   4  -6  197.28   22.30
  -2  -4  -6  258.67   19.90
  -2   4   6  217.88   19.00
   2   4  -6  246.58   18.30
  -2   4  -6  222.78   18.20
   2   4   6  236.28   20.60
  -2   4  -6  268.57   23.60
  -2   4  -6  250.07   18.60
   2   4   6  203.58   21.70
  -2  -4   6  230.68   17.70
   2  -4  -6  222.88   19.30
   3   4  -6   90.29   10.20
  -3   4   6   98.09   12.30
  -3  -4  -6  144.79   14.20
   3   4  -6  111.99   12.10
   3   4  -6  124.79   16.90
   3   4   6  129.89   16.60
  -3   4  -6  115.29   12.50
   3  -4  -6  104.79   12.60
   3   4   6  113.19   12.80
  -3   4  -6  107.59   15.30
  -4   4   6   36.90    8.10
  -4  -4  -6   56.89   11.60
   4   4  -6   58.09   14.10
   4   4  -6   38.50    5.30
   4   4   6   52.19   13.50
  -4   4  -6   46.80    9.20
   4   4   6   63.89   10.70
   4  -4  -6   52.79   10.50
  -5  -4  -6  231.28   24.10
  -5   4   6  236.98   22.70
   5   4  -6  233.98   29.50
   5   4   6  228.38   29.80
   5  -4  -6  237.58   24.90
  -5   4  -6  302.27   26.20
  -5  -4   6  223.78   24.00
   6   4  -6   11.60    9.30
  -6  -4  -6   21.50    8.90
  -6   4   6   21.50    7.50
  -6  -4   6   21.30    7.40
   6   4   6   28.50   13.00
   6  -4  -6   11.60    7.50
  -6   4  -6    2.60    5.70
  -7  -4  -6   29.00   11.60
   7   4  -6   18.00   12.70
  -7   4   6   31.50    9.00
  -7   4  -6   12.10    9.80
   7   4   6   18.60   15.40
   7  -4  -6    4.80   10.60
  -7  -4   6   33.20   12.00
   0   5   6  267.77   19.90
   0  -5  -6  249.78   19.70
   0   5  -6  279.77   25.40
   0   5   6  237.88   21.40
   0   5   6  231.28   22.50
  -1   5   6  167.18   15.60
  -1   5   6  144.59   16.80
  -1  -5  -6  183.48   14.60
  -1   5   6  165.08   14.50
   1   5  -6  217.58   20.90
  -1   5  -6  162.28   18.30
  -1   5  -6  158.68   11.50
   1   5   6  159.48   16.90
   1   5   6  158.78   14.20
  -1   5  -6  156.88   11.50
   1   5   6  184.88   17.50
   1  -5  -6  167.78   14.40
  -2  -5  -6   79.79    9.30
  -2   5   6   68.09    9.70
  -2   5   6   91.39   12.20
   2   5  -6   57.99   13.00
   2  -5  -6   85.89    9.70
  -2  -5   6   78.89    7.90
  -2   5  -6   87.19   12.90
   2   5   6   72.69   13.80
  -2  -5   6   84.39    8.00
   2   5   6   85.29   11.70
  -2   5  -6   70.09    8.00
  -2   5  -6   80.99    8.40
  -3   5   6  114.79   14.10
   3   5  -6  136.79   13.30
  -3  -5  -6  129.49   14.10
   3   5  -6  122.79   18.20
  -3   5   6  127.69   15.60
   3  -5  -6  118.59   13.90
   3   5   6  146.89   19.00
  -3   5  -6  112.89   16.10
  -3  -5   6  132.69   13.10
  -3   5  -6  130.39   13.60
   3   5   6  139.99   15.00
  -4   5   6   62.09   12.00
   4   5  -6   38.20   13.00
  -4  -5  -6   54.89   10.90
   4   5  -6   41.70    7.60
  -4   5   6   40.50    9.90
  -4  -5   6   53.19   10.40
   4   5   6   57.89   11.10
   4   5   6   46.00   13.90
  -4   5  -6   52.69   12.50
   4  -5  -6   51.99   10.90
  -4   5  -6   71.19   11.80
  -5   5   6   -4.40    5.20
  -5  -5  -6   30.40    9.40
   5   5  -6    2.20    7.30
   5  -5  -6    6.00    7.20
   5   5   6   16.40    8.90
  -5  -5   6   19.10    7.40
  -5   5  -6    0.30    6.10
   6   5  -6   -4.50    6.80
  -6  -5  -6   -8.10    4.30
  -6   5   6    2.20    4.90
  -6   5  -6   -2.40    6.10
   6  -5  -6    3.80    6.90
  -6  -5   6   10.80    7.40
   6   5   6   -8.40    7.00
   0   6   6   61.49   12.00
   0  -6  -6   58.79    7.10
   0   6  -6   40.60   11.10
   0   6   6   62.69   11.10
   0   6   6   47.50    6.90
  -1  -6  -6  644.54   47.20
  -1   6   6  716.43   53.39
   1   6  -6  666.73   55.29
  -1   6   6  668.43   50.39
  -1   6  -6  748.03   55.69
   1   6   6  701.23   52.59
   1   6   6  640.14   51.79
   1   6   6  701.33   47.60
   1  -6  -6  721.33   47.80
  -2  -6  -6  101.49   11.00
  -2   6   6   92.39   12.20
  -2   6   6  124.89   15.50
   2   6  -6  137.99   17.80
   2  -6  -6   98.69   11.70
  -2  -6   6   95.69    8.40
   2   6   6  116.89   14.60
  -2   6  -6   98.79    9.30
  -2   6  -6  107.79   15.90
   2   6   6   91.19   17.30
  -2   6  -6  109.29    9.70
  -2  -6   6   97.39    8.40
  -3   6   6  126.19   16.40
   3   6  -6  119.89   14.10
  -3  -6  -6  139.19   14.40
   3   6  -6  130.89   19.70
  -3   6   6  127.69   15.20
  -3   6  -6  116.09   12.70
   3   6   6  127.09   15.40
  -3   6  -6  105.69   19.40
   3  -6  -6  127.49   14.30
   3   6   6  122.99   21.60
  -3  -6   6  132.29   12.70
  -4   6   6  127.89   16.50
   4   6  -6  122.39   23.90
  -4   6   6  107.89   15.10
   4   6  -6  112.89   13.50
  -4  -6  -6  125.49   15.30
  -4   6  -6  143.89   15.50
  -4   6  -6  103.09   20.50
   4   6   6   93.09   20.20
  -4  -6   6  130.19   14.10
   4  -6  -6  124.99   15.90
   4   6   6  127.09   15.70
  -5   6   6   46.70   13.30
   5   6  -6   75.19    9.20
  -5  -6  -6   81.79   14.50
   5   6  -6   70.29   18.60
  -5   6   6   65.79   13.70
   5   6   6   51.69   16.50
  -5  -6   6   82.89   14.20
  -5   6  -6   66.39   17.00
  -5   6  -6   64.19   13.00
   5  -6  -6   57.79   13.60
   5   6   6   56.19   12.20
  -6   6   6    1.90    8.30
   6   6  -6   -3.80   10.70
  -6  -6  -6    8.30    8.50
  -6   6   6    0.80    6.30
   6   6   6   19.90   11.00
  -6   6  -6    8.70    9.70
  -6   6  -6   14.80   10.80
  -6  -6   6   32.80   11.10
   6  -6  -6    6.10    9.00
   0   7   6  227.58   17.70
   0   7   6  199.68   22.50
   0   7  -6  211.78   24.60
   0  -7  -6  211.88   17.40
   0   7   6  214.78   21.90
  -1   7   6  381.16   31.50
   1   7  -6  343.67   35.60
  -1   7   6  403.76   34.40
  -1  -7  -6  360.96   26.70
  -1   7  -6  324.77   34.20
   1   7   6  327.57   32.20
   1  -7  -6  388.06   27.30
   1   7   6  360.46   27.20
   1   7   6  325.17   31.90
  -2   7   6   65.69   14.20
   2   7  -6   55.79   14.70
   2   7  -6   56.99   12.10
  -2   7   6   65.89   12.20
  -2  -7  -6   59.79    8.10
   2   7   6   56.89   12.50
  -2   7  -6   60.29    5.50
   2  -7  -6   59.09    9.90
   2   7   6   92.99   17.40
  -2   7  -6   62.29    5.60
  -2   7  -6   70.29   15.90
  -3   7   6  333.17   31.80
  -3  -7  -6  306.67   26.20
   3   7  -6  324.17   28.40
  -3   7   6  290.67   28.80
   3   7  -6  318.37   35.20
   3  -7  -6  305.47   27.20
  -3   7  -6  312.07   32.90
   3   7   6  378.46   31.40
   3   7   6  324.17   33.90
  -3  -7   6  275.47   23.10
  -3  -7   6  343.27   23.90
  -3   7  -6  322.37   24.80
   4   7  -6   99.59   23.20
  -4  -7  -6   81.79   14.50
  -4   7   6  110.69   19.40
  -4   7   6   99.79   14.80
   4   7  -6  103.19   13.80
   4   7   6   75.19   15.20
  -4   7  -6   88.59   12.00
   4   7   6   92.19   20.50
  -4   7  -6   71.39   17.20
  -4  -7   6   97.89   12.40
   4  -7  -6  111.49   14.60
  -5   7   6   45.00   12.40
   5   7  -6   54.39   17.00
  -5  -7  -6   40.80   11.10
   5   7  -6   51.79   10.20
  -5   7   6   35.10   11.70
   5   7   6   53.39   12.00
  -5   7  -6   28.10    9.80
  -5   7  -6   58.79   16.80
   5  -7  -6   48.30   12.20
  -5  -7   6   44.00   10.30
   5   7   6   51.19   16.50
   0  -8  -6   11.80    4.20
   0   8   6    4.30    5.70
   0   8   6   24.50    8.20
   0   8  -6    4.30    5.90
   0   8   6    9.90    4.40
  -1   8   6   94.39   10.80
  -1   8   6  108.19   17.60
  -1  -8  -6  101.09    9.90
   1   8  -6  102.89   20.80
  -1   8   6   88.49   17.20
   1   8   6   91.39   16.90
  -1   8  -6  125.89   21.70
   1  -8  -6   99.59   10.30
   1   8   6   98.49   10.40
   1   8   6   81.59   17.10
  -2   8   6   15.60    8.70
  -2   8   6   24.70    8.50
   2   8  -6   21.90   10.20
  -2  -8  -6   19.50    5.10
   2   8  -6   34.10    9.10
   2   8   6   28.50    9.50
   2  -8  -6   15.40    5.70
  -2   8  -6   19.20    9.00
   2   8   6   36.40   12.70
  -3  -8  -6  141.19   14.60
   3   8  -6  111.49   23.60
   3   8  -6  120.89   18.70
  -3   8   6  134.99   18.00
  -3   8   6  108.79   20.20
   3   8   6  114.29   23.30
   3  -8  -6  163.58   16.10
   3   8   6  123.49   20.50
  -3   8  -6  121.79   22.60
  -4  -8  -6   71.99   12.60
   4   8  -6   45.80   11.50
   4   8  -6   57.89   18.90
  -4   8   6   59.99   14.80
  -4   8   6   51.19   12.80
   4   8   6   52.89   13.80
  -4   8  -6   43.70   15.10
   4   8   6   48.00   14.50
   4  -8  -6   55.29   12.80
  -4   8  -6   40.70    9.00
  -4  -8   6   37.50    8.90
   0   9   6   26.50   11.00
   0   9  -6   10.40   10.10
   0   9   6   18.10    9.90
   1   9  -6   12.00    9.40
   1   9  -6   36.70   13.00
  -1   9   6   26.60   10.30
  -1   9   6   29.50    9.80
  -1  -9  -6   29.70    4.40
   1   9   6   22.70   10.90
  -1   9  -6   30.80   12.10
   1  -9  -6   37.20    6.00
   1   9   6   16.20    8.50
   2   9  -6   47.80   15.40
   2   9  -6   67.39   14.50
  -2  -9  -6   51.19    8.30
  -2   9   6   58.69   15.20
  -2   9   6   50.29   13.10
   2   9   6   71.79   16.20
   2   9   6   67.99   17.80
   2  -9  -6   62.09   10.10
  -2   9  -6   41.20   14.60
   3   9  -6   16.30   13.00
   3   9  -6    2.60    7.60
  -3  -9  -6   25.00    7.30
  -3   9   6   12.40    9.10
  -3   9   6    0.50    6.30
   3   9   6    4.60    9.30
   3   9   6   30.20   14.00
   3  -9  -6   19.10    8.60
  -3   9  -6   33.60   12.50
   0  10   6    5.50    9.60
   0  10  -6   25.50   11.30
   0  10  -6    0.30    7.70
   0  10   6    8.90    8.00
   0   0   7    3.30    1.80
   0   0  -7    2.80    1.80
   0   0  -7    1.90    1.70
   0   0  -7    4.30    1.60
  -1   0  -7  282.17   23.60
   1   0  -7  338.47   23.30
   1   0  -7  317.77   23.00
  -1   0   7  373.36   23.40
   1   0   7  335.77   24.00
  -1   0   7  307.77   23.50
   1   0  -7  348.57   24.10
   2   0  -7   29.70    3.50
  -2   0   7   28.40    3.60
  -2   0  -7   31.30    7.20
  -2   0   7   32.30    5.80
  -2   0  -7   18.90    4.90
   2   0  -7   32.20    6.30
  -2   0   7   30.90    6.80
   2   0  -7   20.90    5.00
   3   0  -7   28.30    7.10
   3   0  -7   25.50    6.30
  -3   0   7   23.40    3.30
  -3   0  -7   16.90    5.40
   4   0  -7    0.40    2.90
   4   0  -7   -5.30    2.90
  -4   0  -7    0.60    3.30
   5   0  -7    4.40    4.40
   5   0  -7    0.50    3.40
  -5   0  -7   -0.30    3.30
   6   0  -7   54.79   13.00
   6   0  -7   52.79   15.80
  -6   0  -7   46.90   12.80
  -7   0  -7   48.50   13.90
   7   0  -7   81.49   17.60
   0  -1  -7 3289.07  211.58
   0   1  -7 3350.36  210.68
   0   1   7 3128.59  211.18
   0   1   7 3343.57  212.08
   0  -1  -7 3188.58  211.28
   0  -1   7 3696.33  212.28
   0  -1  -7 3398.16  209.48
  -1   1   7 2397.66  161.28
  -1  -1  -7 2608.24  164.18
  -1   1   7 2566.34  163.48
  -1  -1  -7 2539.45  163.98
   1   1  -7 2737.93  163.38
  -1  -1  -7 2729.43  164.18
   1   1  -7 2248.77  164.08
  -1   1   7 2580.44  163.68
  -1   1  -7 2608.24  163.48
   1   1   7 2630.24  163.98
  -1  -1   7 2564.14  164.18
   1  -1  -7 2460.65  163.18
  -1  -1   7 2569.34  163.08
   1  -1  -7 2631.94  163.98
   1  -1  -7 2631.44  161.68
   1   1   7 2627.84  164.58
   2   1  -7   15.60    4.00
   2  -1   7   16.90    4.30
  -2   1   7    8.40    3.50
  -2  -1  -7   26.50    6.00
  -2  -1  -7   19.60    4.40
   2   1  -7   21.70    3.20
  -2   1   7   13.60    3.40
  -2  -1  -7   25.80    5.20
   2   1  -7   21.00    5.50
  -2   1  -7   25.00    5.20
   2  -1  -7   15.90    3.60
  -2  -1   7   20.10    4.60
   2  -1  -7   18.30    4.60
  -2  -1   7   22.30    5.10
   2  -1  -7   15.50    4.10
   3   1  -7 1482.75   98.39
  -3   1   7 1302.57   92.09
  -3  -1  -7 1611.54   96.99
  -3  -1  -7 1322.57   93.89
   3   1  -7 1436.46   95.49
   3  -1  -7 1426.36   95.89
   3  -1  -7 1463.75   96.89
  -4  -1  -7   76.59   13.20
   4   1  -7   72.69   14.30
   4   1  -7   96.09   12.00
  -4   1   7   83.09    8.00
   4  -1  -7   63.69   12.00
  -4   1  -7   84.39   11.50
   4  -1  -7   69.89   13.60
   5   1  -7   99.59   18.90
  -5  -1  -7  101.49   17.20
  -5   1   7   93.69    8.70
   5   1  -7   79.29   15.20
   5  -1  -7  120.09   15.30
  -5   1  -7  100.19   17.10
   6   1  -7  122.19   21.90
  -6  -1  -7  121.59   20.40
   6   1  -7  129.29   24.50
  -6   1  -7  128.19   18.10
   6  -1  -7  112.39   19.90
  -7  -1  -7  130.89   23.00
   7   1  -7  131.19   26.70
  -7   1  -7  140.89   23.90
   7  -1  -7   85.09   19.10
   0   2  -7 3575.04  215.68
   0  -2  -7 3557.24  211.48
   0  -2  -7 3457.15  213.58
   0  -2   7 3128.79  214.88
   0   2   7 3354.86  213.38
   0  -2   7 2940.51  211.78
   0  -2  -7 3350.76  214.28
   0   2   7 3427.96  211.68
   0   2  -7 3366.96  211.98
   0   2   7 3556.64  214.98
  -1   2   7   40.40    5.50
  -1  -2  -7   35.50    6.30
  -1   2   7   46.70    4.10
  -1  -2  -7   44.40    5.70
   1   2  -7   57.39    7.60
  -1  -2  -7   38.60    5.80
  -1   2   7   41.60    5.70
   1   2  -7   52.89    5.30
   1  -2   7   37.40    5.00
  -1   2   7   42.60    3.80
   1   2   7   47.60    5.80
   1  -2  -7   37.20    6.50
   1  -2  -7   45.90    5.90
   1   2   7   41.10    6.00
   1   2   7   45.80    6.20
  -1  -2   7   63.19    7.80
  -1  -2   7   48.10    5.10
  -1   2  -7   42.60    5.20
  -1   2  -7   39.80    7.70
  -2   2   7  310.87   22.70
   2   2  -7  321.57   26.30
  -2  -2  -7  348.97   28.80
   2   2  -7  268.27   22.50
  -2  -2  -7  306.47   23.50
  -2  -2  -7  265.57   23.40
   2  -2   7  284.57   23.10
  -2   2   7  300.67   23.10
   2   2   7  286.77   23.60
   2  -2  -7  312.47   23.90
  -2  -2   7  292.47   22.50
   2   2   7  306.57   25.80
  -2   2  -7  339.27   23.70
   3   2  -7   70.29    5.50
   3   2  -7   83.69    5.60
  -3   2   7   71.19    9.60
  -3  -2  -7   67.59   11.20
   3   2  -7   51.39   12.00
  -3   2   7   74.69    8.30
   3   2  -7   67.99    9.00
  -3   2  -7   82.99    9.80
   3   2   7   78.49   14.40
   3  -2  -7   65.09    9.30
  -4   2   7   56.29    7.50
   4   2  -7   50.29   12.20
  -4  -2  -7   40.00    9.60
   4   2  -7   41.90    9.30
  -4   2  -7   57.49   10.90
   4   2   7   55.59   14.00
   4  -2  -7   78.69   13.10
  -5  -2  -7   71.39   13.80
  -5   2   7   59.79    8.40
   5   2  -7   79.49   17.80
   5   2  -7   70.39   14.10
   5  -2  -7   86.69   15.30
  -5   2  -7   77.49   14.30
   6   2  -7  222.38   29.40
  -6  -2  -7  204.58   24.20
  -6   2   7  198.98   17.50
   6   2  -7  215.38   24.60
  -6   2  -7  188.88   23.50
   6  -2  -7  217.38   25.00
  -7   2   7   50.59    6.50
   7   2  -7   37.40   15.10
  -7  -2  -7   28.80   11.70
  -7   2  -7   50.29   14.00
   7  -2  -7   45.70   13.70
  -7  -2   7   50.39   13.60
   0   3   7   18.70    5.10
   0   3  -7   26.00    3.00
   0   3  -7   27.90    6.60
   0   3   7   17.00    3.80
   0   3   7   28.10    5.10
   0  -3  -7   23.20    4.10
   0  -3   7   19.40    2.80
   0  -3  -7   26.50    4.90
  -1   3   7   87.99    8.00
  -1   3   7   88.59    9.20
  -1   3   7   95.09   10.60
  -1  -3  -7   82.89    9.20
   1   3  -7   68.99   10.70
  -1  -3  -7  101.69   10.10
   1   3  -7  102.39    8.30
  -1   3  -7  110.89   12.10
   1   3   7   85.59    9.80
   1   3   7  108.29   11.20
   1   3   7   99.49    9.70
   1  -3  -7  108.99   10.10
  -1   3  -7  106.09    8.80
  -2  -3  -7  203.88   17.50
   2   3  -7  203.08   16.30
  -2   3   7  215.88   17.20
  -2   3   7  160.48   16.80
   2   3  -7  196.18   19.80
   2   3   7  201.58   17.90
  -2   3  -7  211.08   16.90
  -2   3  -7  214.08   20.30
  -2  -3   7  212.58   16.20
   2   3   7  201.28   19.50
   2  -3  -7  187.48   17.10
  -2   3  -7  176.88   16.20
  -3   3   7   58.49    9.60
  -3  -3  -7   48.10    9.00
  -3   3   7   55.79   10.00
   3   3  -7   48.60    8.80
   3   3  -7   46.20   11.20
   3   3   7   47.70   11.10
   3  -3  -7   61.19   10.30
   3   3   7   59.59    9.50
  -3   3  -7   43.80    8.80
  -4   3   7  318.47   26.50
   4   3  -7  340.97   28.30
   4   3  -7  280.07   31.80
  -4  -3  -7  324.77   28.90
  -4   3  -7  382.46   29.70
   4  -3  -7  362.06   29.50
   4   3   7  276.87   31.80
   5   3  -7  281.97   34.20
  -5  -3  -7  340.57   31.00
  -5   3   7  353.76   27.30
   5   3  -7  360.86   31.20
   5   3   7  290.97   34.50
  -5   3  -7  355.06   31.50
   5  -3  -7  292.17   30.10
   6   3  -7   20.00   10.80
  -6  -3  -7    4.80    6.10
  -6   3   7   18.60    5.80
   6   3   7   -2.80    9.20
  -6  -3   7   -0.60    5.40
  -6   3  -7   23.10   10.30
   6  -3  -7   15.20    8.50
  -7  -3  -7   44.70   12.90
   7   3  -7   58.69   19.80
  -7   3   7   60.49   10.00
   7  -3  -7   44.10   13.40
  -7  -3   7   60.59   14.40
  -7   3  -7   81.29   17.30
   0   4   7   19.00    5.50
   0   4   7   27.50    5.30
   0  -4  -7   27.20    5.40
   0   4  -7   22.80    7.00
   0  -4  -7   19.60    4.20
   0   4   7   28.70    5.70
   0  -4   7   26.90    2.60
   0   4  -7   22.60    2.30
  -1  -4  -7  400.06   28.60
  -1  -4  -7  342.07   26.60
   1   4  -7  348.07   30.80
  -1   4   7  350.76   26.10
   1   4  -7  347.47   24.30
  -1   4   7  390.56   29.60
  -1   4  -7  425.86   25.10
   1   4   7  353.86   28.50
   1  -4  -7  356.16   26.90
  -1  -4   7  330.57   24.10
   1   4   7  333.57   26.60
   1   4   7  348.27   28.90
  -1   4  -7  335.97   30.10
  -1   4  -7  358.86   24.80
   2   4  -7  196.08   16.20
  -2   4   7  196.68   18.80
  -2  -4  -7  215.48   18.10
   2   4  -7  195.08   20.90
  -2   4   7  203.38   16.90
  -2   4  -7  195.58   16.50
  -2   4  -7  186.18   20.60
  -2   4  -7  229.18   17.00
   2  -4  -7  186.68   17.40
  -2  -4   7  200.58   16.00
   2   4   7  210.18   20.60
   2   4   7  187.68   18.30
  -3  -4  -7  483.95   37.30
   3   4  -7  473.55   34.20
   3   4  -7  476.75   36.00
  -3   4   7  503.65   38.00
   3   4  -7  463.45   41.50
   3  -4  -7  459.35   37.00
  -3   4  -7  490.15   36.50
   3   4   7  474.15   41.00
   3   4   7  559.74   38.60
  -3   4  -7  442.66   40.20
   4   4  -7    3.00    3.90
   4   4  -7    6.30    7.10
   4   4  -7    6.80    2.90
  -4  -4  -7    6.20    5.20
  -4   4   7    4.60    4.40
   4  -4  -7    6.70    4.80
  -4   4  -7    5.80    5.00
   4   4   7   14.30    6.10
   4   4   7   12.90    8.30
  -5  -4  -7   11.40    6.50
  -5   4   7   22.10    6.20
   5   4  -7   12.30    7.20
  -5   4  -7   17.20    8.00
   5   4   7   24.00   11.20
   5  -4  -7    7.40    6.50
  -5  -4   7   11.20    6.40
   6   4  -7   98.99   23.20
  -6  -4  -7  106.09   19.10
  -6   4   7   79.29   14.30
  -6  -4   7  111.79   15.20
  -6   4  -7   89.99   16.90
   6  -4  -7  112.79   19.60
   6   4   7   69.59   21.00
  -7   4   7   16.40    7.30
   7   4  -7    0.50   10.90
  -7  -4  -7    7.90    7.60
  -7   4  -7   14.70    9.00
  -7  -4   7    6.60    7.60
   7  -4  -7    2.10    6.80
   0  -5  -7  453.25   33.10
   0   5   7  397.26   31.30
   0   5  -7  447.96   37.30
   0  -5  -7  452.05   31.80
   0   5   7  447.26   33.10
   0   5   7  431.36   35.40
  -1  -5  -7  314.17   25.50
  -1   5   7  320.77   26.20
   1   5  -7  312.27   30.50
  -1   5   7  293.37   28.40
  -1   5  -7  318.57   22.60
   1   5   7  395.06   30.00
   1   5   7  335.17   28.50
   1  -5  -7  328.87   25.80
  -1   5  -7  436.96   33.20
  -1   5  -7  382.86   22.90
  -2  -5  -7  317.17   26.30
  -2   5   7  350.76   29.60
   2   5  -7  340.27   31.80
  -2   5   7  341.37   26.60
   2   5   7  286.87   29.20
  -2  -5   7  331.47   24.30
   2   5   7  324.17   28.80
  -2   5  -7  338.77   24.70
  -2   5  -7  420.46   33.00
   2  -5  -7  360.46   27.10
  -2  -5   7  307.37   23.80
  -2   5  -7  348.47   24.90
  -3  -5  -7  317.57   27.10
  -3   5   7  311.47   26.70
  -3   5   7  352.76   29.30
   3   5  -7  312.07   25.20
   3   5  -7  273.37   30.90
  -3   5  -7  297.87   25.20
  -3  -5   7  368.16   25.90
   3   5   7  290.17   27.30
   3   5   7  288.57   30.20
  -3   5  -7  352.76   31.90
   3  -5  -7  313.37   26.90
   4   5  -7  164.38   14.40
  -4  -5  -7  151.08   17.40
  -4   5   7  139.69   17.30
  -4   5   7  160.88   17.70
   4   5  -7  119.49   23.50
  -4   5  -7  169.78   17.70
   4   5   7  151.98   21.70
   4  -5  -7  168.28   18.10
  -4  -5   7  155.38   16.90
   4   5   7  131.19   16.60
  -4   5  -7  180.18   21.60
  -5   5   7    1.90    5.20
   5   5  -7   11.00    8.00
  -5  -5  -7   -1.30    3.20
  -5   5  -7    0.70    5.50
  -5  -5   7    2.80    4.50
   5  -5  -7   -2.30    4.20
   5   5   7   -1.30    6.60
  -6  -5  -7    8.60    8.80
   6   5  -7   15.80   12.60
  -6   5   7   13.90    6.70
  -6  -5   7   19.70    9.00
  -6   5  -7    3.90    8.50
   6   5   7   21.40   13.60
   6  -5  -7   -3.00    7.90
   0  -6  -7   36.20    6.40
   0   6   7   29.50    9.00
   0   6  -7   26.40    9.50
   0   6   7   45.20    9.10
  -1   6   7   73.29    9.90
  -1   6   7   56.99   11.90
  -1  -6  -7   69.29    8.20
   1   6  -7   78.89   15.20
   1   6   7   74.69   12.90
   1  -6  -7   59.59    8.10
   1   6   7   60.29   12.10
  -1   6  -7   50.69   12.70
  -2   6   7   57.39   10.50
  -2   6   7   59.29   12.00
  -2  -6  -7   61.79    8.30
   2   6  -7   40.40   11.80
  -2   6  -7   50.19    6.50
   2   6   7   73.09   13.40
  -2  -6   7   53.49    5.70
  -2  -6   7   67.79    6.10
   2   6   7   59.39   13.60
   2  -6  -7   60.39    9.80
  -2   6  -7   64.19   14.10
  -2   6  -7   50.69    6.50
   3   6  -7  397.76   32.70
   3   6  -7  475.15   42.50
  -3  -6  -7  406.86   32.80
  -3   6   7  387.16   35.70
  -3   6   7  431.66   34.10
   3  -6  -7  439.26   33.80
   3   6   7  388.06   34.60
  -3   6  -7  390.66   31.00
   3   6   7  449.76   39.50
  -3  -6   7  400.06   30.60
  -3   6  -7  396.26   38.10
  -4  -6  -7   19.60    7.80
   4   6  -7   23.70   10.90
  -4   6   7   21.40    7.50
   4   6  -7   27.90    7.20
  -4   6   7   28.40    8.40
  -4   6  -7   23.90    7.20
   4   6   7   31.70    9.00
  -4   6  -7   36.80   12.80
   4  -6  -7   33.90    9.10
   4   6   7   22.20    9.60
  -4  -6   7   15.50    6.30
  -5  -6  -7   39.20    9.70
  -5   6   7   34.60   10.60
   5   6  -7   18.30   12.70
  -5   6   7   30.20   10.20
   5   6  -7   26.70    6.10
  -5   6  -7    6.40    7.70
  -5   6  -7   37.50   10.40
   5  -6  -7   12.70    8.50
  -5  -6   7   36.10    9.70
   5   6   7   34.60   13.40
   5   6   7   50.19   11.90
  -6   6   7   49.20   12.20
  -6   6   7   45.20   13.30
   6   6  -7   37.70   15.70
  -6  -6  -7   32.00   11.70
  -6   6  -7   24.10   11.80
  -6   6  -7   36.30   14.00
   6  -6  -7   11.70   10.10
  -6  -6   7   36.30   12.00
   6   6   7   22.50   13.80
   0   7   7  151.48   18.20
   0   7  -7  174.68   21.60
   0  -7  -7  171.58   15.10
   0   7   7  195.48   21.50
  -1  -7  -7   43.10    7.40
   1   7  -7   59.89   14.60
  -1   7   7   43.00   11.00
  -1   7   7   47.60   10.30
   1   7   7   40.20   10.70
   1   7   7   35.10   10.00
  -1   7  -7   49.40   13.40
   1  -7  -7   45.40    7.80
  -2   7   7  106.49   13.10
  -2   7   7   91.69   16.40
  -2  -7  -7   81.19   10.10
   2   7  -7   64.79   16.20
  -2   7  -7   89.49    7.00
  -2   7  -7   81.99    7.00
  -2   7  -7   70.39   16.10
   2   7   7  108.19   14.80
   2   7   7  104.79   18.30
   2  -7  -7   98.59   11.60
   3   7  -7   21.30   11.10
  -3  -7  -7   24.40    7.00
   3   7  -7    8.30    5.90
  -3   7   7    6.50    7.30
  -3   7   7   22.30    8.20
  -3   7  -7   25.80   10.20
   3  -7  -7   30.80    7.70
  -3   7  -7   16.20    4.80
   3   7   7   16.40    8.90
  -3  -7   7   20.60    5.60
  -3  -7   7   21.00    5.00
   3   7   7   14.50    8.10
   4   7  -7   33.00   13.90
  -4   7   7   22.30    8.90
  -4   7   7   34.20    9.40
   4   7  -7   16.60    6.60
  -4  -7  -7   33.00    9.00
   4  -7  -7   11.50    6.90
  -4   7  -7   10.80    8.10
  -4   7  -7   33.80    7.90
   4   7   7   25.10    8.80
  -4  -7   7   22.90    6.60
   4   7   7   27.80   11.70
   5   7  -7   23.50    8.10
  -5  -7  -7   21.50    8.60
   5   7  -7   56.09   16.70
  -5   7   7   23.80   10.60
  -5   7   7   11.40    7.70
   5  -7  -7   13.20    9.00
   5   7   7   19.70   10.80
  -5   7  -7   -1.50    6.80
   5   7   7   39.40   13.80
  -5  -7   7   14.30    7.30
  -5   7  -7   21.80    8.20
   0   8  -7    1.40    7.20
   0   8   7   -2.50    5.10
   0  -8  -7    1.70    3.30
   0   8   7   -7.20    4.50
   0   8   7   10.50    6.60
  -1   8   7   15.90    7.70
  -1   8   7    4.00    6.30
   1   8  -7   24.80    9.80
  -1  -8  -7    4.70    4.40
   1   8   7   13.30    6.30
   1   8   7   11.70    6.30
  -1   8  -7   21.10    9.80
   1  -8  -7   13.20    4.50
  -2  -8  -7   73.29    9.70
  -2   8   7   75.79   15.50
   2   8  -7   68.99   14.50
  -2   8   7   86.89   15.30
   2   8  -7   76.79   18.80
   2  -8  -7   84.29   10.90
   2   8   7   99.99   19.60
   2   8   7   88.79   17.40
  -2   8  -7   59.79   15.50
  -3   8   7   14.50    7.90
   3   8  -7   28.70   12.80
  -3   8   7   21.90    8.70
  -3  -8  -7   23.80    7.30
   3   8  -7   33.90   10.50
   3   8   7   32.90   10.90
  -3   8  -7   35.70   11.90
  -3   8  -7   35.80    5.80
   3  -8  -7   41.60    9.00
   3   8   7   19.10   12.20
  -4   8   7  114.59   19.10
   4   8  -7  105.19   25.00
  -4   8   7  121.69   20.60
  -4  -8  -7  102.79   14.10
   4   8  -7  146.19   16.50
  -4  -8   7   86.09   12.10
   4   8   7  109.09   22.90
  -4   8  -7   91.89   12.80
   4   8   7  109.59   19.50
   4  -8  -7  106.19   17.20
  -4   8  -7  109.69   23.00
   0   9   7   90.09   17.50
   0   9  -7   96.79   20.60
   0  -9  -7   77.99    8.70
   0   9   7   88.89   17.80
  -1   9   7   94.59   18.30
  -1  -9  -7   90.19    9.30
   1   9  -7   79.69   16.30
  -1   9   7   60.69   14.20
   1   9  -7   79.19   18.50
   1   9   7  107.79   20.50
   1  -9  -7   91.19   10.10
   1   9   7  121.39   21.00
  -1   9  -7   89.59   19.60
   2   9  -7   73.59   15.40
  -2   9   7   69.59   16.50
   2   9  -7   78.99   20.50
  -2   9   7   86.89   16.10
  -2  -9  -7   56.19    9.00
   2   9   7   78.09   17.90
   2  -9  -7   73.99   11.40
  -2   9  -7   68.19   16.80
   2   9   7   55.49   15.80
  -3   9   7    5.50    7.50
   3   9  -7    0.80    7.30
  -3   9   7   15.20    9.10
  -3  -9  -7    3.60    6.50
   3   9  -7   10.30   10.90
   3   9   7   15.80    9.40
   3  -9  -7   -4.30    7.30
  -3   9  -7    2.30    9.70
   3   9   7   22.70   13.50
  -1   0  -8 3953.30  231.68
   1   0  -8 3902.51  230.58
  -1   0   8 3436.96  230.68
   1   0   8 3483.35  231.18
  -1   0   8 3432.66  229.98
   1   0  -8 3724.03  230.28
   1   0  -8 3620.04  231.08
   2   0  -8  120.19    9.50
   2   0  -8  104.19   11.10
  -2   0  -8   95.69   17.50
  -2   0   8  131.19   11.10
  -2   0  -8  100.79   11.10
  -2   0   8  110.29    9.50
   2   0  -8  112.99   11.50
  -3   0  -8   58.19    9.70
   3   0  -8   62.89    8.80
   3   0  -8   53.49   10.20
  -4   0  -8  175.98   18.50
   4   0  -8  173.98   18.40
   4   0  -8  180.28   20.10
   5   0  -8    8.70    5.00
  -5   0  -8   13.20    6.90
   5   0  -8    4.70    6.50
  -6   0  -8   28.10   10.10
   6   0  -8   54.39   16.30
   6   0  -8   43.00   11.90
   7   0  -8   26.40   11.20
  -7   0  -8   34.40   12.40
   0   1   8 4044.90  245.58
   0   1  -8 3863.91  244.78
   0  -1   8 3934.51  246.08
   0  -1  -8 3847.01  245.48
   0   1   8 3818.02  246.18
   0  -1  -8 3792.42  245.68
  -1  -1  -8 4287.27  255.17
   1   1  -8 4093.19  254.07
  -1   1   8 4064.29  254.47
   1   1  -8 3666.03  254.87
  -1  -1  -8 3671.03  254.47
   1  -1   8 4623.34  254.77
  -1   1   8 3969.40  254.27
  -1  -1  -8 4447.96  255.47
  -1   1   8 3580.74  251.67
   1   1   8 3546.85  254.97
  -1  -1   8 3823.12  253.67
   1  -1  -8 4021.30  252.07
  -1  -1   8 3840.42  254.67
   1  -1  -8 4120.79  254.87
   1  -1  -8 4515.45  254.67
   1   1   8 4131.29  254.87
   2   1  -8  325.37   21.10
  -2  -1  -8  303.97   25.00
  -2  -1  -8  288.17   23.70
  -2   1   8  302.07   22.10
   2   1  -8  300.37   23.10
   2   1  -8  327.67   24.90
  -2  -1  -8  319.67   23.70
  -2   1   8  281.47   22.10
   2  -1  -8  302.77   23.70
  -2  -1   8  238.98   23.20
  -2   1  -8  263.47   23.00
   2  -1  -8  322.87   22.10
   2  -1  -8  306.37   22.90
  -3  -1  -8  185.88   19.20
   3   1  -8  267.77   22.70
  -3   1   8  182.58   18.80
   3   1  -8  236.48   20.10
  -3   1   8  250.07   17.40
   3   1  -8  202.38   14.50
   3  -1  -8  241.58   20.50
   3  -1  -8  240.48   20.80
   4   1  -8  443.16   33.20
   4   1  -8  342.47   33.80
  -4   1   8  354.46   26.90
  -4  -1  -8  357.56   32.00
   4  -1  -8  369.86   31.90
  -4   1  -8  459.95   34.00
   4  -1  -8  393.56   34.20
  -5  -1  -8  673.03   52.09
   5   1  -8  668.43   55.79
  -5   1   8  632.54   43.30
   5   1  -8  605.64   50.69
  -5   1  -8  638.64   51.69
   5  -1  -8  701.93   52.69
   6   1  -8  542.55   46.90
   6   1  -8  546.85   50.79
  -6  -1  -8  548.15   46.80
   6  -1  -8  592.04   47.50
  -6   1  -8  445.96   44.90
   7   1  -8  129.69   26.50
   7   1  -8   61.79   17.60
  -7  -1  -8  106.59   19.70
   7  -1  -8   99.39   20.30
  -7   1  -8   98.49   19.50
   0   2   8  891.51   57.59
   0  -2   8  962.20   61.89
   0  -2  -8  859.61   57.29
   0  -2  -8  914.71   60.79
   0  -2  -8  883.11   59.89
   0  -2   8  829.42   58.39
   0   2   8  876.11   60.79
   0   2  -8  969.50   58.69
   0   2   8  918.41   59.99
  -1  -2  -8  777.62   52.79
  -1   2   8  765.02   51.79
  -1  -2  -8  748.53   51.89
   1  -2   8  897.01   51.49
  -1   2   8  727.53   52.39
  -1  -2  -8  812.02   51.99
   1   2  -8  721.03   53.49
   1   2  -8  687.63   50.49
   1   2   8  709.93   52.59
  -1  -2   8  723.43   53.09
  -1   2  -8  710.73   53.59
   1   2   8  744.63   52.19
  -1   2  -8  745.83   50.99
  -1  -2   8  867.71   50.89
   1  -2  -8  765.42   52.09
   1   2   8  779.02   52.09
   1  -2  -8  788.62   52.29
   2   2  -8  548.25   40.00
  -2   2   8  496.65   36.30
  -2   2   8  489.25   35.10
  -2  -2  -8  536.15   37.50
   2   2  -8  525.65   36.30
   2   2   8  494.35   37.30
  -2   2  -8  503.45   36.60
   2  -2  -8  505.95   37.10
   2   2   8  516.95   39.30
  -2  -2   8  488.35   35.80
   3   2  -8   62.19   12.80
  -3   2   8   61.29    8.60
   3   2  -8   59.49    5.30
   3   2  -8   82.29    9.40
  -3   2   8   66.59    8.00
  -3  -2  -8   63.69    8.90
  -3   2  -8   67.09    9.00
   3   2   8   66.39   13.20
   3  -2  -8   52.79    9.80
  -4  -2  -8  208.08   23.10
  -4   2   8  264.67   20.90
   4   2  -8  250.27   23.60
   4   2  -8  312.07   28.70
   4  -2  -8  272.67   24.40
  -4   2  -8  259.47   24.30
   4   2   8  252.27   28.20
  -5  -2  -8  100.09   16.70
   5   2  -8  109.59   14.60
  -5   2   8   87.69   10.00
   5   2  -8   98.19   19.40
  -5   2  -8   77.49   15.10
   5  -2  -8   70.99   14.60
  -6  -2  -8   19.10    8.70
   6   2  -8   21.10    9.30
  -6   2   8   25.70    5.70
   6   2  -8   25.50   10.50
  -6   2  -8    9.50    7.60
   6  -2  -8   23.10    8.20
  -7  -2  -8    0.20    6.40
  -7   2   8    0.50    3.70
   7   2  -8  -11.10    8.30
  -7   2  -8   10.30    6.50
   7  -2  -8    4.10    8.00
  -7  -2   8    2.00    6.70
   0   3   8  626.34   46.80
   0   3   8  627.04   44.90
   0  -3   8  634.14   43.00
   0   3  -8  648.14   48.00
   0   3  -8  756.32   43.30
   0   3   8  642.14   43.70
   0  -3  -8  642.44   43.40
   0  -3  -8  657.33   45.20
   1   3  -8 1120.19   75.39
  -1  -3  -8 1162.48   77.39
   1  -3   8 1235.08   76.09
  -1  -3  -8 1124.19   76.99
   1   3  -8 1177.58   80.89
  -1   3   8 1170.78   74.59
  -1   3   8 1200.28   79.09
   1   3   8 1210.48   79.09
  -1  -3   8 1294.37   75.79
   1   3   8  947.21   79.19
   1  -3  -8 1207.88   77.79
   1   3   8 1141.79   78.09
  -1   3  -8 1229.58   75.99
  -1   3  -8 1081.89   79.89
  -2   3   8  441.36   33.20
  -2   3   8  418.86   31.10
  -2  -3  -8  410.46   32.70
   2   3  -8  538.95   37.10
   2   3  -8  425.26   31.10
  -2  -3   8  436.86   31.10
   2  -3  -8  397.06   32.30
  -2   3  -8  418.56   35.20
   2   3   8  473.95   33.90
  -2   3  -8  397.86   31.40
   2   3   8  463.85   35.30
  -3  -3  -8  134.49   14.60
  -3   3   8  139.79   14.00
  -3   3   8  160.18   14.60
   3   3  -8  118.29   16.20
   3   3  -8  131.19   13.80
   3  -3  -8  132.79   14.40
   3   3   8  153.28   17.90
   3   3   8  126.89   14.20
  -3   3  -8  118.39   13.40
   4   3  -8  141.79   15.50
  -4   3   8  105.19   12.60
  -4  -3  -8  129.59   15.40
   4   3  -8  132.29   18.20
  -4   3  -8   98.79   13.90
   4  -3  -8  126.19   15.10
   4   3   8  148.19   19.30
   5   3  -8  167.48   20.00
  -5  -3  -8  200.28   22.00
  -5   3   8  160.78   17.40
   5   3  -8  213.78   26.50
  -5   3  -8  212.38   22.10
   5  -3  -8  197.38   21.90
   5   3   8  234.28   27.00
  -6  -3  -8    5.70    7.40
   6   3  -8   30.10   12.60
  -6   3   8   24.70    6.80
  -6   3  -8   12.80    7.80
   6  -3  -8    6.70    7.40
  -7  -3  -8    5.10    7.20
   7   3  -8   17.20   13.50
  -7   3   8   -2.20    5.30
   7  -3  -8   -4.70    3.80
  -7   3  -8   -1.60    6.10
  -7  -3   8   16.50    7.90
   0   4  -8 1225.18   81.89
   0  -4  -8 1379.26   84.79
   0   4   8 1342.47   84.89
   0   4  -8 1305.97   89.69
   0  -4   8 1183.78   81.89
   0   4   8 1240.18   87.89
   0  -4  -8 1412.16   85.39
   0   4   8 1259.37   87.79
  -1  -4  -8  777.02   50.19
  -1   4   8  747.43   52.59
  -1  -4  -8  689.03   50.49
   1   4  -8  748.03   47.20
   1   4  -8  685.53   53.99
  -1   4   8  705.13   48.30
  -1   4  -8  730.73   54.19
   1   4   8  712.73   51.29
   1  -4  -8  692.13   49.90
  -1  -4   8  705.83   47.10
   1   4   8  734.23   52.49
  -2  -4  -8   30.10    6.90
   2   4  -8   29.50    5.50
   2   4  -8   22.20    7.50
  -2   4   8   25.70    5.50
  -2   4   8   29.80    7.40
  -2   4  -8   25.40    5.40
   2   4   8   23.30    6.40
  -2   4  -8   40.90    9.70
   2  -4  -8   26.00    6.30
   2   4   8   25.60    7.40
  -2   4  -8   30.20    5.90
  -2  -4   8   31.30    5.50
   3   4  -8  148.49   20.40
  -3  -4  -8  149.29   16.80
  -3   4   8  210.68   18.90
   3   4  -8  178.88   16.60
   3   4   8  175.08   20.60
   3   4   8  187.68   18.70
   3  -4  -8  190.18   18.00
  -3   4  -8  205.68   21.60
  -3   4  -8  172.68   16.70
  -4  -4  -8  249.88   23.30
   4   4  -8  239.78   22.30
   4   4  -8  211.08   16.50
  -4   4   8  216.88   21.30
   4   4   8  224.88   26.50
   4   4   8  246.48   22.60
  -4   4  -8  204.78   21.80
   4  -4  -8  233.98   22.40
   5   4  -8   82.29   19.70
  -5   4   8  103.89   13.50
  -5  -4  -8   95.89   16.40
   5  -4  -8  104.29   14.80
  -5   4  -8   95.39   16.20
   5   4   8  121.89   23.20
  -6   4   8    7.00    6.00
   6   4  -8   12.00   10.30
  -6  -4  -8    3.60    6.30
   6  -4  -8    4.80    6.80
   6   4   8   14.00   11.10
  -6  -4   8   -1.80    5.70
  -6   4  -8   13.20    6.80
  -7  -4  -8   -6.30    7.10
  -7   4   8    4.20    7.40
   7   4  -8   12.70   11.00
  -7   4  -8   13.30    8.50
   7  -4  -8  -12.40    6.10
  -7  -4   8    4.40    7.00
   0   5  -8   61.09   12.50
   0  -5  -8   63.89    7.80
   0   5   8   65.89    8.70
   0   5   8   47.50   10.20
   0  -5  -8   59.39    8.60
  -1   5   8  364.56   26.90
  -1   5   8  349.67   30.30
  -1  -5  -8  349.96   26.80
   1   5  -8  384.16   33.20
   1  -5  -8  336.57   26.90
  -1   5  -8  287.47   30.10
  -1  -5   8  313.87   22.80
   1   5   8  361.66   29.40
   1   5   8  367.36   30.30
  -1   5  -8  338.77   23.60
  -1   5  -8  404.76   23.90
  -2  -5  -8   64.09    9.20
  -2   5   8   93.09   12.30
  -2   5   8   70.09    9.10
   2   5  -8   68.89   14.20
  -2   5  -8   93.69   13.30
  -2   5  -8   63.89    8.20
  -2  -5   8   75.89    7.80
   2   5   8   82.69   12.20
   2  -5  -8   82.49   10.10
   2   5   8   71.69   13.00
  -3   5   8   41.80    9.80
  -3  -5  -8   38.90    8.40
  -3   5   8   29.90    7.50
   3   5  -8   26.80    9.50
   3   5   8   28.90    7.90
  -3   5  -8   29.20   10.10
  -3   5  -8   36.10    7.40
   3   5   8   19.30    8.80
   3  -5  -8   43.30    9.20
  -4   5   8  183.78   20.30
   4   5  -8  152.18   15.50
  -4   5   8  192.18   19.70
  -4  -5  -8  185.68   19.60
   4   5  -8  252.97   27.50
   4   5   8  202.98   20.50
  -4   5  -8  175.58   22.90
  -4   5  -8  200.48   19.90
  -4  -5   8  186.78   18.90
   4   5   8  207.28   25.60
   4  -5  -8  213.68   21.00
  -5   5   8    4.90    5.80
   5   5  -8    1.40    8.40
  -5  -5  -8    6.60    6.20
  -5  -5   8    7.60    5.50
   5  -5  -8    9.60    5.70
  -5   5  -8    4.00    6.30
   5   5   8    8.40    8.80
  -6   5   8    5.70    6.60
  -6  -5  -8   10.20    7.20
   6   5  -8    2.50    8.30
  -6  -5   8   -6.40    5.70
   6   5   8   21.60   13.00
   6  -5  -8   -5.70    6.20
  -6   5  -8   -4.20    6.50
   0   6   8    7.50    4.50
   0  -6  -8   -0.50    2.60
   0   6   8    0.70    3.80
   1   6  -8   53.99   12.60
  -1   6   8   70.49   14.10
  -1  -6  -8   59.69    9.30
  -1   6   8   50.19    9.70
  -1   6  -8   69.09   14.40
   1   6   8   58.79   12.00
   1   6   8   71.29   12.70
   1  -6  -8   61.99    8.10
  -2   6   8  290.77   24.70
  -2  -6  -8  274.87   23.80
   2   6  -8  308.77   30.90
  -2   6   8  278.27   27.60
   2   6   8  293.17   27.50
   2  -6  -8  276.27   24.20
   2   6   8  275.07   28.40
  -2  -6   8  336.87   20.90
  -2   6  -8  276.57   21.20
  -2  -6   8  263.37   20.20
  -2   6  -8  357.86   32.00
   3   6  -8  153.48   21.70
  -3  -6  -8  113.89   13.70
  -3   6   8  148.09   14.90
  -3   6   8  119.29   18.90
   3   6  -8   99.29   13.40
   3   6   8  125.79   18.20
   3  -6  -8  132.49   14.80
   3   6   8  113.99   14.70
  -3   6  -8   81.49   17.50
  -3  -6   8  124.59   12.50
  -3   6  -8  123.09   12.80
  -4   6   8   48.90   10.50
   4   6  -8   55.19   15.20
   4   6  -8   26.20    7.50
  -4   6   8   39.30   10.10
  -4  -6  -8   43.10   10.60
  -4   6  -8   30.80   11.50
   4   6   8   38.40   13.00
   4  -6  -8   40.30   10.30
  -4  -6   8   46.90    9.50
  -4   6  -8   19.20    6.80
   4   6   8   56.09   12.40
   5   6  -8   45.00   16.20
  -5  -6  -8   34.90   10.60
  -5   6   8   39.70   10.60
  -5   6   8   41.40   10.40
   5   6  -8   44.80    7.30
  -5   6  -8   24.20   11.90
  -5  -6   8   51.19   11.20
   5  -6  -8   57.59   13.10
  -5   6  -8   35.70    9.50
   5   6   8   26.70   12.70
   5   6   8   46.20   12.40
  -6  -6  -8   60.79   13.90
  -6   6   8   15.20   11.70
   6   6  -8   26.60   14.30
  -6   6   8   35.30   12.00
  -6  -6   8   43.40   12.10
   6  -6  -8   52.89   13.30
   6   6   8   69.29   19.60
  -6   6  -8   32.80   11.40
  -6   6  -8   35.70   14.80
   0   7   8  305.37   30.80
   0   7  -8  367.26   34.60
   0  -7  -8  341.67   26.00
   0   7   8  315.07   29.60
  -1   7   8  178.58   18.30
   1   7  -8  203.58   25.10
  -1  -7  -8  152.68   15.20
  -1   7   8  158.28   19.90
   1   7   8  178.88   20.60
   1   7   8  172.78   19.90
  -1   7  -8  155.88   21.10
   1  -7  -8  185.18   16.30
  -2   7   8    8.90    5.80
  -2  -7  -8    7.30    4.60
   2   7  -8    2.40    6.40
  -2   7   8    9.90    7.00
   2   7   8   17.10    9.30
  -2   7  -8   20.20    3.00
   2  -7  -8   13.10    5.80
  -2   7  -8   14.40    2.70
   2   7   8    9.50    6.60
  -2   7  -8    8.70    7.30
  -3   7   8  156.48   19.00
   3   7  -8  179.28   24.50
   3   7  -8  146.59   16.20
  -3  -7  -8  117.39   14.30
  -3   7   8  132.39   15.80
  -3   7  -8  180.68   23.00
   3   7   8  149.69   18.20
  -3   7  -8  118.39   12.50
   3  -7  -8  130.89   15.50
  -3  -7   8  112.79   11.40
  -3  -7   8  109.29   12.10
   3   7   8  138.89   20.80
  -4  -7  -8   55.99   12.70
  -4   7   8   54.99   12.00
   4   7  -8   74.09   18.90
  -4   7   8   59.79   15.00
   4   7  -8   63.69   12.20
   4   7   8   73.49   14.40
  -4  -7   8   61.39   11.00
  -4   7  -8   79.69   18.60
   4  -7  -8   51.89   11.50
   4   7   8   55.29   16.40
  -4   7  -8   55.09   10.30
  -5   7   8  118.59   17.30
  -5   7   8  124.69   21.00
   5   7  -8  115.29   14.10
   5   7  -8  108.79   25.80
  -5  -7  -8  112.19   18.40
   5  -7  -8  130.99   17.80
   5   7   8   86.89   22.10
  -5   7  -8  126.19   16.00
   5   7   8   99.79   18.30
  -5  -7   8   90.09   15.50
  -5   7  -8   99.59   22.50
   0  -8  -8  597.54   41.40
   0   8   8  558.84   46.90
   0   8  -8  609.14   53.19
   0   8   8  563.54   49.30
   1   8  -8    8.90    8.00
  -1   8   8   15.80    7.20
  -1  -8  -8   16.30    5.20
  -1   8   8    3.40    5.60
  -1   8  -8   -4.50    5.30
   1  -8  -8    4.70    4.30
   1   8   8    5.40    5.70
   1   8   8    9.70    8.10
   2   8  -8   65.59   17.20
   2   8  -8   48.10   11.80
  -2   8   8   89.99   12.70
  -2  -8  -8   64.09    9.90
  -2   8   8   62.09   14.20
   2   8   8   74.49   16.30
  -2   8  -8   66.29   16.10
   2  -8  -8   59.09   10.50
   2   8   8   57.79   15.70
   3   8  -8  104.59   22.70
  -3   8   8   77.59   18.20
   3   8  -8   74.59   14.90
  -3   8   8   98.39   14.50
  -3  -8  -8  105.59   13.10
   3  -8  -8  102.69   13.60
  -3   8  -8   78.99    8.80
   3   8   8   67.79   19.10
   3   8   8   83.69   17.30
  -3   8  -8   71.29   17.70
   4   8  -8    8.80    7.50
  -4  -8  -8    4.80    7.00
  -4   8   8   -5.20    7.20
  -4   8   8    5.90    7.00
   4   8  -8   -1.90    9.00
  -4   8  -8   10.80    6.40
  -4  -8   8   -0.30    5.40
   4   8   8    1.90    9.80
  -4   8  -8   21.70   10.60
   4  -8  -8   12.90    7.60
   4   8   8    4.80    8.30
   0   9  -8    9.50    7.70
   0   9   8   10.90    8.70
   0   9   8   12.70    8.30
   0  -9  -8   11.40    4.90
  -1   9   8    8.50    7.00
  -1   9   8    3.80    7.30
  -1  -9  -8    5.70    4.60
   1   9  -8    3.10    9.60
   1   9   8    2.30    7.10
   1  -9  -8   -1.40    4.60
   1   9   8    7.40    7.10
  -1   9  -8   11.90    7.70
   2   9  -8   80.59   20.50
  -2   9   8   73.89   17.00
  -2   9   8   97.19   16.90
  -2  -9  -8  108.99   11.60
   2   9  -8  100.69   17.60
   2   9   8   59.59   16.40
   2  -9  -8   83.79   12.80
   2   9   8  108.79   21.60
  -2   9  -8   50.79   15.90
  -3  -9  -8    9.50    7.60
  -3   9   8   23.60   10.50
   3   9  -8   30.80   10.80
   3   9  -8    3.70   11.10
  -3   9   8   21.60    9.80
   3   9   8    4.50   13.10
   3   9   8    8.10    8.60
   3  -9  -8   13.70    7.90
  -3   9  -8   19.70    9.40
   0   0   9    3.70    1.80
   0   0  -9    3.60    2.40
   0   0  -9    1.80    1.70
   0   0  -9    2.20    1.60
   1   0  -9   99.99    9.50
  -1   0   9  124.99    9.80
   1   0  -9  105.19    9.90
  -1   0   9  117.89   10.20
   1   0  -9  115.69   10.50
  -1   0  -9   91.39   10.00
   1   0   9  102.19   10.30
  -2   0  -9 5461.15  361.36
   2   0  -9 5322.77  358.46
  -2   0   9 6196.58  360.76
   2   0  -9 5872.91  361.36
  -3   0  -9   88.59   10.80
   3   0  -9   80.39   11.10
   3   0  -9  100.39   11.30
  -4   0  -9   85.49   12.30
   4   0  -9  114.79   13.40
   4   0  -9   94.19   13.80
  -5   0  -9  215.48   23.40
   5   0  -9  224.88   23.60
   5   0  -9  229.98   26.50
  -6   0  -9    1.90    5.90
   6   0  -9   13.60    8.70
   6   0  -9   -4.80    4.10
   7   0  -9   44.70   13.90
  -7   0  -9   65.49   16.60
   0  -1  -9   63.59    7.10
   0   1  -9   66.69    7.70
   0  -1   9   63.39    6.80
   0  -1   9   66.59    7.50
   0  -1  -9   60.39    7.30
   0   1   9   53.99    7.20
   0   1  -9   78.09    7.10
   0   1   9   66.29    7.20
  -1   1   9 2218.88  153.08
  -1   1   9 2544.05  153.78
  -1  -1  -9 2451.95  153.98
  -1   1   9 2301.07  150.48
   1   1  -9 2571.54  154.48
   1   1  -9 2430.86  153.08
  -1  -1  -9 2347.97  153.68
   1  -1   9 2463.35  153.18
  -1  -1  -9 2467.95  154.28
   1  -1  -9 2366.56  153.68
   1   1   9 2060.19  153.08
   1  -1  -9 2641.04  153.78
  -1   1  -9 2281.47  153.08
  -1  -1   9 2657.03  153.08
   1   1   9 2321.47  154.48
   1  -1  -9 2126.99  150.58
  -1  -1   9 2494.15  153.98
   2   1  -9  248.48   20.50
   2   1  -9  259.57   18.60
  -2   1   9  240.48   19.30
   2   1  -9  247.88   21.70
  -2  -1  -9  203.88   24.60
  -2  -1  -9  252.17   21.10
  -2   1   9  264.67   19.70
   2  -1  -9  247.88   20.90
   2  -1  -9  287.57   20.40
  -2  -1   9  265.67   21.40
   2  -1  -9  256.87   19.40
  -3  -1  -9  135.29   15.00
   3   1  -9  155.18   15.30
  -3   1   9  150.28   14.60
  -3   1   9  140.19   12.50
   3   1  -9  144.49   16.20
   3   1  -9  159.28   10.80
   3  -1  -9  147.79   15.10
   3  -1  -9  152.38   15.70
  -3   1  -9  124.69   14.40
  -4  -1  -9   32.20    8.80
   4   1  -9   53.99   12.20
  -4   1   9   53.19    6.20
   4   1  -9   52.39   10.60
  -4   1  -9   47.00    9.90
   4  -1  -9   48.80   10.10
   4  -1  -9   45.90   10.70
  -5   1   9  130.59   11.70
   5   1  -9  143.99   17.70
  -5  -1  -9  140.99   17.70
   5   1  -9  155.28   21.00
  -5   1  -9  157.18   18.40
   5  -1  -9  162.68   19.00
   6   1  -9   69.09   15.60
  -6  -1  -9   61.29   13.90
   6   1  -9   59.89   16.30
  -6   1  -9   72.59   15.50
   6  -1  -9   73.99   16.00
  -7  -1  -9   29.20   11.30
   7   1  -9    9.80    8.60
   7   1  -9   34.10   16.70
  -7   1  -9   20.90   11.30
   7  -1  -9   19.40   10.40
   0  -2   9   85.29   10.60
   0   2  -9  106.89    9.20
   0  -2  -9  107.29    7.80
   0  -2  -9  114.59   10.40
   0   2   9  100.99   10.10
   0   2   9  107.59   10.90
  -1  -2  -9  262.97   20.50
  -1  -2  -9  273.57   20.10
   1   2  -9  242.88   19.10
  -1   2   9  272.17   21.00
   1   2  -9  253.67   21.80
   1   2   9  245.88   20.30
  -1  -2   9  289.77   19.50
   1  -2  -9  244.48   20.20
  -1   2  -9  208.78   18.90
   1  -2  -9  261.27   23.40
   1   2   9  247.68   21.20
   2   2  -9  102.39   11.10
  -2   2   9  120.29   10.50
  -2   2   9  101.69   11.40
   2   2  -9  121.79   14.00
  -2  -2  -9  133.19   12.70
   2   2   9  111.89   13.60
   2   2   9  142.59   13.70
   2  -2  -9  108.69   11.90
  -2   2  -9  143.99   12.40
   3   2  -9  514.15   39.80
   3   2  -9  625.14   44.80
  -3   2   9  570.14   39.90
   3   2  -9  502.15   35.60
  -3   2   9  537.45   39.10
   3   2   9  553.44   44.60
   3  -2  -9  550.64   41.10
  -3   2  -9  528.75   40.60
   4   2  -9  111.89   19.30
   4   2  -9   91.79   12.40
  -4  -2  -9  106.29   13.60
  -4   2   9  105.99   11.00
   4  -2  -9   98.29   13.10
  -4   2  -9   92.19   12.70
   5   2  -9   76.69   14.10
   5   2  -9   86.79   18.70
  -5   2   9   60.79    8.00
  -5  -2  -9   52.59   12.00
  -5   2  -9   50.39   12.00
   6   2  -9   38.20   13.60
  -6  -2  -9   21.80    9.70
  -6   2   9   44.60    7.00
   6   2  -9   35.40   11.10
  -6   2  -9   32.40    9.80
   6  -2  -9   39.70   11.20
  -7  -2  -9   12.40    7.70
   7   2  -9    7.30   12.30
   7  -2  -9    1.20    7.80
  -7   2  -9   -1.40    6.90
   0  -3  -9  708.73   47.90
   0   3   9  734.33   45.80
   0   3   9  708.33   49.80
   0  -3  -9  637.24   45.10
   0   3  -9  629.14   49.90
   0  -3   9  717.13   45.80
  -1   3   9  300.37   23.10
   1   3  -9  275.67   19.50
  -1   3   9  251.27   17.60
  -1  -3  -9  274.17   21.30
   1   3  -9  276.37   24.10
   1  -3   9  275.67   19.80
  -1  -3  -9  256.57   20.50
  -1   3  -9  256.97   19.60
  -1  -3   9  243.58   19.10
   1   3   9  256.97   22.20
   1   3   9  271.07   21.50
  -1   3  -9  275.77   23.70
   1  -3  -9  220.48   20.60
  -2   3   9 1010.90   68.49
  -2  -3  -9  840.82   67.19
  -2   3   9 1009.90   65.39
  -2   3   9  944.61   64.69
   2   3  -9  962.00   66.19
  -2  -3   9  993.30   65.99
   2   3   9  913.61   68.59
  -2   3  -9 1118.79   67.49
   2   3   9 1035.80   70.39
   2  -3  -9 1016.70   68.19
  -2   3  -9 1076.79   72.09
  -3  -3  -9  106.09   12.80
  -3   3   9  121.59   12.80
   3   3  -9  109.29   12.30
   3   3  -9  129.39   16.00
  -3   3   9  101.89   11.90
   3   3   9  106.49   13.10
   3  -3  -9  111.89   13.00
   3   3   9  113.99   15.90
  -3   3  -9   95.69   12.00
   4   3  -9  380.86   38.90
  -4   3   9  478.75   34.40
   4   3  -9  454.25   35.60
  -4  -3  -9  452.55   36.50
   4  -3  -9  414.56   35.70
  -4   3  -9  420.46   35.50
   4   3   9  426.06   40.50
   5   3  -9   -2.10    4.20
  -5   3   9   15.00    4.90
  -5  -3  -9    8.40    5.70
   5   3  -9    2.90    6.70
   5   3   9   -7.80    7.60
   5  -3  -9   16.30    7.10
  -5   3  -9   16.10    7.20
   6   3  -9   90.89   22.20
  -6   3   9   82.49   11.50
  -6  -3  -9   96.59   18.30
   6   3  -9  103.09   18.20
   6  -3  -9   65.29   15.10
  -6   3  -9   94.99   18.40
  -7  -3  -9   19.00   10.60
  -7   3   9   23.20    7.30
   7   3  -9   28.60   13.40
  -7   3  -9   15.40    8.90
   7  -3  -9   23.80    9.80
  -7  -3   9   28.40   10.90
   0   4   9  144.29   12.30
   0   4   9  154.58   15.50
   0  -4   9  107.09   10.20
   0  -4  -9  161.08   12.50
   0   4  -9  142.29   15.90
   0  -4  -9  134.89   12.70
   0   4  -9  136.09   10.40
   1   4  -9  234.38   16.30
  -1   4   9  227.78   16.60
  -1  -4  -9  224.88   18.90
   1  -4   9  208.68   16.60
   1   4  -9  226.98   22.30
  -1   4   9  211.08   20.20
  -1  -4  -9  205.98   18.30
   1  -4  -9  213.98   18.70
  -1  -4   9  185.98   15.80
   1   4   9  248.08   21.20
  -1   4  -9  230.28   22.20
   1   4   9  218.48   19.40
  -2   4   9  199.48   16.20
   2   4  -9  198.78   21.60
  -2  -4  -9  184.48   17.90
   2   4  -9  218.58   16.80
  -2   4   9  174.68   18.90
   2   4   9  195.48   19.20
  -2   4  -9  200.88   16.90
  -2   4  -9  207.08   17.20
  -2  -4   9  221.48   16.70
   2   4   9  189.98   20.20
   2  -4  -9  218.98   18.80
  -2   4  -9  185.58   21.20
   3   4  -9  576.74   42.80
   3   4  -9  538.35   48.30
  -3   4   9  626.24   45.20
  -3   4   9  559.64   43.30
  -3  -4  -9  616.84   45.10
  -3   4   9  580.64   42.40
  -3   4  -9  596.94   48.40
  -3   4  -9  655.73   43.90
   3  -4  -9  632.14   45.00
   3   4   9  584.44   48.20
   3   4   9  510.65   44.20
  -4   4   9  278.47   27.10
   4   4  -9  307.37   22.60
  -4  -4  -9  334.47   29.50
   4   4  -9  347.27   28.70
   4   4  -9  303.37   33.30
   4  -4  -9  353.96   29.80
  -4   4  -9  320.77   28.10
   4   4   9  318.77   33.60
   4   4   9  355.86   29.10
  -5  -4  -9  184.58   21.80
   5   4  -9  200.38   27.10
   5   4  -9  200.48   21.70
  -5   4   9  184.58   19.20
   5   4   9  237.28   27.90
  -5   4  -9  179.48   20.90
   5  -4  -9  198.68   22.00
  -6   4   9   88.69   14.10
   6   4  -9   42.30   17.00
  -6  -4  -9   84.59   16.90
   6  -4  -9   69.99   15.20
  -6  -4   9   61.79   13.80
  -6   4  -9   76.89   16.00
   6   4   9   91.19   22.10
   0   5   9  302.67   24.10
   0   5   9  309.97   27.20
   0   5  -9  275.07   27.90
   0  -5  -9  295.97   23.60
   0  -5  -9  310.17   24.10
   1   5  -9  535.35   35.60
  -1   5   9  522.25   42.60
   1   5  -9  597.94   46.30
  -1   5   9  558.44   38.70
  -1  -5  -9  542.45   39.50
  -1   5  -9  527.45   36.10
  -1   5  -9  528.75   36.20
   1  -5  -9  513.95   39.40
  -1  -5   9  595.64   35.80
   1   5   9  570.14   41.70
   1   5   9  495.05   42.30
   2   5  -9  608.84   52.89
  -2   5   9  653.93   50.49
   2   5  -9  663.43   45.10
  -2  -5  -9  722.53   48.30
  -2   5   9  627.24   46.00
  -2   5  -9  638.44   45.40
  -2   5  -9  600.54   52.09
   2  -5  -9  635.44   47.80
   2   5   9  692.43   51.59
   2   5   9  674.33   50.49
  -2  -5   9  702.73   44.80
  -2   5  -9  692.33   45.80
   3   5  -9  372.96   28.90
  -3   5   9  385.96   32.70
  -3  -5  -9  384.86   30.90
  -3   5   9  331.67   28.50
   3   5  -9  286.57   34.00
   3   5   9  398.26   32.70
  -3   5  -9  358.16   35.20
   3   5   9  357.76   34.70
   3  -5  -9  355.46   30.60
  -3   5  -9  454.25   30.50
   4   5  -9  236.68   33.10
   4   5  -9  414.36   26.20
  -4   5   9  322.57   28.80
  -4  -5  -9  375.96   31.30
  -4   5   9  311.07   29.80
   4  -5  -9  303.47   29.50
  -4   5  -9  340.47   34.30
   4   5   9  343.07   30.30
   4   5   9  371.26   36.00
  -4   5  -9  310.27   28.60
  -5  -5  -9   -2.10    3.50
  -5   5   9    9.30    5.10
   5   5  -9   -0.50    6.90
  -5  -5   9    5.50    5.30
  -5   5  -9   -0.50    5.10
   5  -5  -9    4.70    5.70
   5   5   9    3.90    8.00
  -5   5  -9   -1.30    6.10
  -6   5   9   24.30    9.20
   6   5  -9   39.20   14.70
  -6  -5  -9   17.40    8.40
  -6  -5   9   13.00    8.50
   6   5   9   17.00   12.10
  -6   5  -9   29.60   11.00
   6  -5  -9   14.90   11.20
   0   6  -9   56.39   13.20
   0   6   9   53.99   10.10
   0  -6  -9   49.80    8.70
  -1   6   9  108.59   11.90
  -1   6   9   78.49   15.10
   1   6  -9  120.09   16.70
  -1  -6  -9   90.59   11.10
   1  -6  -9  117.69   11.90
  -1   6  -9  108.29   15.90
   1   6   9  109.79   14.40
   1   6   9   97.89   13.90
  -2   6   9    2.20    3.60
  -2  -6  -9   17.10    5.00
  -2   6   9    3.50    4.30
   2   6  -9    4.40    6.40
  -2   6  -9   -5.40    2.80
   2   6   9   14.20    6.30
  -2  -6   9    2.70    2.80
   2  -6  -9    2.80    4.20
   2   6   9    3.50    6.00
  -2   6  -9    2.40    2.70
  -2  -6   9    3.40    2.50
  -2   6  -9    8.10    6.40
  -3  -6  -9   56.49   10.90
  -3   6   9   57.19   11.90
  -3   6   9   61.59   10.40
   3   6  -9   35.80   13.10
  -3   6  -9   43.70   13.00
   3   6   9   49.60   12.30
  -3  -6   9   61.29    8.00
   3  -6  -9   37.10    9.30
   3   6   9   48.90   11.00
  -3   6  -9   42.40    8.40
  -4   6   9   96.29   18.20
   4   6  -9  130.99   24.50
  -4   6   9  123.89   14.90
   4   6  -9  126.19   12.90
  -4  -6  -9  122.49   15.20
  -4  -6   9  122.69   14.00
   4   6   9   99.49   21.60
  -4   6  -9  137.89   19.20
  -4   6  -9   99.49   13.70
   4   6   9   87.29   16.00
   4  -6  -9  113.39   15.80
   5   6  -9   89.39    9.50
  -5   6   9   69.79   15.50
   5   6  -9   78.89   19.70
  -5   6   9   59.29   13.20
  -5  -6  -9   90.39   16.60
   5   6   9   65.49   19.80
   5   6   9   86.09   16.40
   5  -6  -9  108.09   18.20
  -5   6  -9   87.09   15.00
  -5  -6   9   75.39   14.00
  -5   6  -9   79.39   18.20
  -6  -6  -9   25.70   10.50
   6   6  -9   20.20   14.30
  -6   6   9   29.50    9.30
  -6   6   9   47.40   12.60
  -6   6  -9   34.10   13.50
   6   6   9   28.70   12.70
   6  -6  -9    7.30   10.90
  -6  -6   9   21.80   10.00
  -6   6  -9   31.00   11.70
   0   7   9    8.00    6.20
   0  -7  -9   11.20    4.80
   0   7   9    7.90    5.70
   0   7  -9    9.70    7.20
  -1   7   9  136.59   15.00
  -1  -7  -9  116.29   12.90
   1   7  -9  141.69   20.00
  -1   7   9  141.29   17.90
   1  -7  -9  140.39   13.80
  -1   7  -9  100.19   19.40
   1   7   9  112.39   16.20
   1   7   9  140.69   17.80
   2   7  -9   39.50   13.40
  -2   7   9   72.99   12.30
  -2  -7  -9   91.49   10.50
  -2   7   9   80.69   15.60
   2  -7  -9   75.49   10.30
  -2   7  -9   76.59    6.40
  -2   7  -9   65.89    6.20
   2   7   9   76.99   14.90
   2   7   9   85.09   16.60
  -2   7  -9   89.19   17.50
   3   7  -9  182.38   24.40
  -3   7   9  106.69   19.80
   3   7  -9  155.28   17.90
  -3   7   9  159.58   17.00
  -3  -7  -9  139.39   15.90
  -3  -7   9  132.09   12.80
  -3   7  -9  172.18   22.40
  -3   7  -9  150.08   14.20
  -3  -7   9  123.69   13.00
   3   7   9  165.38   23.10
   3   7   9  162.58   19.30
   3  -7  -9  168.68   17.00
   4   7  -9    3.90    5.80
  -4  -7  -9   -4.90    4.40
   4   7  -9    5.70    7.40
  -4   7   9    2.90    6.60
  -4   7   9   10.30    7.90
  -4   7  -9    6.80    5.30
  -4   7  -9   -8.50    6.50
   4   7   9    5.00    9.10
   4   7   9    6.40    6.70
  -4  -7   9    3.90    5.60
   4  -7  -9   -4.30    4.70
   5   7  -9    7.50    7.40
  -5  -7  -9   15.20    9.00
  -5   7   9   16.60    9.40
   5   7  -9   42.60   16.50
  -5   7   9    8.70    7.60
  -5   7  -9   16.90    7.90
   5  -7  -9   26.30    9.20
   5   7   9   17.50   12.20
   5   7   9   37.40   12.00
  -5   7  -9    3.40    8.50
  -5  -7   9   19.70    8.80
   0  -8  -9  395.66   30.00
   0   8   9  394.16   38.10
   0   8   9  380.46   34.50
   0   8  -9  389.96   40.30
  -1  -8  -9    3.70    4.30
  -1   8   9   16.60    7.30
   1   8  -9   13.10    8.30
  -1   8   9   18.70    8.60
   1   8   9   41.20   10.50
   1  -8  -9   26.20    6.50
   1   8   9   10.50    6.80
  -1   8  -9   16.40    8.60
  -2   8   9  141.79   17.00
  -2   8   9  112.59   20.80
   2   8  -9  140.69   25.70
  -2  -8  -9  143.89   14.90
   2   8   9  154.08   20.10
  -2   8  -9  117.89   23.20
   2  -8  -9  168.78   16.50
   2   8   9  141.49   20.30
  -3   8   9   12.90    7.70
  -3  -8  -9    3.40    6.20
  -3   8   9    6.00    6.00
   3   8  -9    1.00    6.40
   3   8  -9   23.00   12.90
  -3   8  -9   21.60   10.60
   3   8   9  -10.80    6.40
   3  -8  -9   10.40    7.00
   3   8   9   19.30   10.00
  -3   8  -9   19.20    4.00
  -4   8   9   24.50    9.10
   4   8  -9   -3.30    8.60
  -4  -8  -9    3.50    5.40
   4   8  -9   22.30    9.40
  -4   8   9    7.30    7.10
  -4   8  -9   20.10   12.40
   4  -8  -9    6.40    7.40
   4   8   9   11.30   11.70
  -4   8  -9   15.80    6.90
  -4  -8   9   10.50    6.00
   4   8   9   15.90    9.90
   0   9   9   32.10   11.90
   0  -9  -9   24.00    6.90
   0   9   9   27.20   11.50
   0   9  -9   25.50   11.10
   1   9  -9   39.40   12.70
  -1   9   9   22.30    9.80
  -1   9   9   16.50    8.60
  -1  -9  -9   32.90    7.40
   1  -9  -9   30.20    7.40
  -1   9  -9   31.30   11.00
   1   9   9   12.80   10.10
   1   9   9    3.50    8.90
   2   9  -9   -2.60    7.00
  -2   9   9    5.00    6.60
   2   9  -9    6.80    9.10
  -2  -9  -9    4.40    5.50
  -2   9   9   -2.00    5.60
  -2   9  -9   -1.00    7.40
   2   9   9    5.50    7.90
   2   9   9    7.00    9.20
   2  -9  -9   -7.80    5.60
   3   9  -9   14.10   10.60
  -3   9   9   35.70   10.80
  -3   9   9   29.10   13.10
   3   9  -9   -5.90    9.60
  -3  -9  -9   21.90    8.60
  -3   9  -9   43.40   13.50
   3  -9  -9   25.30    9.70
   3   9   9   43.80   15.40
   3   9   9   35.80   11.80
   0   0  10 2004.40  139.49
   0   0 -10 1972.30  139.49
   0   0 -10 2409.06  139.19
   0   0 -10 2326.77  140.79
  -1   0  10    7.80    2.70
   1   0 -10    5.60    2.80
   1   0 -10    7.30    3.00
   1   0 -10    6.70    2.50
   1   0  10    4.70    2.50
  -1   0 -10    2.40    2.20
  -1   0 -10    8.20    3.40
  -1   0  10    0.90    2.50
   2   0 -10    2.30    2.20
   2   0 -10    0.90    2.10
  -2   0  10    0.20    1.80
  -2   0 -10    0.30    2.00
   2   0 -10    2.30    2.30
  -3   0 -10  537.65   36.30
   3   0 -10  457.25   30.60
   3   0 -10  454.75   34.70
   3   0 -10  348.77   34.00
   4   0 -10    4.20    4.20
   4   0 -10    6.60    3.50
  -5   0 -10  309.77   30.10
   5   0 -10  318.07   32.70
   5   0 -10  340.47   31.00
   6   0 -10  129.69   23.80
   6   0 -10   88.09   18.00
  -6   0 -10  111.29   19.60
   7   0 -10    9.70    8.10
  -7   0 -10   11.20    8.60
   0  -1  10  224.68   18.90
   0  -1 -10  230.88   18.90
   0  -1  10  277.27   18.80
   0  -1 -10  239.88   18.90
   0   1 -10  233.98   18.20
   0   1 -10  211.78   18.80
   0   1  10  242.98   19.00
   0  -1 -10  239.98   16.70
   0   1  10  221.18   19.20
  -1   1  10 1244.48   80.59
  -1  -1 -10 1277.27   80.89
   1  -1  10 1028.40   79.39
   1   1 -10 1181.88   79.79
  -1  -1 -10 1207.88   80.49
  -1   1  10 1202.88   77.19
  -1  -1  10 1246.68   79.79
  -1   1 -10 1196.88   80.09
   1  -1 -10 1273.77   80.89
  -1  -1  10 1227.08   80.49
   1  -1 -10 1280.47   77.49
   1  -1 -10 1197.58   80.09
  -2   1  10 2697.73  183.28
   2   1 -10 2838.52  185.38
  -2  -1 -10 2727.63  186.08
  -2   1  10 2736.73  184.18
   2   1 -10 3135.19  183.48
   2  -1 -10 2981.40  184.28
  -2   1 -10 2764.82  185.68
  -2  -1  10 3169.28  186.78
   2  -1 -10 3058.09  184.58
   2  -1 -10 2783.82  185.88
  -3   1  10  217.58   17.10
   3   1 -10  233.08   15.30
  -3  -1 -10  179.78   18.90
   3   1 -10  177.48   19.80
   3   1 -10  200.38   19.10
  -3   1 -10  213.38   19.60
   3  -1 -10  224.58   19.90
   3  -1 -10  204.28   19.30
  -4  -1 -10  645.34   48.90
  -4   1  10  681.43   43.40
   4   1 -10  625.74   47.90
   4   1 -10  627.64   51.09
   4  -1 -10  630.44   48.40
  -4   1 -10  614.74   48.10
   4  -1 -10  563.84   48.50
   5   1 -10   87.29   18.40
  -5   1  10   87.79    8.30
   5   1 -10   96.49   16.20
  -5  -1 -10   59.99   12.90
   5  -1 -10   68.99   14.50
  -5   1 -10   94.89   16.20
   6   1 -10   26.10   11.50
  -6  -1 -10   27.70    9.30
   6   1 -10   32.60   10.30
  -6   1 -10   39.60   11.60
   6  -1 -10   39.50   11.60
   7   1 -10   76.89   21.40
  -7  -1 -10   30.50   11.80
   7   1 -10   65.79   16.00
   7  -1 -10   32.20   11.50
  -7   1 -10   62.09   15.50
   0   2  10 1171.28   85.59
   0  -2 -10 1278.87   84.89
   0  -2 -10 1346.27   81.59
   0   2 -10 1328.87   83.69
   1   2 -10 1465.55   91.69
  -1   2  10 1302.47   92.79
  -1  -2 -10 1453.25   92.19
   1  -2  10 1439.66   91.79
   1   2 -10 1151.68   93.39
  -1   2 -10 1521.25   95.39
  -1  -2  10 1464.75   91.59
   1  -2 -10 1448.46   93.09
   2   2 -10 1699.13  121.29
  -2  -2 -10 1770.52  120.19
   2   2 -10 1855.81  118.99
  -2   2  10 2003.50  116.79
  -2   2  10 1824.62  119.39
   2   2  10 1827.02  120.89
   2  -2 -10 1818.22  120.09
  -2   2 -10 1772.92  119.19
  -3  -2 -10  230.48   21.60
   3   2 -10  254.27   17.20
  -3   2  10  270.27   20.40
   3   2 -10  190.18   22.10
   3   2 -10  255.27   21.20
  -3   2  10  212.68   19.70
   3  -2 -10  240.38   21.60
  -3   2 -10  218.48   20.70
   4   2 -10  126.39   14.30
   4   2 -10  115.99   19.60
  -4  -2 -10  100.79   13.40
  -4   2  10   88.79   10.80
  -4   2 -10  100.09   13.20
   4  -2 -10   92.29   13.20
  -5  -2 -10  399.86   37.10
  -5   2  10  396.26   31.40
   5   2 -10  496.75   43.00
   5   2 -10  475.15   38.30
   5  -2 -10  405.76   37.70
  -5   2 -10  434.86   37.50
   6   2 -10  134.59   18.30
   6   2 -10  122.89   24.50
  -6  -2 -10   97.79   18.90
  -6   2  10  114.19   11.90
  -6   2 -10  135.89   18.00
   6  -2 -10  116.19   20.30
   7   2 -10   22.90   10.50
   7   2 -10   27.50   15.00
  -7  -2 -10   32.00   12.10
   7  -2 -10    7.50    8.30
  -7   2 -10   31.90   10.70
   0  -3 -10  231.98   19.70
   0   3  10  251.67   17.40
   0   3 -10  247.88   22.30
   0   3 -10  256.07   17.90
   0   3  10  239.18   21.00
   0  -3 -10  217.18   16.80
   1   3 -10  700.23   48.10
  -1  -3 -10  683.33   49.10
  -1  -3 -10  703.53   50.09
   1  -3  10  771.12   48.80
  -1   3  10  708.23   51.39
   1   3  10  715.33   51.49
  -1   3 -10  686.93   52.49
   1   3  10  716.33   49.99
   1  -3 -10  758.72   50.59
  -2   3  10  395.96   27.40
  -2   3  10  378.16   30.80
   2   3 -10  471.45   34.50
  -2   3  10  399.06   27.00
  -2  -3 -10  387.36   30.60
   2   3 -10  401.46   29.10
  -2   3 -10  433.46   30.00
   2  -3 -10  381.46   30.50
   2   3  10  361.16   31.20
   2   3  10  350.86   31.70
  -2   3 -10  337.97   32.50
  -3   3  10  563.84   40.20
   3   3 -10  549.45   40.90
  -3   3  10  464.35   40.20
   3   3 -10  569.84   45.80
  -3  -3 -10  604.84   43.10
   3  -3 -10  566.44   42.40
   3   3  10  529.95   42.30
   3   3  10  576.14   45.80
  -3   3 -10  567.14   41.50
  -4   3  10  349.77   28.40
   4   3 -10  328.67   29.40
  -4  -3 -10  341.67   30.70
   4   3 -10  362.86   34.80
   4   3  10  374.96   35.60
   4  -3 -10  349.37   30.70
  -4   3 -10  324.27   29.80
  -5   3  10   -3.90    3.60
  -5  -3 -10   -1.40    5.00
   5   3 -10    2.80    4.80
   5   3 -10   -2.20    5.70
  -5   3 -10    1.10    5.10
   5  -3 -10    1.50    5.30
   6   3 -10   -8.00    6.50
   6   3 -10    0.90    8.40
  -6   3  10   12.20    6.10
  -6  -3 -10   20.50    9.30
  -6   3 -10   10.90    8.80
   6  -3 -10   19.70    9.00
   7   3 -10   69.89   20.20
  -7  -3 -10   63.99   16.00
  -7   3  10   41.60    9.40
  -7  -3  10   42.10   13.60
  -7   3 -10   84.79   17.30
   7  -3 -10   38.60   13.20
   0  -4 -10    8.70    3.00
   0   4 -10    5.10    2.10
   0   4  10    6.30    3.20
   0  -4 -10   12.60    3.80
   0   4  10   11.10    3.40
   0  -4  10    9.30    2.40
   0   4 -10    3.40    4.00
  -1  -4 -10  169.08   15.20
  -1  -4 -10  183.58   15.60
  -1   4  10  168.38   12.40
   1  -4  10  154.98   13.40
   1   4 -10  185.78   19.20
   1   4 -10  171.58   13.10
  -1   4  10  168.98   17.20
  -1   4 -10  122.29   16.50
   1  -4 -10  164.78   15.40
   1   4  10  152.68   15.60
   1   4  10  165.88   17.10
  -1  -4  10  127.49   12.60
  -1   4 -10  196.38   13.80
  -2   4  10  194.68   15.00
   2   4 -10  185.58   20.60
  -2  -4 -10  174.78   16.80
  -2   4  10  174.98   14.20
  -2   4  10  171.18   17.80
   2   4 -10  169.98   15.00
   2   4  10  190.88   19.30
   2   4  10  148.19   17.40
  -2  -4  10  181.48   15.20
  -2   4 -10  206.48   21.20
   2  -4 -10  174.58   17.10
  -2   4 -10  166.08   15.40
  -3   4  10  177.58   17.10
  -3   4  10  185.38   16.40
  -3  -4 -10  174.38   18.50
  -3   4  10  170.48   18.50
   3   4 -10  187.38   17.40
   3   4  10  184.38   21.70
  -3   4 -10  188.58   17.80
   3  -4 -10  188.08   18.50
   3   4  10  207.28   19.60
  -3   4 -10  175.98   21.30
   4   4 -10   21.50    7.10
   4   4 -10   25.20   10.60
  -4   4  10   20.20    6.60
  -4  -4 -10   20.90    7.00
   4   4 -10   27.80    4.50
   4   4  10   18.30    8.00
   4  -4 -10   12.00    6.30
   4   4  10   29.60   10.70
  -4   4 -10   18.70    6.40
   5   4 -10   89.79   20.40
   5   4 -10  116.59   15.60
  -5  -4 -10   85.29   16.70
  -5   4  10  103.49   13.50
   5   4  10   89.99   21.40
  -5   4 -10  104.19   14.20
   5  -4 -10  132.79   16.70
  -6   4  10   23.10    8.10
   6   4 -10   13.90   11.10
  -6  -4 -10   19.70    8.40
   6  -4 -10    7.30    7.60
  -6   4 -10   10.60    9.10
   0   5 -10  336.37   29.50
   0  -5 -10  273.27   22.80
   0   5  10  270.17   26.30
   0   5 -10  300.87   19.60
   0  -5  10  277.77   19.80
   0   5  10  295.97   23.40
   0  -5 -10  312.77   24.20
  -1  -5 -10   34.30    6.70
   1   5 -10   27.90    3.90
  -1   5  10   30.70    5.50
  -1   5  10   20.90    7.30
   1   5 -10   29.60    9.30
  -1  -5  10   46.30    4.50
   1   5  10   29.60    7.30
  -1   5 -10   21.40    8.20
  -1   5 -10   34.40    5.20
   1   5  10   31.40    8.30
   1  -5 -10   28.70    6.60
  -1   5 -10   35.00    4.50
  -2   5  10   78.99    8.90
  -2   5  10   95.49   12.90
   2   5 -10   89.29    8.90
   2   5 -10   47.90   12.90
  -2  -5 -10   90.39   10.90
   2   5  10   62.89   12.40
   2   5  10   90.89   13.50
  -2   5 -10   79.99    9.20
  -2   5 -10   60.69    8.20
  -2   5 -10   84.79   15.70
   2  -5 -10   81.79   10.40
  -2  -5  10   88.19    8.70
  -3  -5 -10  384.26   32.60
   3   5 -10  394.56   30.50
  -3   5  10  357.56   33.50
  -3   5  10  387.06   30.10
   3   5 -10  406.06   38.90
  -3   5 -10  391.46   31.10
   3   5  10  376.86   36.10
   3  -5 -10  388.96   32.60
   3   5  10  403.66   34.50
  -3   5 -10  472.05   39.30
  -4  -5 -10   44.80   11.30
  -4   5  10   71.99   10.40
   4   5 -10   47.90   15.20
   4   5 -10   46.10    7.70
   4   5 -10   44.90   10.20
  -4   5  10   61.59   11.90
   4   5  10   63.29   16.60
  -4   5 -10   59.19   14.40
   4   5  10   33.30    9.90
   4  -5 -10   40.90    9.50
  -4   5 -10   54.49   10.30
   5   5 -10   19.70   11.50
  -5  -5 -10   37.70   10.00
  -5   5  10   33.30    9.40
  -5   5 -10   48.40   13.10
   5  -5 -10   48.40   12.20
  -5   5 -10   38.00   10.30
   5   5  10   49.10   16.30
  -5  -5  10   44.80   10.00
  -6  -5 -10    9.10    8.40
   6   5 -10   -7.30    7.60
  -6   5  10   24.50    9.20
  -6  -5  10   18.00    7.70
   6   5  10    8.20   11.70
  -6   5 -10   10.30    8.10
   6  -5 -10   12.80    9.40
   0  -6 -10  283.17   23.30
   0   6  10  268.67   26.80
   0   6  10  310.07   24.30
   0   6 -10  245.58   27.80
  -1   6  10   59.29    8.20
  -1   6  10   56.09   12.20
  -1  -6 -10   76.79    9.30
   1   6 -10   56.89   13.90
   1   6  10   67.49   12.60
   1   6  10   69.69   13.30
  -1   6 -10   67.69   14.70
   1  -6 -10   54.59   10.00
  -2   6  10  351.76   28.80
  -2  -6 -10  405.46   30.90
  -2   6  10  385.16   34.30
   2   6 -10  352.36   36.40
  -2  -6  10  365.66   26.40
  -2   6 -10  395.46   37.20
   2   6  10  417.76   35.20
   2   6  10  378.96   33.50
  -2   6 -10  370.16   27.30
   2  -6 -10  383.86   30.90
  -2  -6  10  386.76   26.70
   3   6 -10   93.99   19.90
  -3   6  10  107.19   12.30
  -3  -6 -10  105.49   13.00
  -3   6  10   57.89   13.40
   3   6  10   94.99   18.00
  -3   6 -10   79.89   10.50
  -3  -6  10  104.09   11.20
   3  -6 -10  110.79   13.30
  -3   6 -10  110.69   19.80
   3   6  10  107.59   14.50
  -4   6  10   73.29   15.80
   4   6 -10   60.29   17.20
   4   6 -10   67.79   10.70
  -4   6  10   61.59   11.70
  -4  -6 -10   61.49   12.90
  -4  -6  10   72.59   11.80
   4   6  10   74.49   17.80
  -4   6 -10   68.49   18.10
   4  -6 -10   53.19   12.60
   4   6  10   81.79   15.20
  -4   6 -10   68.39   12.10
   5   6 -10    8.00    4.50
   5   6 -10    8.00   11.20
  -5   6  10    9.30    6.60
  -5  -6 -10   -5.70    5.40
  -5   6  10   -3.10    5.90
  -5   6 -10    6.50    7.10
   5   6  10    0.00    8.20
  -5   6 -10    4.50    5.90
   5   6  10   12.30    7.50
  -5  -6  10    3.30    5.90
   5  -6 -10   -0.80    6.10
   0   7 -10   84.99   17.00
   0   7  10   55.19   13.70
   0   7  10   79.19   13.20
   0  -7 -10   65.29   10.50
  -1   7  10   -2.90    4.20
   1   7 -10    5.80    5.90
  -1  -7 -10    7.40    4.50
  -1   7  10   15.50    7.50
   1  -7 -10   10.50    4.40
   1   7  10    1.00    5.50
  -1   7 -10   12.80    6.80
   1   7  10    2.20    6.50
  -2   7  10   15.40    8.30
  -2   7  10   15.80    6.60
  -2  -7 -10    8.90    5.10
   2   7 -10    3.00    7.40
   2   7  10   14.20    7.90
   2  -7 -10   20.10    5.70
  -2   7 -10   12.80    8.90
   2   7  10   42.30   11.30
  -2   7 -10   19.90    3.30
  -2   7 -10   19.10    3.20
  -3   7  10   43.10    9.50
   3   7 -10   28.10    8.80
   3   7 -10   36.20   14.30
  -3  -7 -10   34.20    8.30
  -3   7  10   56.39   13.90
  -3  -7  10   45.20    7.90
   3   7  10   57.89   15.20
  -3   7 -10   46.70   13.80
  -3   7 -10   45.10    8.00
   3   7  10   49.00   11.90
   3  -7 -10   36.70    9.40
  -3  -7  10   48.80    7.50
  -4   7  10   20.90    6.80
   4   7 -10   12.80   11.30
  -4  -7 -10   14.80    6.30
   4   7 -10   14.50    6.90
  -4   7  10    9.50    8.30
  -4   7 -10   -1.30    6.60
  -4   7 -10   19.70    7.00
   4  -7 -10   14.20    7.00
  -4  -7  10   12.40    6.40
   4   7  10    4.70    7.40
   4   7  10   26.00   10.40
   5   7 -10   68.09   11.20
   5   7 -10   79.99   21.60
  -5  -7 -10   80.49   15.70
  -5   7  10   92.59   13.50
  -5   7  10   55.09   13.70
   5   7  10   50.29   14.50
  -5   7 -10   54.59   17.80
   5  -7 -10   73.09   15.60
  -5  -7  10   43.30   11.10
   5   7  10   60.09   17.70
  -5   7 -10   74.19   13.30
   0   8 -10  124.09   23.70
   0   8  10  152.58   17.90
   0   8  10  170.38   22.20
   0  -8 -10  130.99   14.40
  -1  -8 -10    0.50    4.10
  -1   8  10    5.60    6.90
   1   8 -10    0.80    6.30
  -1   8  10    4.50    5.10
  -1   8 -10    1.40    5.70
   1  -8 -10    6.50    4.90
   1   8  10    1.40    5.80
   1   8  10   10.10    7.30
   2   8 -10   23.40   10.60
  -2   8  10   40.30   11.80
  -2  -8 -10   17.40    6.50
  -2   8  10   29.20    8.20
   2  -8 -10   24.20    7.50
  -2   8 -10   24.00   11.00
   2   8  10   10.60    7.60
   2   8  10   16.20   10.10
  -3  -8 -10    3.90    6.20
  -3   8  10    3.00    6.30
  -3   8  10    7.50    6.80
   3   8 -10   -9.70    8.50
   3   8 -10   -3.10    6.20
   3  -8 -10   17.80    6.70
  -3   8 -10    7.80    9.70
   3   8  10   -0.10    7.90
   3   8  10    7.80    9.80
  -3   8 -10    0.90    3.40
   4   8 -10    0.30    8.30
   4   8 -10    2.60    7.30
  -4   8  10   16.40    7.90
  -4  -8 -10    9.60    6.70
  -4   8  10    3.00    7.40
  -4  -8  10   14.80    6.10
   4   8  10   -6.20    9.90
   4   8  10   10.30    8.80
  -4   8 -10   12.00    6.30
  -4   8 -10    5.10   10.10
   4  -8 -10   -0.50    5.50
   0   9 -10   67.19   17.30
   0  -9 -10   80.09   10.90
   0   9  10   99.99   18.80
   0   9  10   77.49   15.10
   1   9 -10   52.19   15.80
  -1   9  10   58.99   15.40
  -1   9  10   46.00   11.70
  -1  -9 -10   65.29   10.70
   1   9  10   69.59   17.00
   1   9  10   46.70   14.10
   1  -9 -10   64.99   10.70
  -1   9 -10   52.19   15.50
   2   9 -10    0.30    5.40
  -2  -9 -10    2.60    5.60
  -2   9  10    0.90    6.80
   2   9 -10   -5.60    9.30
  -2   9  10   12.00    8.30
  -2   9 -10    6.80    8.30
   2  -9 -10   -7.70    5.40
   2   9  10    6.80    6.90
   2   9  10    6.40    8.90
   0   0  11    7.90    3.40
   0   0 -11    6.10    2.90
   0   0 -11    3.40    2.40
   0   0 -11    3.40    3.40
   1   0 -11 1539.95  100.59
  -1   0  11 1479.65   99.29
   1   0 -11 1452.75  100.69
  -1   0 -11 1696.43  101.69
   2   0 -11    4.80    2.90
   2   0 -11    2.90    2.60
  -2   0 -11   10.30    3.90
   2   0 -11    9.10    3.70
  -2   0  11    3.70    2.80
  -3   0 -11   80.59   11.00
   3   0 -11   97.89   11.90
   3   0 -11   76.09   10.40
   3   0 -11   84.79    8.30
  -4   0 -11    4.70    4.40
   4   0 -11    0.50    3.80
   4   0 -11   -1.80    2.50
   5   0 -11    9.20    7.40
  -5   0 -11    8.60    5.70
   5   0 -11   11.70    6.60
   6   0 -11    7.60    6.00
  -6   0 -11    6.60    5.50
   6   0 -11   14.20   10.00
  -7   0 -11    6.50    8.50
   7   0 -11   13.60    7.90
   0   1 -11   29.40    6.10
   0   1  11   33.00    6.70
   0  -1  11   27.60    5.40
   0  -1 -11   31.70    3.80
   0   1 -11   26.70    5.30
   0  -1  11   33.50    6.10
   0  -1 -11   31.60    6.10
  -1   1  11   84.69    9.40
  -1  -1 -11   83.49    9.60
   1   1 -11   99.69   10.30
  -1  -1 -11  100.09   10.10
  -1   1  11   81.09    7.00
   1  -1  11   87.69   10.60
   1   1 -11  100.69    9.60
  -1  -1  11   89.59    9.00
   1  -1 -11   91.49    9.70
   1  -1 -11   90.59    9.70
  -1   1 -11  100.79   10.60
   1  -1 -11   73.79    7.00
  -1  -1  11   72.79    8.90
  -1   1 -11   94.09    9.70
  -2  -1 -11   93.89   11.20
  -2   1  11   84.99    8.90
   2   1 -11  102.49   10.90
   2   1 -11   92.89   11.50
   2   1 -11   85.09    9.10
  -2   1  11  102.29   10.40
   2  -1 -11  118.89   11.80
   2  -1 -11  112.29   10.30
  -2   1 -11  100.39   11.10
   2  -1 -11   95.79    9.80
  -3   1  11   22.40    6.10
   3   1 -11   31.70    8.20
  -3  -1 -11   21.60    6.40
   3   1 -11   21.00    4.00
  -3   1  11   27.70    5.50
   3   1 -11   22.60    6.30
  -3   1 -11   20.10    6.20
   3  -1 -11   23.40    5.00
   3  -1 -11   22.10    5.90
   3  -1 -11   21.90    6.40
  -4   1  11  169.78   13.80
  -4  -1 -11  137.69   17.00
   4   1 -11  149.49   16.70
   4   1 -11  158.58   19.70
   4  -1 -11  151.88   18.10
  -4   1 -11  147.19   17.20
   4  -1 -11  142.29   17.00
  -5   1  11  131.09   12.10
  -5  -1 -11  169.08   19.20
   5   1 -11  134.59   17.40
   5   1 -11  167.18   21.00
   5  -1 -11  128.49   17.30
  -5   1 -11  119.59   17.10
   6   1 -11  251.37   26.90
   6   1 -11  229.68   30.00
  -6  -1 -11  241.98   26.80
  -6   1 -11  206.58   25.30
   6  -1 -11  230.98   26.30
   7   1 -11   90.09   18.90
   7   1 -11   42.00   18.70
  -7  -1 -11   57.59   14.60
   7  -1 -11   31.90   13.10
  -7   1 -11   72.79   16.90
   0   2  11  964.40   64.09
   0  -2 -11  945.41   62.79
   0   2 -11  971.50   61.49
   0  -2 -11  873.91   58.79
   0  -2  11  875.71   61.19
   1  -2  11  450.45   33.70
  -1  -2 -11  488.05   34.20
   1   2 -11  480.25   33.90
   1   2 -11  443.56   36.00
  -1   2  11  463.65   35.20
  -1  -2 -11  502.55   35.40
  -1  -2  11  544.05   34.10
   1   2  11  453.45   35.80
  -1   2 -11  440.56   36.20
   1  -2 -11  468.75   35.10
  -2  -2 -11 1000.60   67.49
  -2   2  11  899.71   62.69
   2   2 -11 1124.49   69.59
  -2   2  11 1017.60   66.59
   2   2 -11  985.00   65.89
   2  -2 -11  921.41   66.79
  -2   2 -11  889.01   65.89
   2   2  11  956.60   67.89
   3   2 -11   18.90    5.10
   3   2 -11   15.80    3.80
   3   2 -11   23.40    7.40
  -3  -2 -11   15.00    5.60
  -3   2  11   22.10    5.50
  -3   2  11   19.20    5.10
   3  -2 -11   14.00    5.30
  -3   2 -11   37.90    7.90
   4   2 -11  109.19   14.20
   4   2 -11  120.79   17.80
  -4  -2 -11  143.19   16.40
  -4   2  11  116.69   12.60
  -4   2 -11  149.29   15.90
   4  -2 -11  111.99   14.60
  -5  -2 -11  173.48   21.20
  -5   2  11  218.78   17.60
   5   2 -11  195.38   25.50
   5   2 -11  162.98   20.40
  -5   2 -11  194.98   22.00
   5  -2 -11  225.68   23.40
   6   2 -11    3.60    6.70
  -6  -2 -11   -5.90    3.70
   6   2 -11    7.90    7.10
  -6   2  11    7.50    4.60
   6  -2 -11    9.50    6.90
  -6   2 -11    2.80    5.60
  -7  -2 -11   20.80   10.80
   7   2 -11    8.50   10.80
   7   2 -11   29.10   14.30
  -7   2 -11   13.10   10.10
   7  -2 -11   19.70   10.00
   0   3 -11 1475.75  106.19
   0  -3 -11 1596.94   99.89
   0  -3 -11 1594.44  103.89
   0   3  11 1411.56  104.69
   0   3 -11 1757.52  101.69
   1   3 -11   13.50    3.80
  -1  -3 -11   14.30    4.20
   1   3 -11   15.80    5.30
  -1  -3 -11   11.00    4.50
   1  -3  11   11.60    3.80
  -1   3  11   18.70    5.40
   1   3  11   13.20    4.40
  -1  -3  11   12.10    3.90
  -1   3 -11   19.50    6.60
  -1   3 -11   11.50    3.60
   1  -3 -11   15.70    4.90
  -2   3  11  217.28   17.90
   2   3 -11  242.18   20.40
  -2   3  11  253.77   17.90
  -2  -3 -11  249.18   22.20
   2   3 -11  299.97   25.60
  -2   3  11  251.77   22.40
  -2   3 -11  256.87   21.10
   2   3  11  284.77   24.20
  -2   3 -11  301.07   26.00
   2  -3 -11  260.57   22.30
   2   3  11  265.37   23.20
  -3   3  11   77.59    9.20
  -3  -3 -11   77.99   13.40
  -3   3  11   77.89   10.30
   3   3 -11   66.89   13.90
   3   3 -11   68.19    9.60
   3   3  11   59.19   13.40
  -3   3 -11   87.39   10.50
   3   3  11   66.39   11.70
   3  -3 -11   92.29   11.50
   4   3 -11  118.49   13.90
  -4   3  11   86.19   12.30
   4   3 -11  111.19   19.70
  -4  -3 -11   89.79   15.50
   4   3  11  131.19   18.70
   4  -3 -11  104.79   14.20
  -4   3 -11  108.49   13.90
   5   3 -11   16.60    7.60
  -5  -3 -11   13.50    6.90
  -5   3  11   18.00    5.90
   5   3 -11   26.70   10.10
   5  -3 -11   11.20    6.60
  -5   3 -11    5.30    5.00
   6   3 -11   22.60    9.00
   6   3 -11    8.60    8.60
  -6   3  11   29.20    7.50
  -6  -3 -11   17.40    8.20
  -6   3 -11   11.20    7.50
   6  -3 -11   12.00    7.80
  -7  -3 -11   31.30   11.80
   7   3 -11   35.20   15.90
  -7   3  11   27.70    8.20
   7  -3 -11   33.60   12.10
  -7   3 -11   21.30    9.70
   0   4  11   -1.20    2.40
   0   4  11   -1.80    1.90
   0   4 -11    0.60    1.60
   0   4 -11    3.60    4.10
   0  -4 -11    5.50    2.90
   0  -4  11    4.30    2.30
   0  -4 -11   -3.50    2.00
  -1  -4 -11  408.26   31.20
   1   4 -11  398.26   28.50
  -1   4  11  398.06   26.80
  -1  -4 -11  422.16   30.60
   1  -4  11  408.16   29.00
  -1   4  11  396.46   33.20
   1   4 -11  317.77   33.20
  -1   4 -11  431.66   29.00
  -1  -4  11  434.36   28.80
  -1   4 -11  388.46   34.60
   1   4  11  406.36   31.30
   1  -4 -11  411.36   31.60
   1   4  11  409.46   33.20
  -2  -4 -11   71.39    9.40
   2   4 -11  110.69   14.50
   2   4 -11   80.89    8.60
  -2   4  11   57.89    6.90
  -2   4  11   60.49   11.30
  -2   4  11   70.29    6.70
  -2   4 -11   56.29    8.10
   2  -4 -11   65.39   11.30
  -2   4 -11   69.29   13.30
   2   4  11   68.89   11.60
   2   4  11   69.09   12.50
  -3  -4 -11  287.37   26.10
  -3   4  11  317.27   23.30
   3   4 -11  216.28   28.00
  -3   4  11  265.17   23.40
  -3   4  11  344.67   27.20
   3   4 -11  299.37   24.70
   3   4  11  319.27   27.30
  -3   4 -11  334.67   25.80
  -3   4 -11  299.97   29.80
   3   4  11  292.47   29.50
   3  -4 -11  259.57   25.40
   4   4 -11  228.38   16.70
   4   4 -11  216.48   26.40
  -4   4  11  238.18   22.10
   4   4 -11  216.78   21.70
  -4  -4 -11  218.68   22.70
  -4   4 -11  201.28   21.40
   4   4  11  230.38   27.50
   4  -4 -11  219.88   22.90
  -5  -4 -11  176.68   19.20
   5   4 -11  116.89   23.70
  -5   4  11  122.09   15.40
   5   4 -11  126.49   16.60
   5  -4 -11  121.79   20.20
  -5   4 -11  121.69   16.40
   5   4  11  115.89   24.20
  -6   4  11   66.29   12.80
  -6  -4 -11   38.20   12.20
   6   4 -11   60.99   18.30
  -6   4 -11   42.50   12.00
   6  -4 -11   38.30   11.60
   0   5 -11   11.60    6.60
   0  -5  11    9.60    2.70
   0  -5 -11   15.90    4.90
   0   5  11   19.40    6.70
   0   5 -11    7.80    2.30
   0  -5 -11   10.40    4.60
   0   5  11   12.60    4.00
   1   5 -11   15.00    7.90
   1   5 -11   12.30    2.90
  -1  -5 -11    4.90    3.70
  -1   5  11    3.90    4.10
  -1   5  11   25.40    4.80
  -1   5 -11    7.30    2.80
   1   5  11    9.70    5.10
  -1   5 -11   12.50    3.50
   1  -5 -11    9.00    4.20
  -1   5 -11   12.40    6.30
  -1  -5  11   21.50    3.70
   1   5  11    4.70    3.90
   2   5 -11   96.99    9.50
  -2   5  11   94.69   15.50
  -2   5  11   82.49    8.70
   2   5 -11  119.19   15.90
  -2  -5 -11   71.49   10.50
   2   5  11   69.69   13.10
  -2  -5  11  104.69    9.80
  -2   5 -11   80.09   15.90
   2   5  11   83.59   14.80
   2  -5 -11   82.29   11.20
  -2   5 -11   78.39    9.40
  -3   5  11   96.09   10.40
  -3  -5 -11   88.39   12.00
  -3   5  11  100.29   13.80
  -3   5  11   83.49   11.40
   3   5 -11   89.89   11.20
   3   5 -11   65.89   16.50
  -3   5 -11   89.19   10.90
  -3   5 -11   94.69   18.10
   3   5  11  107.69   14.40
   3   5  11   99.39   18.50
   3  -5 -11   74.99   13.50
   4   5 -11   41.80    9.60
  -4  -5 -11   59.09   12.80
   4   5 -11   48.40   15.50
   4   5 -11   58.29    7.70
  -4   5  11   53.89   10.30
  -4   5  11   64.29   12.00
   4  -5 -11   58.09   12.80
  -4   5 -11   38.60   12.90
  -4   5 -11   48.30   10.40
   4   5  11   43.00   11.40
   4   5  11   47.20   13.60
   5   5 -11   41.60   14.70
  -5  -5 -11   18.90    8.50
  -5   5  11   51.39   11.60
   5   5  11   24.90   13.00
  -5   5 -11   24.00   10.90
  -5   5 -11   31.20    9.80
   5  -5 -11   55.99   13.20
   6   5 -11   56.49   17.40
  -6  -5 -11   22.50   10.10
  -6   5  11   50.49   11.40
  -6   5 -11   40.30   12.70
   6   5  11   20.70   13.20
  -6  -5  11   31.00   10.20
   6  -5 -11   50.09   14.10
   0   6  11  143.09   15.20
   0  -6 -11  142.09   15.10
   0   6  11  149.09   18.50
   0   6 -11  181.08   21.70
  -1  -6 -11   81.19   10.40
  -1   6  11   64.39   13.40
  -1   6  11   85.99    9.50
   1   6 -11   62.09   15.00
  -1   6 -11   65.89   15.10
  -1   6 -11   69.09    6.00
   1   6  11   85.39   11.30
   1   6  11   66.89   13.50
   1  -6 -11   94.79   11.10
  -1   6 -11   72.29    6.20
  -2   6  11  279.77   27.20
   2   6 -11  293.67   30.70
  -2   6  11  256.47   21.80
  -2  -6 -11  265.87   23.80
  -2   6 -11  293.77   21.30
  -2   6 -11  286.07   21.00
   2  -6 -11  271.07   24.20
  -2   6 -11  265.17   29.10
  -2  -6  11  239.58   19.90
   2   6  11  298.97   28.00
   2   6  11  295.37   27.20
  -3   6  11   27.90    6.50
  -3   6  11   15.50    6.90
   3   6 -11   21.70    9.50
  -3  -6 -11   10.20    5.90
   3   6  11   23.00    9.40
  -3   6 -11   29.20    7.10
   3  -6 -11   33.10    8.80
  -3  -6  11   26.90    6.30
   3   6  11   21.60    8.70
  -3   6 -11   23.30    9.30
   4   6 -11   76.49   10.50
  -4   6  11   48.50   12.00
   4   6 -11   69.19   17.60
  -4  -6 -11  102.89   13.30
  -4   6  11   79.19   11.10
  -4  -6  11   78.29   12.60
   4   6  11   76.09   14.60
   4   6  11   56.59   15.90
  -4   6 -11   64.79   16.50
  -4   6 -11   59.09   11.70
   4  -6 -11  109.39   14.20
  -5   6  11   63.89   14.90
   5   6 -11   92.59   10.00
   5   6 -11   75.59   20.30
  -5   6  11  121.39   15.20
  -5  -6 -11  101.89   18.60
   5   6  11   91.09   21.80
  -5   6 -11  135.19   24.30
  -5  -6  11  112.09   14.80
  -5   6 -11  103.39   16.60
   5  -6 -11  105.79   18.30
   0  -7 -11  155.68   15.90
   0   7  11  164.78   20.50
   0   7 -11  126.49   23.10
   0   7  11  159.68   17.20
  -1   7  11  229.18   20.90
  -1  -7 -11  223.08   20.20
  -1   7  11  224.78   24.80
   1   7 -11  204.68   26.40
   1   7  11  241.08   23.70
   1   7  11  240.68   25.60
  -1   7 -11  214.68   26.40
   1  -7 -11  211.18   20.50
   2   7 -11   46.10   13.70
  -2   7  11   31.40    7.20
  -2   7  11   27.10    8.40
  -2  -7 -11   28.40    7.70
   2   7  11   34.90   10.00
  -2   7 -11   36.00    4.50
   2  -7 -11   21.40    7.00
  -2   7 -11   24.90   11.00
   2   7  11   21.90    8.60
   3   7 -11  254.87   29.90
  -3   7  11  205.48   23.70
  -3  -7 -11  201.88   19.90
  -3   7  11  176.58   18.60
  -3  -7  11  175.28   16.30
   3  -7 -11  210.38   21.10
  -3  -7  11  233.08   17.60
   3   7  11  191.18   23.30
  -3   7 -11  197.98   26.60
   3   7  11  214.38   25.80
  -3   7 -11  184.88   17.30
  -4  -7 -11   16.70    6.80
  -4   7  11   23.70    9.60
  -4   7  11   22.80    8.20
   4   7 -11   23.80   11.50
  -4   7 -11   27.40    8.30
  -4  -7  11   20.90    7.70
   4   7  11   10.10   10.50
   4  -7 -11   12.70    8.00
   4   7  11   10.70    9.00
  -4   7 -11   30.50   11.10
  -5   7  11   38.00   11.00
   5   7 -11   25.10   13.80
  -5   7  11   50.39   12.90
   5   7 -11   29.70    9.10
  -5  -7 -11   50.09   13.10
  -5   7 -11   51.39   12.20
  -5   7 -11   49.80   16.30
  -5  -7  11   43.70   11.30
   5  -7 -11   50.99   13.10
   5   7  11   31.20   11.50
   5   7  11   30.20   12.90
   0   8  11  257.57   29.50
   0   8  11  286.67   26.30
   0  -8 -11  275.97   23.70
   0   8 -11  247.88   31.20
   1   8 -11    1.20    6.10
  -1   8  11   11.00    8.10
  -1   8  11   11.70    6.40
  -1  -8 -11    3.50    4.50
   1  -8 -11   -2.10    4.50
   1   8  11   -2.50    6.90
  -1   8 -11   12.00   10.30
   1   8  11    0.00    5.60
  -2   8  11    2.50    6.50
   2   8 -11   13.60    9.70
  -2   8  11   19.50    6.60
  -2  -8 -11    4.10    5.50
   2  -8 -11   10.80    6.10
   2   8  11   15.70    9.20
   2   8  11   14.10    8.20
  -2   8 -11   -6.70    6.40
   3   8 -11   75.19   20.80
   3   8 -11   63.59   14.00
  -3  -8 -11   61.19   12.50
  -3   8  11   62.09   11.90
  -3   8  11   86.29   17.30
   3   8  11   86.79   16.30
   3  -8 -11   60.69   13.00
   3   8  11   53.09   17.00
  -3   8 -11   80.79    8.30
  -3   8 -11   75.59   18.60
  -4  -8 -11   30.50   10.10
  -4   8  11   49.30   15.10
   4   8 -11   13.00   13.60
   4   8 -11   45.30   11.50
  -4   8  11   44.10   10.90
  -4  -8  11   25.80    7.50
  -4   8 -11   40.80    8.90
   4  -8 -11   20.50    9.50
  -4   8 -11   25.20   13.30
   4   8  11   59.59   14.00
   4   8  11   33.30   15.00
   0  -9 -11   25.40    7.70
   0   9 -11   20.20   11.20
   0   9  11    9.70    8.90
   0   9  11   14.80    9.00
  -1  -9 -11   51.79   10.30
   1   9 -11   31.20   14.10
  -1   9  11   50.89   14.00
  -1   9  11   76.99   13.60
   1   9  11   34.80   13.90
  -1   9 -11   31.80   13.80
   1  -9 -11   67.99   10.90
   1   9  11   41.50   12.80
  -2   9  11    1.20    6.80
  -2   9  11    6.60    7.60
  -2  -9 -11    1.70    5.70
   2   9 -11   -1.60    8.90
   2   9  11    9.70    7.10
   2   9  11   -8.00    9.20
   2  -9 -11    5.30    6.20
  -2   9 -11    3.00    8.40
   0   0 -12  758.82   55.29
   0   0 -12  909.71   56.99
  -1   0 -12  347.97   26.60
   1   0 -12  297.47   24.60
  -1   0  12  341.47   24.70
   1   0 -12  367.46   26.50
   1   0 -12  345.67   26.10
   2   0 -12   52.19    7.80
  -2   0 -12   60.39   10.30
   2   0 -12   60.99    7.40
  -2   0  12   66.49    7.90
   2   0 -12   71.19    8.80
   3   0 -12  344.07   26.20
   3   0 -12  378.66   30.60
   3   0 -12  379.16   30.40
  -3   0 -12  382.26   30.80
   4   0 -12 1133.79   78.59
  -4   0 -12  966.40   76.19
   4   0 -12 1125.89   77.19
   5   0 -12   66.79   15.90
   5   0 -12   82.99   15.40
  -5   0 -12   82.29   15.90
   6   0 -12    0.80    8.90
  -6   0 -12   12.40    7.50
   6   0 -12   17.40    8.30
   7   0 -12    3.10    7.50
  -7   0 -12    2.00    6.70
   0  -1 -12  239.18   20.00
   0   1 -12  237.48   20.20
   0  -1  12  205.68   21.60
   0  -1 -12  244.88   17.80
   0   1  12  282.57   22.10
   0   1 -12  267.67   19.90
  -1  -1 -12  765.82   57.49
   1   1 -12  858.91   58.39
  -1   1  12  812.82   54.39
  -1   1  12  849.81   58.39
   1   1 -12  863.31   57.69
   1  -1 -12  790.32   54.59
  -1  -1  12  854.71   57.99
   1  -1 -12  820.12   58.19
  -1   1 -12  882.61   59.29
  -1   1 -12  963.50   58.49
  -2   1  12  473.75   32.60
   2   1 -12  386.56   33.30
  -2  -1 -12  353.76   32.50
   2   1 -12  435.26   31.20
   2   1 -12  451.35   33.00
  -2   1  12  451.95   30.60
  -2   1 -12  373.46   32.50
   2  -1 -12  490.95   31.70
   2  -1 -12  437.66   33.50
   2  -1 -12  463.65   32.70
  -3  -1 -12  305.67   27.00
   3   1 -12  309.27   22.50
  -3   1  12  309.07   24.70
   3   1 -12  333.67   26.60
  -3   1  12  313.77   24.30
   3  -1 -12  310.97   23.90
  -3   1 -12  276.87   26.10
   3  -1 -12  306.37   25.90
   3  -1 -12  340.07   27.30
   4   1 -12   98.29   12.70
  -4   1  12   74.89    8.70
   4   1 -12   87.09   16.30
  -4  -1 -12   68.69   13.00
  -4   1 -12   67.19   12.50
   4  -1 -12   75.79   14.00
   4  -1 -12   87.09   14.60
  -5  -1 -12   85.59   15.80
   5   1 -12  124.79   18.30
   5   1 -12   83.89   15.50
  -5   1 -12   88.19   15.90
   5  -1 -12  105.89   17.80
   6   1 -12    0.80    8.30
   6   1 -12   11.00    7.50
  -6  -1 -12    3.40    7.70
  -6   1 -12   -6.10    4.30
   6  -1 -12    7.70    7.20
  -7  -1 -12   59.49   16.80
   7   1 -12   49.70   15.10
   7   1 -12   83.89   22.20
   7  -1 -12   54.19   13.50
  -7   1 -12   48.10   14.10
   0  -2  12  251.37   19.10
   0   2 -12  231.38   18.70
   0  -2 -12  201.38   19.20
   0   2 -12  238.38   21.00
   0   2  12  256.27   21.40
   0  -2 -12  237.68   16.30
   1   2 -12  396.56   27.80
  -1  -2 -12  365.16   27.50
  -1   2  12  395.16   29.40
  -1  -2 -12  403.76   29.30
   1   2 -12  346.97   29.40
  -1   2 -12  303.67   29.00
   1   2  12  331.67   29.20
  -1   2 -12  404.36   28.10
   1  -2 -12  366.66   28.80
   2   2 -12  595.74   40.00
  -2  -2 -12  511.25   38.00
   2   2 -12  512.55   36.60
  -2   2  12  461.55   33.00
  -2   2  12  540.15   37.30
   2  -2 -12  486.05   37.60
   2   2  12  497.25   38.60
  -2   2 -12  396.06   35.90
  -3   2  12   68.69    8.90
  -3  -2 -12   82.59   11.00
  -3   2  12   60.89    8.60
   3   2 -12   74.39    7.70
   3   2 -12   88.59   12.20
   3   2 -12   67.49   11.30
  -3   2 -12   74.69   10.20
   3  -2 -12   62.89   11.70
  -4  -2 -12  136.59   17.20
   4   2 -12  148.79   16.50
   4   2 -12  119.19   18.00
  -4   2  12  162.48   14.40
   4  -2 -12  163.68   17.70
  -4   2 -12  108.19   15.50
  -5  -2 -12  188.68   23.40
   5   2 -12  234.18   28.00
   5   2 -12  254.07   25.10
  -5   2  12  227.28   20.00
  -5   2 -12  267.27   25.90
   5  -2 -12  245.98   25.40
   6   2 -12   18.00    9.10
   6   2 -12   22.00   12.50
  -6  -2 -12   36.10   11.50
  -6   2  12   23.00    6.10
   6  -2 -12   22.30   10.00
  -6   2 -12   41.00   10.70
  -7  -2 -12    7.70    9.10
   7   2 -12   17.10   12.10
   7   2 -12   11.10    9.30
   7  -2 -12   16.60   10.20
  -7   2 -12    0.20    8.10
   0   3 -12  958.80   56.99
   0   3 -12  743.23   60.59
   0  -3 -12  813.42   58.79
   0  -3 -12  895.01   54.49
   0   3  12  795.02   59.99
   1  -3  12  235.68   18.80
   1   3 -12  244.98   22.50
   1   3 -12  245.78   18.70
  -1  -3 -12  252.67   20.70
  -1  -3 -12  228.98   18.90
  -1   3  12  221.58   20.70
  -1  -3  12  195.18   18.00
  -1   3 -12  270.07   23.20
  -1   3 -12  217.88   18.50
   1  -3 -12  218.38   20.10
   1   3  12  248.78   22.00
   2   3 -12 1146.59   74.79
   2   3 -12 1144.79   79.79
  -2   3  12 1054.39   70.39
  -2   3  12 1149.39   70.59
  -2   3  12 1061.69   76.59
  -2  -3 -12 1071.89   76.39
   2   3  12 1168.08   78.19
   2   3  12 1112.59   77.99
  -2   3 -12 1079.69   79.59
   2  -3 -12 1117.69   76.69
  -3  -3 -12  102.59   13.40
   3   3 -12  114.19   12.90
  -3   3  12  124.19   11.70
  -3   3  12  125.39   13.70
   3   3 -12  120.89   15.80
   3  -3 -12   99.59   13.30
  -3   3 -12  123.29   13.50
   3   3  12  113.89   14.40
   3   3  12  110.29   16.80
   4   3 -12  155.98   10.80
  -4  -3 -12  134.39   16.90
  -4   3  12  152.38   15.80
   4   3 -12  125.09   16.20
   4   3 -12  196.98   22.80
   4  -3 -12  116.09   16.40
  -4   3 -12  149.19   17.50
   5   3 -12   74.69   14.30
   5   3 -12   48.60   14.70
  -5   3  12   69.29   11.50
  -5  -3 -12   76.39   15.10
   5  -3 -12   64.99   14.30
  -5   3 -12   74.19   14.30
   6   3 -12   69.49   14.90
  -6  -3 -12   69.39   15.40
  -6   3  12   53.59   10.40
   6   3 -12   37.10   13.20
   6  -3 -12   76.09   16.20
  -6   3 -12   67.59   15.70
  -7   3  12   94.29   12.50
  -7  -3 -12   64.89   17.90
   7   3 -12   75.99   21.60
  -7   3 -12  108.49   20.70
   0  -4  12  186.38   16.20
   0   4 -12  202.78   16.40
   0   4 -12  210.28   21.80
   0  -4 -12  225.98   16.10
   0   4  12  234.58   21.40
   0   4  12  230.88   16.60
   0  -4 -12  206.28   18.60
  -1  -4 -12  209.78   18.00
  -1  -4 -12  238.38   19.80
   1  -4  12  189.18   16.80
  -1   4  12  197.48   20.50
   1   4 -12  205.28   21.70
   1   4 -12  215.28   16.70
   1   4  12  185.78   18.20
   1   4  12  228.48   21.40
  -1  -4  12  202.88   16.60
   1  -4 -12  221.58   19.60
  -1   4 -12  216.48   22.60
  -2   4  12  141.09   10.40
   2   4 -12  153.18   13.50
  -2   4  12  145.89   10.70
  -2   4  12  136.79   15.90
   2   4 -12  121.39   16.90
  -2  -4 -12  156.58   15.50
   2   4  12  135.69   16.10
   2   4  12  131.49   15.90
  -2   4 -12  113.49   12.80
   2  -4 -12  157.48   15.70
  -2   4 -12  124.99   17.10
  -3   4  12  129.69   15.90
   3   4 -12  161.88   20.50
  -3   4  12  137.19   12.80
  -3   4  12  157.88   13.70
   3   4 -12  141.59   14.70
  -3  -4 -12  122.79   15.70
   3   4  12  126.79   18.30
  -3   4 -12  162.88   15.60
   3   4  12  148.09   17.20
  -3   4 -12  125.99   18.20
   3  -4 -12  131.79   15.90
   4   4 -12  318.77   26.90
  -4  -4 -12  270.97   27.50
  -4   4  12  302.47   27.00
   4   4 -12  216.68   29.40
   4   4 -12  328.27   21.70
   4   4  12  287.67   32.00
  -4   4 -12  270.17   26.40
   4  -4 -12  303.87   28.30
  -5   4  12   19.10    7.70
   5   4 -12    6.80    7.00
  -5  -4 -12   20.20    8.10
   5   4 -12   13.80    8.30
  -5   4 -12    5.50    5.90
   5  -4 -12   21.10    8.30
  -6  -4 -12    1.10    5.30
  -6   4  12   19.30    8.50
   6   4 -12    9.50   10.70
   6   4 -12   18.50    9.70
   6  -4 -12   14.50    9.40
  -6   4 -12   -2.50    7.80
   0   5 -12   19.80    3.80
   0   5  12   27.90    5.60
   0   5 -12   15.50    7.50
   0  -5  12   18.00    3.90
   0   5  12   25.70    7.40
   0  -5 -12   25.50    5.30
   0  -5 -12    9.90    4.50
   1  -5  12  375.56   26.70
  -1   5  12  347.97   32.00
  -1  -5 -12  303.87   28.40
  -1   5  12  374.56   25.60
   1   5 -12  365.26   34.30
   1   5 -12  345.67   25.60
   1   5  12  355.36   31.90
  -1  -5  12  370.26   25.90
  -1   5 -12  418.26   35.10
   1   5  12  406.06   30.40
   1  -5 -12  371.06   29.80
  -2   5  12   12.20    4.00
   2   5 -12   10.70    6.50
  -2   5  12    3.10    2.50
  -2  -5 -12   12.20    5.50
   2   5 -12   12.60    4.10
  -2   5  12    5.40    4.60
   2  -5 -12    7.50    4.50
  -2   5 -12   12.80    6.90
   2   5  12    3.30    5.80
   2   5  12    7.30    6.30
  -2  -5  12    3.40    4.20
  -2   5 -12    8.20    3.40
  -3   5  12  334.27   30.10
  -3   5  12  347.87   25.20
  -3   5  12  340.37   26.00
   3   5 -12  305.57   26.30
  -3  -5 -12  321.87   28.50
   3   5 -12  270.37   32.40
  -3   5 -12  349.27   34.10
  -3   5 -12  334.47   27.10
   3   5  12  327.47   30.70
   3  -5 -12  339.27   29.10
   3   5  12  289.47   31.50
   4   5 -12    6.10    5.30
  -4  -5 -12   -3.00    5.80
  -4   5  12   13.90    5.40
   4   5 -12    6.60    6.90
   4   5 -12    1.80    3.90
  -4   5 -12    2.50    4.40
   4   5  12   10.20    7.90
   4  -5 -12    2.60    5.10
   4   5  12    1.00    5.60
  -4   5 -12    5.20    7.50
  -5  -5 -12   35.30   11.50
   5   5 -12   35.40    9.70
  -5   5  12   34.00    9.30
   5   5 -12   32.70   14.00
  -5   5  12   51.59   11.80
   5   5  12   49.99   17.30
   5  -5 -12   31.50   10.80
  -5   5 -12   43.60   14.30
  -5   5 -12   22.50    9.40
   6   5 -12   57.89   18.80
  -6  -5 -12   55.69   14.10
  -6   5  12   46.50   12.30
  -6  -5  12   33.00   11.20
  -6   5 -12   42.00   12.00
   6  -5 -12   53.59   14.90
  -6   5 -12   45.60   15.50
   0  -6 -12  452.35   35.40
   0   6  12  487.35   36.00
   0   6  12  473.85   41.10
   0   6 -12  519.55   43.90
   0  -6 -12  474.15   36.80
   1   6 -12    3.90    5.40
  -1  -6 -12    2.30    4.60
  -1   6  12   11.00    4.30
  -1   6  12    0.50    4.90
   1   6  12    5.20    5.30
  -1  -6  12    8.60    2.10
  -1   6 -12    9.50    2.40
  -1   6 -12   12.00    2.90
  -1   6 -12    8.40    6.50
   1  -6 -12   16.40    5.40
   1   6  12   28.20    8.40
   2   6 -12  159.28   19.90
  -2  -6 -12  135.69   15.10
  -2   6  12  139.29   12.20
  -2   6  12  122.79   17.00
   2   6 -12  125.59   11.40
   2   6  12  148.69   17.50
  -2   6 -12  120.69   12.20
  -2   6 -12  109.99   11.50
   2   6  12   87.69   16.40
  -2   6 -12  108.99   20.30
  -2  -6  12  154.48   12.10
   2  -6 -12  130.09   15.00
  -3   6  12  395.26   31.10
  -3   6  12  390.76   36.00
  -3  -6 -12  377.96   33.00
  -3   6  12  398.16   29.80
   3   6  12  363.46   35.10
   3  -6 -12  435.96   34.40
   3   6  12  380.66   37.60
  -3   6 -12  376.06   38.00
   4   6 -12   20.10    6.70
  -4   6  12   15.30    6.40
  -4  -6 -12    3.10    5.80
   4   6 -12   23.30   11.30
  -4   6  12   16.00    7.20
  -4  -6  12   14.40    6.00
   4   6  12   19.70   10.00
   4   6  12   21.20    8.90
   4  -6 -12   33.60    8.90
  -4   6 -12   36.70   12.70
  -4   6 -12   15.30    5.40
  -5   6  12   47.20   11.90
  -5   6  12   62.39   12.40
   5   6 -12   51.99    7.10
  -5  -6 -12   62.19   13.80
   5   6 -12   50.79   16.80
  -5  -6  12   45.00   11.40
  -5   6 -12   50.79   15.50
   5  -6 -12   45.10   12.80
   5   6  12   48.90   15.80
  -5   6 -12   39.90   10.10
   0  -7 -12   16.00    5.90
   0   7  12   21.30    6.80
   0   7 -12    1.10    4.90
   0   7  12   11.30    6.40
   1   7 -12   51.69   14.30
  -1   7  12   60.49    9.10
  -1   7  12   40.00   12.40
  -1  -7 -12   58.69   10.30
   1   7  12   63.69   14.30
  -1   7 -12   54.19   15.10
   1   7  12   73.69   13.50
   1  -7 -12   74.89   11.80
  -2  -7 -12   49.99   10.00
   2   7 -12   81.89   18.60
  -2   7  12   47.10   13.70
  -2   7  12   58.39    8.50
  -2   7 -12   61.39   15.20
   2   7  12   43.60   12.00
  -2   7 -12   51.69    6.70
  -2   7 -12   55.59    6.00
   2   7  12   41.20   11.00
   2  -7 -12   56.09   10.80
  -3   7  12   41.90   11.90
  -3  -7 -12   61.99   12.10
  -3   7  12   57.89    9.60
   3   7 -12   75.59   19.00
  -3  -7  12   57.59    8.00
  -3   7 -12   38.20   13.70
   3   7  12   42.60   12.20
   3   7  12   66.99   15.80
  -3   7 -12   56.59    8.60
   3  -7 -12   51.19   11.50
  -4   7  12   47.40   13.30
  -4   7  12   53.09   10.40
   4   7 -12   55.19   16.80
  -4  -7 -12   44.10   12.70
   4   7 -12   59.29   11.40
  -4   7 -12   39.50    9.80
   4  -7 -12   55.19   12.90
  -4  -7  12   70.49   11.40
   4   7  12   46.60   14.70
   4   7  12   42.40   13.20
  -4   7 -12   57.19   17.40
  -5  -7 -12   -1.60    7.00
   5   7 -12    9.40    7.40
  -5   7  12   -7.50    6.60
   5   7 -12    0.60   10.80
  -5   7  12   -0.50    6.80
  -5   7 -12   -3.50    6.60
   5   7  12    3.10    9.70
  -5   7 -12   10.20    7.90
   5  -7 -12   -4.30    7.70
  -5  -7  12    3.50    6.80
   5   7  12   -6.80    8.60
   0  -8 -12   -2.20    4.20
   0   8 -12   -2.10    6.00
   0   8  12   -0.70    6.10
   0   8  12    5.10    8.30
  -1   8  12   33.70   11.00
  -1  -8 -12   41.10    9.00
   1   8 -12   20.30   11.20
  -1   8  12   37.00    9.50
   1  -8 -12   27.70    8.70
   1   8  12   24.30   10.70
   1   8  12   40.20   11.70
  -1   8 -12   25.20   11.10
  -2   8  12   27.60   11.90
   2   8 -12   52.89   16.40
  -2  -8 -12   46.20   10.20
  -2   8  12   60.99   10.90
   2   8  12   38.60   13.40
   2   8  12   33.90   11.20
  -2   8 -12   45.70   14.20
   2  -8 -12   54.39   11.00
  -3   8  12   44.10   10.20
   3   8 -12   60.29   12.70
  -3   8  12   40.80   13.00
   3   8 -12   25.10   13.70
  -3  -8 -12   33.50    9.10
  -3   8 -12   56.29    6.90
   3   8  12   65.19   16.30
   3   8  12   40.60   12.10
  -3   8 -12   56.79   16.70
   3  -8 -12   39.90   11.50
  -4   8  12    5.50    8.10
  -4   8  12   12.90    6.70
   4   8 -12    5.80    7.80
   4   8 -12   13.20   10.60
  -4  -8 -12    6.60    7.70
  -4  -8  12   14.00    6.60
   4   8  12    3.90    8.50
  -4   8 -12   -7.60    6.60
  -4   8 -12  -10.10    5.50
   4   8  12   14.30   11.10
   4  -8 -12   -1.70    7.50
   0   9  12   44.50   11.30
   0   9 -12   17.30   10.20
   0   9  12   53.99   14.40
   0  -9 -12   37.00    9.50
  -1  -9 -12   83.59   13.10
   1   9 -12   71.09   19.20
  -1   9  12   62.59   15.90
  -1   9  12   80.79   14.20
   1   9  12   82.79   17.00
   1  -9 -12   63.29   11.60
   1   9  12   71.99   17.40
  -1   9 -12   66.69   18.80
  -2  -9 -12   86.09   14.20
  -2   9  12  101.49   16.00
   2   9 -12  120.59   25.20
  -2   9  12   92.19   20.10
   2   9  12   90.59   19.20
  -2   9 -12  121.89   24.20
   2   9  12   96.69   20.30
   2  -9 -12   94.29   15.20
   0   0 -13   32.40    5.90
   0   0 -13   22.20    4.60
   1   0 -13   -1.80    1.80
  -1   0  13   -2.00    1.70
   1   0 -13    2.10    2.30
  -1   0 -13    1.20    2.00
   2   0 -13  164.68   14.20
   2   0 -13  128.89   14.00
   2   0 -13  133.89   12.70
  -2   0 -13  159.08   15.10
  -2   0  13  123.19   12.70
  -3   0 -13    1.20    2.80
   3   0 -13   -2.00    2.40
   3   0 -13    3.90    3.10
   3   0 -13   -2.20    1.70
   4   0 -13   59.69   12.10
  -4   0 -13   30.40    8.60
   4   0 -13   38.90    9.80
  -5   0 -13  584.64   45.00
   5   0 -13  511.45   43.50
   5   0 -13  445.16   44.00
  -6   0 -13   19.10    8.70
   6   0 -13    9.30    7.80
   6   0 -13   29.80   12.20
  -7   0 -13   -1.90    6.90
   7   0 -13    7.20    7.20
   0  -1 -13  428.06   27.50
   0   1  13  409.76   31.30
   0  -1 -13  391.36   30.00
   0   1 -13  338.97   29.40
  -1   1  13 4186.48  260.97
  -1  -1 -13 4296.97  261.07
  -1   1  13 3931.21  256.37
  -1  -1 -13 4269.07  260.57
   1   1 -13 4393.76  260.27
   1   1 -13 3559.14  259.77
   1  -1 -13 4389.26  261.57
  -1   1 -13 3603.34  259.47
  -1  -1  13 4265.07  260.37
  -1   1 -13 4276.47  261.77
   1  -1 -13 3803.72  256.57
   2   1 -13  126.49   13.40
  -2   1  13  134.79   11.70
  -2  -1 -13  118.19   13.90
   2   1 -13  159.28   15.20
  -2   1  13  155.98   13.80
   2   1 -13  125.69   12.60
   2  -1 -13  124.59   12.20
   2  -1 -13  152.58   14.80
  -2   1 -13  136.49   14.30
  -3  -1 -13  148.49   16.00
   3   1 -13  134.49   12.10
  -3   1  13  144.59   14.00
  -3   1  13  164.08   13.90
   3   1 -13  125.09   15.70
   3   1 -13  142.39   15.30
   3  -1 -13  135.39   15.30
   3  -1 -13  137.19   14.50
  -3   1 -13  125.59   14.80
   4   1 -13    2.30    3.10
  -4  -1 -13    9.00    5.10
  -4   1  13    4.10    3.70
   4   1 -13    0.70    5.00
   4  -1 -13    2.80    4.50
   4  -1 -13    5.70    5.20
  -4   1 -13    8.60    5.70
   5   1 -13   26.70   10.20
  -5  -1 -13   43.90   10.50
   5   1 -13   53.39   12.40
   5  -1 -13   54.99   13.60
  -5   1 -13   39.60    9.60
   5  -1 -13   44.60   11.30
   6   1 -13   44.80   16.00
  -6  -1 -13   37.20   11.10
   6   1 -13   32.90   11.60
  -6   1 -13   33.10   10.80
   6  -1 -13   49.90   13.00
   7   1 -13   75.99   19.40
  -7  -1 -13   47.60   13.30
   7   1 -13   59.69   15.80
  -7   1 -13   76.89   17.40
   7  -1 -13   74.39   18.40
   0  -2 -13  318.97   25.60
   0  -2 -13  325.47   21.60
   0   2 -13  329.57   24.60
   0   2  13  322.57   27.10
   0  -2 -13  308.47   21.70
   1   2 -13  248.78   23.20
  -1   2  13  310.37   25.60
  -1  -2 -13  293.97   23.90
  -1  -2 -13  322.97   25.60
   1   2 -13  310.87   26.30
   1  -2 -13  313.27   25.40
  -1   2 -13  371.06   25.00
   1   2  13  328.17   26.80
  -1   2 -13  290.67   26.20
   2   2 -13  856.51   62.89
  -2   2  13  891.81   59.09
  -2   2  13  996.50   64.39
   2   2 -13  976.60   65.99
   2  -2 -13  881.01   64.29
  -3  -2 -13  367.36   32.10
   3   2 -13  380.56   33.70
  -3   2  13  401.46   28.40
   3   2 -13  389.26   30.90
  -3   2  13  323.97   29.10
   3   2 -13  396.66   27.70
  -3   2 -13  382.26   31.50
   3  -2 -13  389.96   32.00
  -4   2  13  384.76   30.40
  -4  -2 -13  331.47   32.80
   4   2 -13  377.16   33.00
   4   2 -13  424.66   25.40
   4   2 -13  340.87   35.00
  -4   2 -13  469.55   34.90
   4  -2 -13  338.17   32.80
  -5  -2 -13   29.50    8.70
  -5   2  13   21.90    6.20
   5   2 -13   23.10    8.00
   5   2 -13   21.30    9.90
   5  -2 -13   15.90    7.60
  -5   2 -13    3.10    6.10
   6   2 -13   31.30   10.90
  -6   2  13   34.00    7.40
  -6  -2 -13   42.30   11.90
   6   2 -13   40.70   13.60
  -6   2 -13   47.90   11.90
   6  -2 -13   28.00   10.70
   7   2 -13   90.19   20.40
  -7  -2 -13  107.39   21.10
   7   2 -13  117.49   25.20
  -7   2 -13  108.99   20.30
   7  -2 -13   92.19   20.00
   0  -3 -13   44.10    4.00
   0  -3 -13   54.19    9.40
   0   3  13   33.80    8.40
   0   3 -13   56.19    6.30
   0   3 -13   31.90    8.30
  -1   3  13  758.32   51.69
  -1  -3 -13  798.02   51.09
  -1  -3 -13  637.54   47.70
   1   3 -13  721.73   52.69
   1   3 -13  684.73   48.00
  -1   3 -13  605.84   51.49
   1  -3 -13  695.13   50.19
   1   3  13  685.93   51.79
  -2   3  13  428.46   36.80
  -2  -3 -13  478.15   37.60
   2   3 -13  521.75   36.30
   2  -3 -13  488.75   38.00
   2   3  13  507.55   39.40
  -2   3 -13  494.65   40.80
  -3  -3 -13   85.69   12.20
  -3   3  13   93.39   11.70
  -3   3  13   95.79    9.70
   3   3 -13  113.79   15.30
   3   3 -13   76.79   11.30
   3  -3 -13   91.79   12.30
  -3   3 -13   82.09   11.80
   4   3 -13  269.77   21.20
  -4  -3 -13  336.77   30.10
   4   3 -13  316.77   28.20
  -4   3  13  347.77   27.10
   4   3 -13  313.57   32.80
   4  -3 -13  296.67   28.50
  -4   3 -13  340.47   29.10
   5   3 -13  120.69   22.20
  -5   3  13  109.39   13.10
  -5  -3 -13   92.09   17.60
   5   3 -13  111.89   14.90
   5  -3 -13   99.49   17.60
  -5   3 -13  106.59   18.20
  -6  -3 -13    7.40    7.70
   6   3 -13   24.10    9.30
  -6   3  13   29.00    8.20
   6   3 -13   25.20   12.20
   6  -3 -13   35.70   11.30
  -6   3 -13   37.70   11.00
   0  -4 -13   22.50    3.50
   0   4 -13    8.10    5.40
   0  -4 -13   18.60    5.40
   0   4  13   12.20    5.00
   0  -4  13   20.10    4.50
   0   4 -13   15.80    4.20
   1   4 -13   15.60    4.00
   1  -4  13   27.00    5.60
  -1   4  13   11.30    6.30
  -1  -4 -13   15.30    4.90
  -1  -4 -13    8.10    4.70
   1   4 -13   17.60    6.70
  -1   4 -13   13.40    4.30
   1  -4 -13   15.90    5.40
   1   4  13   16.50    5.50
  -1  -4  13   11.20    4.30
   1   4  13   13.40    5.60
  -1   4 -13   13.60    6.70
  -2  -4 -13  343.47   29.60
   2   4 -13  406.16   28.10
   2   4 -13  273.27   31.30
  -2   4  13  349.47   30.80
   2  -4 -13  406.26   30.70
  -2   4 -13  315.97   27.40
   2   4  13  397.76   31.70
  -2   4 -13  361.26   33.50
   2   4  13  379.56   32.00
  -3   4  13  122.29   11.00
  -3   4  13   99.89   11.20
  -3  -4 -13  124.49   15.30
   3   4 -13  125.49   18.10
  -3   4  13  119.89   15.20
   3   4 -13  139.09   14.10
   3   4  13  123.29   16.20
   3  -4 -13  140.99   15.80
  -3   4 -13  116.39   13.70
  -3   4 -13  121.09   17.50
   3   4  13  126.59   17.70
   4   4 -13  271.67   25.00
  -4   4  13  292.77   25.90
   4   4 -13  285.87   30.90
  -4  -4 -13  245.98   26.20
  -4   4 -13  286.57   25.80
   4  -4 -13  248.38   26.10
   4   4  13  244.08   29.40
  -4   4 -13  254.17   29.30
  -5  -4 -13   38.80   11.50
   5   4 -13   40.20    9.90
  -5   4  13   33.70    9.20
   5   4 -13   44.70   14.30
  -5   4 -13   28.90    9.00
   5  -4 -13   30.70   10.00
   6   4 -13  104.69   24.90
  -6   4  13  117.69   18.00
   6   4 -13  150.48   18.70
  -6  -4 -13  146.49   23.30
   6  -4 -13  137.09   23.20
  -6   4 -13  101.99   18.90
   0   5 -13  470.85   41.00
   0  -5 -13  479.75   33.00
   0  -5  13  484.65   32.50
   0   5 -13  449.36   32.20
   0   5  13  490.45   39.70
   0   5  13  446.46   33.30
   0  -5 -13  472.05   36.40
  -1   5  13   81.99   14.40
  -1  -5 -13   60.99   15.00
   1  -5  13   74.29    8.70
   1   5 -13   83.09   16.00
   1   5 -13   75.09    7.70
  -1  -5 -13   71.19   11.80
  -1   5  13   72.69    6.10
  -1   5 -13   71.59   14.80
   1   5  13   71.89   10.30
  -1  -5  13   81.49    8.30
   1  -5 -13   67.69    9.80
  -1   5 -13   73.39    7.70
   1   5  13   60.29   12.60
  -2  -5 -13  125.59   14.30
  -2   5  13  112.19    9.30
  -2   5  13  133.39   16.20
   2   5 -13  120.99   17.20
  -2   5  13  115.09    8.80
   2   5 -13  125.39   11.90
   2   5  13  130.79   16.10
   2   5  13  116.19   15.80
   2  -5 -13  142.19   15.20
  -2   5 -13  116.39   12.00
  -2   5 -13   81.79   17.50
   3   5 -13  168.28   16.30
   3   5 -13  148.39   21.90
  -3   5  13  136.09   14.30
  -3   5  13  186.68   20.10
  -3  -5 -13  150.18   17.50
  -3   5  13  178.68   14.20
  -3   5 -13  176.18   16.90
   3   5  13  162.28   21.20
  -3   5 -13  171.58   22.20
   3  -5 -13  171.08   18.40
   3   5  13  162.78   19.30
  -4  -5 -13   19.00    7.50
  -4   5  13   17.90    7.30
   4   5 -13   15.90    5.10
   4   5 -13   -1.70    6.00
   4   5 -13   19.10    6.60
  -4   5  13    5.10    4.70
   4   5  13    5.40    8.00
   4  -5 -13   15.30    6.80
   4   5  13   16.60    8.70
  -4   5 -13    6.70    8.30
  -4   5 -13   21.50    7.50
  -5   5  13    4.60    5.90
  -5   5  13    9.50    6.30
   5   5 -13   15.90    7.40
   5   5 -13   13.60    9.50
  -5  -5 -13   14.60    8.10
  -5   5 -13    4.20    8.30
  -5   5 -13   19.50    8.10
   5   5  13    4.00    9.90
   5  -5 -13   13.40    7.50
   6   5 -13  147.09   30.20
  -6   5  13  161.08   19.60
  -6  -5 -13  153.88   24.70
  -6  -5  13  172.38   21.20
   6  -5 -13  138.49   23.90
  -6   5 -13  110.39   24.40
  -6   5 -13  108.89   20.50
   0   6 -13   98.19    7.20
   0  -6 -13   85.89   11.10
   0   6  13   82.39   15.70
   0   6 -13   84.79   17.60
   0   6  13  108.19   11.90
   0  -6 -13  106.59   12.50
   1   6 -13   50.79   14.00
  -1  -6 -13   60.29   10.90
   1   6 -13   61.59    5.60
  -1   6  13   60.99    7.60
  -1   6  13   71.69   14.90
   1  -6 -13   56.49   10.40
  -1   6 -13   38.20   11.70
  -1  -6  13   60.49    6.00
   1   6  13   57.49   12.00
  -1   6 -13   55.39    6.10
  -1   6 -13   57.39    6.40
   1   6  13   53.89   11.20
  -2   6  13   49.60    6.10
   2   6 -13   63.69    7.30
  -2  -6 -13   46.30   10.10
  -2   6  13   55.19    7.60
   2   6 -13   45.50   12.70
  -2   6  13   72.09   14.50
   2   6  13   42.20   12.00
   2   6  13   56.99   11.80
  -2   6 -13   66.09    7.80
  -2   6 -13   64.69   14.90
   2  -6 -13   53.39   10.80
  -2  -6  13   42.10    7.40
  -3   6  13  222.28   26.40
   3   6 -13  266.97   22.40
  -3   6  13  243.68   21.60
  -3  -6 -13  265.87   25.20
  -3   6  13  259.37   20.90
   3   6 -13  298.57   33.20
  -3   6 -13  314.57   23.70
   3  -6 -13  273.37   25.70
   3   6  13  252.67   28.40
  -3   6 -13  252.37   30.00
   3   6  13  308.27   29.40
  -4   6  13    4.80    6.20
  -4  -6 -13    8.50    5.90
  -4   6  13    3.90    5.30
   4   6 -13    5.80    5.50
   4   6 -13   -4.00    5.50
   4  -6 -13    3.70    5.70
   4   6  13   14.50   10.60
  -4   6 -13   16.50    8.10
  -4   6 -13    5.50    5.80
   4   6  13   -1.70    6.80
   5   6 -13   -6.70    6.10
  -5   6  13   12.50    8.70
   5   6 -13    1.80    4.30
  -5  -6 -13   -6.70    5.60
  -5   6  13   -1.20    5.70
  -5   6 -13   11.30    8.20
  -5  -6  13    3.60    6.30
   5   6  13   21.10   11.60
  -5   6 -13    9.60    7.40
   5  -6 -13    8.90    8.90
   0   7  13  180.58   18.30
   0   7  13  201.98   23.00
   0   7 -13  156.28   22.70
   0  -7 -13  201.98   18.80
  -1  -7 -13  102.39   12.40
  -1   7  13   86.49   11.00
  -1   7  13   94.79   17.50
   1   7 -13   92.79   19.40
   1   7  13   97.39   17.80
  -1   7 -13  100.29   20.60
   1  -7 -13  107.19   13.20
   1   7  13  109.39   14.50
  -2   7  13    1.70    4.20
  -2   7  13   18.50    8.70
   2   7 -13   13.00    8.20
  -2  -7 -13    2.10    4.40
   2   7  13   -3.90    5.50
  -2   7 -13    6.40    3.10
  -2   7 -13   10.50    8.10
   2  -7 -13   -4.20    4.00
  -2   7 -13   -7.70    2.90
   2   7  13    1.50    3.80
   3   7 -13   48.80   15.40
  -3   7  13   52.49    8.70
  -3  -7 -13   39.30   10.10
  -3   7  13   64.89   14.40
   3   7  13   52.89   14.00
  -3  -7  13   47.00    8.10
  -3   7 -13   65.29   17.50
   3   7  13   56.89   13.90
  -3   7 -13   44.70    8.20
   3  -7 -13   37.00   10.30
   4   7 -13    2.70    6.50
  -4   7  13   -3.30    5.60
   4   7 -13    0.00    8.30
  -4  -7 -13   -3.30    4.90
  -4   7  13    4.10    7.40
   4   7  13   -1.10    7.10
  -4   7 -13   -5.70    6.40
   4  -7 -13   14.10    8.10
   4   7  13   -6.00    5.90
  -4  -7  13   -0.60    5.90
  -4   7 -13    2.00    4.90
   0   8 -13  125.99   23.30
   0  -8 -13  130.09   15.40
   0   8  13  122.99   16.30
   0   8  13  172.88   22.60
  -1  -8 -13   64.09   11.50
   1   8 -13   41.20   14.80
  -1   8  13   68.59   15.90
  -1   8  13   68.29   11.60
   1   8  13   84.99   15.50
   1  -8 -13   78.09   12.60
  -1   8 -13   70.49   17.40
   1   8  13   38.60   13.10
   2   8 -13   14.70    9.30
  -2  -8 -13   11.60    5.90
  -2   8  13    7.10    6.00
  -2   8  13   11.60    7.70
  -2   8 -13   -4.50    7.90
   2   8  13   20.40    9.50
   2  -8 -13   11.40    7.00
   2   8  13   -4.10    5.70
  -3   8  13   10.20    6.30
  -3   8  13    0.20    8.10
  -3  -8 -13    8.80    7.10
   3   8 -13   11.90   12.30
   3   8  13   12.60    8.20
  -3   8 -13    5.40    4.50
   3  -8 -13    5.80    7.50
   3   8  13    0.10    9.50
  -3   8 -13    8.50    8.20
   0   9  13   16.90   10.70
   0   9  13   12.60    9.40
   0  -9 -13   33.20    8.20
   0   9 -13   13.60   11.50
   1   9 -13   48.50   15.80
  -1   9  13   56.89   11.90
  -1   9  13   40.70   12.20
  -1  -9 -13   60.39   11.20
   1   9  13   45.40   12.70
   1  -9 -13   47.30   10.90
  -1   9 -13   75.19   19.80
   1   9  13   38.50   13.90
   2   9 -13   55.19   18.70
  -2  -9 -13   70.99   12.70
  -2   9  13   83.59   13.30
  -2   9  13   43.00   15.00
   2  -9 -13   84.09   14.10
   2   9  13   28.90   13.10
  -2   9 -13   55.29   18.00
   2   9  13   73.99   17.30
   0   0 -14  701.73   56.19
   0   0 -14  937.51   56.39
  -1   0  14   15.70    4.50
  -1   0 -14   31.10    6.40
   1   0 -14   31.90    6.00
   1   0 -14   30.20    6.60
   2   0 -14  337.17   29.10
  -2   0 -14  364.36   30.90
  -2   0  14  455.25   29.80
   2   0 -14  398.46   31.10
  -3   0 -14   58.99   11.10
   3   0 -14   44.50    9.30
   3   0 -14   38.60    6.90
   3   0 -14   47.00    9.50
   4   0 -14  423.56   36.60
  -4   0 -14  446.96   37.30
   4   0 -14  427.16   37.10
  -5   0 -14   -3.00    4.00
   5   0 -14    1.80    4.50
   5   0 -14  -10.40    5.50
  -6   0 -14   55.99   14.50
   6   0 -14   31.30   14.30
   6   0 -14   63.29   15.70
   7   0 -14   83.89   18.70
  -7   0 -14  100.49   20.90
   0  -1 -14  539.45   38.50
   0   1 -14  583.34   38.90
   0   1 -14  463.45   37.10
   0  -1 -14  501.15   35.30
   1   1 -14 1889.71  127.69
  -1   1  14 1883.01  128.79
  -1  -1 -14 2019.40  129.19
   1   1 -14 1742.43  127.79
  -1  -1 -14 1915.51  128.09
  -1   1 -14 2154.18  128.79
  -1  -1  14 1889.01  127.69
   1  -1 -14 1968.00  128.79
   1  -1 -14 2107.69  124.69
  -1   1 -14 2003.40  129.59
   2   1 -14  864.11   59.59
  -2   1  14  808.42   58.09
   2   1 -14  859.11   57.39
  -2   1  14  882.81   55.59
   2   1 -14  868.81   58.89
   2  -1 -14  774.02   58.89
   2  -1 -14  817.52   56.19
  -2   1 -14  774.92   58.49
   3   1 -14  561.64   43.00
  -3   1  14  664.93   41.60
   3   1 -14  494.95   43.30
   3   1 -14  589.14   39.40
  -3  -1 -14  587.14   44.30
  -3   1  14  488.55   40.20
   3  -1 -14  567.84   43.60
   3  -1 -14  571.24   42.00
  -3   1 -14  529.25   43.00
   4   1 -14    0.70    4.80
  -4  -1 -14   -2.90    2.90
  -4   1  14   -1.70    3.50
   4   1 -14    1.20    3.70
   4   1 -14    1.10    2.60
   4  -1 -14    1.50    3.10
   4  -1 -14    0.70    4.20
  -4   1 -14    3.50    4.60
  -5  -1 -14  190.18   22.00
   5   1 -14  172.88   22.60
   5   1 -14  179.28   20.80
   5  -1 -14  192.48   21.70
  -5   1 -14  184.78   21.30
   5  -1 -14  158.68   21.10
   6   1 -14   54.19   13.40
   6   1 -14   45.70   15.40
  -6  -1 -14   41.40   11.50
   6  -1 -14   54.09   13.80
  -6   1 -14   57.79   14.60
  -7  -1 -14  104.99   20.90
   7   1 -14   69.19   20.20
   7   1 -14  112.09   21.90
  -7   1 -14  120.39   22.50
   7  -1 -14  130.49   23.10
   0   2 -14   15.30    5.50
   0  -2 -14   33.50    3.90
   0  -2 -14   38.20    3.70
   0  -2 -14   24.10    6.20
   0   2 -14   24.40    5.50
   0   2  14   21.30    6.40
   1   2 -14  639.74   41.80
  -1   2  14  532.35   40.30
   1   2 -14  531.15   38.30
  -1  -2 -14  533.75   38.00
  -1  -2 -14  521.15   39.60
  -1   2 -14  496.25   38.20
  -1   2 -14  432.36   39.70
   1   2  14  538.75   41.20
   1  -2 -14  532.95   39.70
   2   2 -14  581.04   39.20
  -2   2  14  431.26   30.80
   2   2 -14  451.65   35.20
  -2   2  14  467.55   36.10
  -2  -2 -14  452.15   36.50
  -2   2 -14  483.05   38.90
   2  -2 -14  447.06   36.40
  -2   2 -14  480.55   36.00
   3   2 -14  122.19   16.60
   3   2 -14  148.69   15.70
  -3   2  14  130.79   14.70
  -3  -2 -14  161.58   17.40
   3   2 -14  180.68   14.20
  -3   2  14  150.98   13.60
  -3   2 -14  148.19   16.20
   3  -2 -14  141.29   16.30
  -4  -2 -14  448.06   37.30
   4   2 -14  431.06   38.90
   4   2 -14  383.16   34.90
  -4   2  14  438.76   33.40
   4   2 -14  472.95   28.90
   4  -2 -14  408.26   36.30
  -4   2 -14  358.16   35.20
  -5  -2 -14   63.29   13.20
   5   2 -14   92.99   15.90
   5   2 -14   45.60   14.40
  -5   2  14   65.09   11.00
  -5   2 -14   76.69   15.30
   5  -2 -14   59.59   13.40
  -6   2  14   13.00    5.90
  -6  -2 -14   12.60    7.40
   6   2 -14   14.50    8.70
  -6   2 -14   20.40    8.30
   6  -2 -14   15.40    8.60
   7   2 -14   22.60   15.40
   7   2 -14   17.60   11.90
  -7  -2 -14   -0.70    7.50
   7  -2 -14   27.90   11.90
  -7   2 -14   36.60   12.70
   0   3 -14    0.00    2.00
   0   3  14    5.00    3.10
   0  -3 -14   -2.10    0.80
   0  -3 -14   -0.60    1.70
   0   3 -14    2.90    3.20
   1   3 -14  144.79   16.20
  -1  -3 -14  130.89   12.50
  -1   3  14  139.59   15.20
   1   3 -14  141.89   13.20
  -1  -3 -14  121.09   13.90
   1   3  14  149.09   16.20
   1  -3 -14  133.19   14.60
  -1   3 -14  128.39   12.90
  -1   3 -14  143.49   16.30
  -2  -3 -14   52.59   10.30
   2   3 -14   57.79    9.60
  -2   3  14   77.49   12.40
   2   3 -14   58.59   12.20
   2  -3 -14   62.19   11.20
  -2   3 -14   66.59   13.30
  -2   3 -14   71.49    9.00
   2   3  14   55.19   11.40
   3   3 -14   71.99   15.60
  -3   3  14   99.99    9.30
  -3   3  14   74.49   11.00
   3   3 -14  104.99   12.30
  -3  -3 -14  106.89   13.30
   3  -3 -14   78.19   14.00
  -3   3 -14   85.99   16.10
  -3   3 -14  101.29   12.70
   4   3 -14   60.29    7.00
  -4  -3 -14   79.99   13.90
   4   3 -14   76.49   12.80
   4   3 -14   64.59   16.50
  -4   3  14   69.59   11.50
   4  -3 -14   49.70   11.60
  -4   3 -14   81.99   13.80
   5   3 -14  180.48   20.40
  -5   3  14  161.88   17.50
   5   3 -14  146.49   22.80
  -5   3 -14  197.48   21.50
   5  -3 -14  175.88   21.70
  -6   3  14   70.59   12.40
  -6  -3 -14   59.39   15.00
   6   3 -14   68.39   19.90
   6   3 -14   63.99   14.80
   6  -3 -14   80.89   17.10
  -6   3 -14   70.59   16.80
   0   4  14  531.45   41.80
   0   4 -14  489.15   42.40
   0   4 -14  536.05   36.70
   0  -4 -14  517.65   34.10
   0  -4 -14  515.15   39.10
   0  -4  14  523.25   36.80
  -1  -4 -14  463.75   36.20
  -1  -4 -14  451.85   33.70
  -1   4  14  444.96   37.40
   1   4 -14  451.95   33.30
   1   4 -14  491.85   40.10
   1  -4 -14  489.05   36.80
  -1   4 -14  479.05   33.80
   1   4  14  433.66   37.80
  -1   4 -14  455.65   39.50
   2   4 -14   52.09    8.70
   2   4 -14   54.59   12.50
  -2  -4 -14   35.80    8.90
  -2   4  14   43.00    9.90
  -2   4 -14   55.09    9.20
   2  -4 -14   46.10   10.00
   2   4  14   43.80   10.40
   2   4  14   51.69   11.30
  -2   4 -14   36.50   10.70
   3   4 -14  176.18   18.40
  -3   4  14  208.18   15.50
  -3  -4 -14  205.98   20.80
  -3   4  14  183.78   14.70
  -3   4  14  204.58   20.90
   3   4 -14  204.58   24.90
  -3   4 -14  180.78   19.00
   3  -4 -14  198.78   20.60
  -3   4 -14  182.18   22.90
   3   4  14  198.38   22.20
   3   4  14  214.48   23.30
  -4  -4 -14   53.09   12.70
   4   4 -14   74.39    9.90
   4   4 -14   81.99   13.90
  -4   4  14   77.69   14.30
   4   4 -14   88.09   18.80
  -4   4 -14   61.79   15.30
   4  -4 -14   90.69   16.20
  -4   4 -14   83.09   14.10
  -5  -4 -14   65.79   14.30
   5   4 -14   70.49   14.50
   5   4 -14   66.29   17.90
  -5   4  14   61.69   12.20
  -5   4 -14   69.99   13.90
   5  -4 -14   87.99   16.20
   6   4 -14   13.90   10.80
   6   4 -14    4.10    7.30
  -6  -4 -14   12.60    7.70
  -6   4  14    1.70    6.90
  -6   4 -14   -2.70    5.30
   6  -4 -14   -2.20    7.30
   0   5  14   70.19   13.40
   0   5 -14   75.69   15.40
   0  -5 -14   63.99    7.90
   0  -5  14   84.39    8.60
   0   5  14   88.59    8.50
   0  -5 -14   82.99   11.00
   0   5 -14   84.89    8.30
  -1  -5 -14   36.40    8.40
   1   5 -14   40.40   11.30
  -1   5  14   46.50   10.50
  -1  -5 -14   38.20    8.00
   1   5 -14   50.39    6.50
   1  -5  14   50.99    7.90
  -1  -5  14   53.09    7.40
   1   5  14   59.39   10.10
   1  -5 -14   41.90    9.30
  -1   5 -14   41.60    6.70
   1   5  14   53.39   11.70
  -1   5 -14   39.60   10.90
   2   5 -14  382.96   36.10
  -2   5  14  352.96   32.80
   2   5 -14  378.06   27.80
  -2  -5 -14  407.16   31.60
  -2   5 -14  365.66   35.40
   2   5  14  371.06   32.50
   2  -5 -14  366.26   31.00
   2   5  14  360.96   33.50
  -2   5 -14  318.17   27.70
   3   5 -14  133.09   14.30
  -3   5  14  114.99   11.10
   3   5 -14  123.99   23.10
  -3  -5 -14  149.39   16.70
  -3   5  14  126.69   16.80
  -3   5  14  134.09   10.90
  -3   5 -14  102.09   13.50
  -3   5 -14  144.69   19.90
   3   5  14  144.79   19.00
   3   5  14  146.49   17.80
   3  -5 -14  138.89   16.30
  -4  -5 -14    4.50    6.30
  -4   5  14   -3.60    3.60
  -4   5  14    2.40    6.50
   4   5 -14   -4.90    5.50
  -4   5  14   12.70    7.20
   4   5 -14   11.80    5.50
  -4   5 -14    1.10    6.90
  -4   5 -14    0.10    5.20
   4   5  14   -4.20    5.50
   4  -5 -14   -0.20    4.20
   5   5 -14  101.49   16.80
  -5  -5 -14  102.89   18.80
  -5   5  14   79.29   15.20
  -5   5  14   81.39   12.10
   5   5 -14   74.99   19.60
  -5   5 -14  117.29   18.10
  -5   5 -14   73.99   19.00
   5  -5 -14   89.79   17.50
  -6  -5 -14   35.20   11.50
  -6   5  14   21.90    9.60
   6   5 -14   13.60   12.70
  -6   5 -14   31.70   11.00
  -6   5 -14   24.70   11.20
   6  -5 -14   11.20   10.40
   0   6 -14    9.80    5.40
   0  -6 -14    5.70    4.50
   0   6 -14    3.70    2.00
   0   6  14    2.20    3.70
   0  -6 -14    0.50    3.80
   0  -6  14    0.10    2.70
   0   6  14    3.20    4.00
  -1   6  14   85.39   16.20
   1   6 -14  102.59   19.60
  -1  -6 -14   98.49   12.40
  -1   6  14   86.89    8.00
   1   6 -14   76.49    7.70
  -1  -6  14  101.59    8.80
  -1   6 -14   80.29    8.30
  -1   6 -14  103.09   19.20
   1   6  14   83.19   12.20
   1  -6 -14   87.99   14.40
   1   6  14  100.99   16.60
  -1   6 -14   89.89    9.20
  -2  -6 -14   53.59   12.00
   2   6 -14   59.59   15.70
   2   6 -14   69.29    8.00
  -2   6  14   49.90   12.90
  -2   6 -14   52.79   15.40
  -2  -6  14   78.79    9.50
   2   6  14   63.89   13.70
   2   6  14   53.59   12.30
   2  -6 -14   86.39   11.20
  -2   6 -14   61.49    8.10
  -3   6  14   -2.60    4.50
  -3  -6 -14    2.20    5.00
   3   6 -14   -1.10    4.40
  -3   6  14    7.00    3.30
  -3   6  14    4.60    5.70
   3   6 -14   10.40    8.10
   3   6  14   11.80    7.60
   3   6  14   13.10    8.00
  -3   6 -14    6.10    6.80
  -3   6 -14    9.00    5.10
   3  -6 -14   13.20    5.90
  -4   6  14   53.49    8.70
   4   6 -14   40.90    8.30
  -4   6  14   40.40   10.80
  -4  -6 -14   41.90   10.60
   4   6 -14   45.10   10.50
   4   6 -14   24.80   12.90
  -4   6 -14   32.00   11.80
   4  -6 -14   53.19   11.40
   4   6  14   44.80   12.20
   4   6  14   44.80   16.00
  -4   6 -14   16.80    9.00
   5   6 -14    7.10   11.00
  -5  -6 -14   18.90   10.80
  -5   6  14   37.20   11.80
  -5   6  14   16.30    7.40
   5   6 -14   32.00    8.60
  -5  -6  14   18.20    8.30
  -5   6 -14   15.20   10.60
  -5   6 -14   18.00    9.20
   5   6  14   20.50   12.90
   5  -6 -14   18.00    9.20
   0   7  14  130.79   21.40
   0   7  14  114.09   13.30
   0   7 -14   89.99   19.80
   0  -7 -14  101.19   13.60
  -1  -7 -14   23.50    7.10
   1   7 -14   66.59   16.30
  -1   7  14   41.80   11.30
   1   7  14   32.20   10.60
  -1   7 -14   18.70    9.90
   1  -7 -14   51.19   10.10
   1   7  14   31.00    9.50
  -2  -7 -14   96.69   13.30
   2   7 -14  109.29   21.20
  -2   7  14  105.69   10.90
  -2   7  14   83.09   17.40
  -2   7  14  105.39   10.00
   2  -7 -14  110.29   14.70
   2   7  14   96.19   18.70
  -2   7 -14   95.69    9.80
  -2   7 -14   97.59   21.30
  -2  -7  14  116.29    8.60
  -2   7 -14   98.69    9.60
   2   7  14  111.99   16.10
  -2  -7  14  101.89    8.30
   3   7 -14    7.50    9.70
  -3   7  14   -8.00    4.70
  -3   7  14    7.70    4.00
  -3  -7 -14    1.90    4.70
   3   7  14   -2.60    8.00
   3   7  14    7.00    7.30
  -3  -7  14   14.90    4.90
   3  -7 -14   18.40    7.00
  -3   7 -14    5.30    4.40
  -3   7 -14    0.50    7.90
   4   7 -14   15.30   10.40
  -4   7  14   24.90   12.50
  -4   7  14   33.70    7.50
  -4  -7 -14   48.50   11.90
   4   7 -14   31.90    8.90
   4   7  14   38.90   12.10
   4   7  14   25.40   12.40
   4  -7 -14   32.30   10.10
  -4  -7  14   28.20    7.60
  -4   7 -14   36.80    9.30
  -4   7 -14   35.00   14.30
   0   8  14   15.90    9.10
   0   8  14   -3.50    5.70
   0   8 -14    0.60    6.90
   0  -8 -14    0.10    4.30
  -1   8  14  122.89   23.30
  -1  -8 -14  130.59   17.10
   1   8 -14  191.18   26.80
  -1   8  14  163.38   16.30
  -1   8 -14  173.98   24.30
   1   8  14  177.58   20.70
   1  -8 -14  165.08   18.00
   1   8  14  175.68   22.30
  -2   8  14    0.10    7.40
   2   8 -14   -6.80    6.20
  -2   8  14    0.00    4.80
  -2  -8 -14    4.80    5.70
   2   8  14    1.90    7.50
   2  -8 -14   13.90    7.00
  -2   8 -14    2.00    7.90
   2   8  14    2.20    6.20
  -3  -8 -14   33.30   10.40
  -3   8  14   48.20   14.70
  -3   8  14   61.09    9.00
   3   8 -14   57.99   17.90
  -3   8 -14   50.69    7.50
   3   8  14   61.49   16.50
   3   8  14   76.89   18.30
   3  -8 -14   32.60   11.70
  -3   8 -14   49.50   16.20
   0  -9 -14   62.79   11.50
   0   9 -14   70.79   19.50
   0   9  14   34.00   11.10
   0   9  14   40.70   13.80
  -1  -9 -14   64.59   12.60
   1   9 -14   54.49   17.90
  -1   9  14   66.19   13.30
  -1   9  14   51.69   16.00
   1  -9 -14   72.69   13.40
   1   9  14   82.89   15.20
   1   9  14   73.39   16.50
  -1   9 -14   68.79   18.20
   0   0 -15   16.70    4.40
   0   0 -15   16.00    5.00
  -1   0 -15 1237.48   91.69
   1   0 -15 1507.65   90.69
   1   0 -15 1394.96   92.19
  -1   0 -15 1353.96   91.69
  -1   0  15 1345.37   89.79
   2   0 -15  550.94   41.50
   2   0 -15  543.25   39.90
  -2   0  15  515.15   39.20
  -2   0 -15  599.24   42.40
   3   0 -15   24.80    7.30
  -3   0 -15   34.50    8.40
   3   0 -15   46.90    9.40
   4   0 -15  495.15   42.50
   4   0 -15  540.95   36.60
  -4   0 -15  544.65   43.20
   4   0 -15  483.85   41.80
   5   0 -15  110.99   19.20
  -5   0 -15   93.29   18.30
   5   0 -15  119.39   16.50
   6   0 -15  209.68   26.60
  -6   0 -15  165.18   23.10
   6   0 -15  196.38   24.40
  -7   0 -15   83.59   19.00
   7   0 -15   55.49   16.40
   0  -1 -15  581.04   40.70
   0   1 -15  515.15   40.00
   0   1 -15  534.25   39.60
   0  -1 -15  549.95   37.40
   1   1 -15  631.04   44.40
   1   1 -15  654.03   44.90
  -1   1  15  596.14   45.00
  -1  -1 -15  625.84   45.10
   1  -1 -15  643.94   40.70
  -1   1 -15  534.25   44.50
   1  -1 -15  637.94   45.20
  -1   1 -15  540.85   43.70
  -2   1  15   37.90    5.40
   2   1 -15   39.10    8.00
   2   1 -15   30.10    7.30
  -2   1  15   44.80    8.30
  -2  -1 -15   36.30    8.40
  -2   1 -15   33.70    7.90
   2  -1 -15   28.40    5.70
   2  -1 -15   43.00    8.60
   3   1 -15  147.19   13.60
  -3   1  15  140.99   14.50
   3   1 -15  161.58   17.70
  -3   1  15  134.69   14.10
  -3  -1 -15  183.18   18.10
   3   1 -15  141.69   15.90
   3  -1 -15  154.58   16.70
   3  -1 -15  131.99   14.90
  -3   1 -15  158.48   17.00
   4   1 -15  683.43   54.79
   4   1 -15  680.43   53.09
  -4  -1 -15  854.41   56.09
   4   1 -15  628.64   45.80
   4  -1 -15  700.13   53.49
   4  -1 -15  666.03   52.59
  -4   1 -15  677.63   53.39
   5   1 -15  237.68   25.30
   5   1 -15  222.38   27.00
  -5  -1 -15  248.98   26.00
  -5   1 -15  247.28   26.20
   5  -1 -15  241.48   25.80
   5  -1 -15  223.28   26.10
  -6  -1 -15    2.20    6.10
   6   1 -15   11.40    8.30
   6   1 -15   24.90   12.50
   6  -1 -15    3.40    7.20
  -6   1 -15   15.90   10.40
  -7  -1 -15    2.20    7.00
   7   1 -15    2.30    7.30
   7   1 -15    3.70   11.00
   7  -1 -15   -5.90    6.80
  -7   1 -15   -8.20    6.40
   0   2 -15 2124.89  131.69
   0   2  15 1931.41  131.29
   0  -2 -15 1926.21  124.89
   0  -2 -15 1905.21  129.89
   0  -2 -15 1973.70  124.69
  -1  -2 -15   59.89    8.10
   1   2 -15   64.19    8.20
  -1  -2 -15   38.70    9.00
   1   2 -15   83.09   10.70
  -1   2  15   74.29   10.00
  -1   2 -15   74.09    8.90
  -1   2 -15   60.79   11.30
   1  -2 -15   58.59   10.50
   1   2  15   61.79   11.30
   2   2 -15  394.16   31.60
  -2  -2 -15  404.16   33.20
  -2   2  15  374.86   32.30
   2   2 -15  445.76   34.60
  -2   2  15  403.26   26.70
  -2   2 -15  428.96   35.20
   2  -2 -15  405.16   33.10
  -3   2  15   11.90    4.70
  -3  -2 -15   21.50    6.70
   3   2 -15   18.80    7.80
   3   2 -15   15.40    5.60
  -3   2  15    5.80    3.70
   3   2 -15    6.40    4.50
  -3   2 -15   19.70    6.50
   3  -2 -15   11.70    5.30
  -4   2  15   51.79    9.60
   4   2 -15   45.20    6.00
   4   2 -15   43.60   12.50
   4   2 -15   46.80   10.60
  -4  -2 -15   51.19   12.10
  -4   2 -15   49.30   10.40
   4  -2 -15   42.80   10.90
  -5   2  15    6.20    4.80
   5   2 -15    4.10    7.10
  -5  -2 -15    7.90    6.50
   5   2 -15   11.20    6.10
   5  -2 -15    8.80    6.00
  -5   2 -15    8.60    5.90
  -6  -2 -15  144.39   19.40
   6   2 -15  104.79   20.20
   6   2 -15  138.49   25.00
  -6   2 -15  143.39   19.00
   6  -2 -15   88.29   19.50
   0   3  15   37.20    9.40
   0  -3 -15   37.10    7.50
   0   3 -15   41.40   10.00
   0   3 -15   39.40    6.90
   1   3 -15  307.27   27.00
  -1   3  15  274.47   25.50
  -1  -3 -15  280.57   22.30
   1   3 -15  292.67   23.20
  -1  -3 -15  286.47   24.90
  -1   3 -15  261.27   26.20
   1  -3 -15  292.67   25.20
  -1   3 -15  303.97   23.50
   1   3  15  268.47   25.90
   2   3 -15  318.27   25.70
  -2  -3 -15  303.17   27.20
  -2   3  15  312.67   27.40
   2   3 -15  334.87   30.00
  -2   3 -15  270.97   28.50
   2  -3 -15  328.17   27.70
   2   3  15  309.57   28.50
  -3  -3 -15  562.84   47.60
   3   3 -15  658.83   46.80
  -3   3  15  606.94   46.80
   3   3 -15  486.95   49.20
  -3   3  15  664.53   41.80
  -3   3 -15  659.03   52.09
   3  -3 -15  662.03   48.80
   4   3 -15  128.59   16.70
  -4  -3 -15  123.69   17.20
   4   3 -15  138.49   12.40
   4   3 -15  154.48   20.90
  -4   3  15  159.48   16.80
   4  -3 -15  178.58   19.20
  -4   3 -15  149.69   17.30
  -5  -3 -15  370.96   34.60
   5   3 -15  337.57   32.60
  -5   3  15  346.47   29.40
   5   3 -15  360.56   36.80
  -5   3 -15  317.07   32.80
   5  -3 -15  322.97   32.90
   6   3 -15    4.90    7.40
  -6   3  15   12.10    6.40
   6   3 -15   15.70   10.30
  -6  -3 -15   -8.80    5.10
   6  -3 -15   -2.90    6.50
  -6   3 -15    0.50    5.90
   0   4 -15  174.58   15.60
   0  -4 -15  185.68   17.90
   0   4  15  170.28   19.60
   0   4 -15  197.48   21.00
  -1   4  15  213.38   21.70
   1   4 -15  200.08   22.80
  -1  -4 -15  204.48   18.20
   1   4 -15  226.78   18.60
  -1  -4 -15  229.38   21.00
  -1   4 -15  181.28   22.30
  -1   4 -15  274.07   19.50
   1   4  15  213.48   22.40
   1  -4 -15  219.78   21.10
  -2  -4 -15   85.29   11.50
  -2   4  15   66.29   12.40
   2   4 -15   77.29    9.80
   2   4 -15   68.59   15.10
   2   4  15   76.99   14.30
  -2   4 -15   88.99   16.40
   2  -4 -15   77.69   13.70
  -2   4 -15   75.99   11.80
   3   4 -15  640.64   49.20
   3   4 -15  495.05   39.40
  -3  -4 -15  551.74   42.40
  -3   4  15  497.15   33.90
  -3   4  15  470.15   33.90
  -3   4  15  561.74   42.50
  -3   4 -15  571.84   47.20
   3   4  15  478.85   43.00
   3  -4 -15  527.45   42.60
  -3   4 -15  511.55   40.30
  -4   4  15   29.30    7.90
   4   4 -15   27.30   11.30
  -4  -4 -15   34.30    9.90
   4   4 -15   46.40   10.70
   4   4 -15   40.20    7.60
  -4   4  15   50.59   10.80
  -4   4 -15   36.30   11.40
   4  -4 -15   38.00   10.10
  -5   4  15   42.10   10.10
   5   4 -15   35.40   13.40
  -5  -4 -15   49.40   12.80
   5   4 -15   36.10    9.90
   5  -4 -15   36.80   10.90
  -5   4 -15   34.90   10.90
   6   4 -15   87.99   21.80
   6   4 -15   75.29   16.90
  -6   4  15   73.19   14.20
  -6  -4 -15   94.09   18.10
   6  -4 -15   70.39   16.70
  -6   4 -15   96.29   18.60
   0   5  15    0.50    4.10
   0  -5 -15    6.40    2.90
   0   5 -15    4.40    5.50
   0   5 -15    3.60    2.80
   0  -5 -15    7.70    4.20
   0  -5  15    0.40    3.70
  -1  -5 -15    3.40    4.60
  -1  -5 -15    8.70    5.00
  -1   5  15    6.50    4.80
   1   5 -15    6.80    5.90
   1   5 -15   20.60    4.80
  -1  -5  15   11.10    4.60
   1  -5 -15   13.60    5.30
  -1   5 -15    4.40    3.00
  -1   5 -15    5.60    6.00
   1   5  15    1.80    4.90
   1   5  15   15.60    5.40
   2   5 -15  303.77   24.00
  -2  -5 -15  300.47   27.00
  -2   5  15  307.27   29.20
   2   5 -15  260.57   29.90
  -2   5 -15  340.97   32.30
   2  -5 -15  304.97   27.70
  -2   5 -15  271.47   23.80
   2   5  15  295.37   27.90
   2   5  15  321.67   30.30
  -3   5  15  176.78   20.10
  -3  -5 -15  154.88   18.50
   3   5 -15  173.28   23.50
   3   5 -15  170.28   16.70
  -3   5 -15  180.48   17.70
   3   5  15  143.79   22.90
   3  -5 -15  162.38   19.40
  -3   5 -15  160.28   22.20
   3   5  15  161.38   21.20
  -4   5  15   56.49   13.00
  -4   5  15   77.89    9.10
  -4   5  15   91.59   10.60
   4   5 -15   64.69   12.10
  -4  -5 -15   70.59   14.40
   4   5 -15   99.39   20.60
   4   5  15   84.09   17.10
  -4   5 -15   56.79   15.70
  -4   5 -15   53.79   12.90
   4   5  15   91.59   18.40
   4  -5 -15   66.79   14.50
   5   5 -15   89.59   22.00
   5   5 -15   84.89   15.50
  -5   5  15   82.09   11.40
  -5   5  15   50.69   13.00
  -5  -5 -15   65.59   14.50
  -5   5 -15   69.99   17.50
   5  -5 -15   66.59   15.20
  -5   5 -15   49.00   11.60
   0  -6  15   48.60    6.80
   0   6 -15   54.79    5.80
   0  -6 -15   41.00    7.60
   0   6  15   55.09    8.20
   0   6  15   44.10   11.70
   0   6 -15   57.29   14.50
   0  -6 -15   41.60    9.80
  -1  -6 -15   29.20    7.90
   1   6 -15   11.20    8.70
  -1   6  15   11.20    5.20
   1   6 -15   23.40    4.40
   1  -6 -15   12.30    6.20
  -1  -6  15   22.90    5.00
   1   6  15   12.70    7.20
  -1   6 -15   27.00    5.10
  -1   6 -15    9.70    8.60
  -1   6 -15   26.60    6.00
   1   6  15   19.90    7.00
   2   6 -15   58.49    8.30
  -2   6  15   69.89   14.90
   2   6 -15   75.19   17.30
  -2  -6 -15   70.49   12.80
   2  -6 -15   81.19   14.50
   2   6  15   55.89   12.60
  -2   6 -15   87.19   18.60
  -2   6 -15   85.79    9.50
   2   6  15   66.09   14.20
   3   6 -15   12.90   10.30
   3   6 -15   13.80    5.80
  -3   6  15   34.80   10.40
  -3  -6 -15   10.00    5.70
   3  -6 -15   12.80    6.90
  -3   6 -15    2.80    4.30
  -3   6 -15   22.00   10.10
   3   6  15   12.60    8.40
   3   6  15    5.20    5.90
   4   6 -15    9.20    6.20
   4   6 -15    6.50    9.70
  -4   6  15   -1.20    5.50
  -4  -6 -15   13.50    8.20
  -4   6  15   13.00    4.60
   4   6  15    4.80    8.90
  -4   6 -15   12.50    6.20
   4   6  15   10.90    9.40
   4  -6 -15    9.90    7.50
  -4   6 -15   20.30    9.30
  -5  -6 -15   50.49   13.50
  -5   6  15   56.09   12.60
   5   6 -15   47.30   16.90
  -5   6  15   65.09   10.50
  -5   6 -15   43.10   12.30
  -5   6 -15   57.19   17.30
   5  -6 -15   61.19   15.10
   0  -7 -15   61.19   12.00
   0   7  15   75.69    9.90
   0   7 -15   52.29   15.40
   0   7  15   83.19   16.50
   1   7 -15  177.48   24.10
  -1   7  15  160.48   21.10
  -1  -7 -15  177.98   18.20
  -1   7  15  169.58   13.40
   1   7  15  188.18   22.20
   1   7  15  143.79   18.20
  -1   7 -15  126.79   24.10
   1  -7 -15  183.28   18.90
   2   7 -15   76.09   17.30
  -2  -7 -15   45.70   10.80
  -2   7  15   49.50   13.50
   2  -7 -15   39.80   10.10
  -2   7 -15   33.10    7.30
   2   7  15   36.30   11.90
  -2  -7  15   45.30    5.70
   2   7  15   52.79   12.80
  -2  -7  15   46.90    6.30
  -2   7 -15   45.40    6.60
  -2   7 -15   23.70   11.50
   3   7 -15    5.50    9.60
  -3   7  15    0.70    6.20
  -3  -7 -15    7.70    6.00
   3  -7 -15   -7.10    5.60
  -3  -7  15    5.90    4.50
  -3   7 -15    3.30    4.70
   3   7  15   15.10    7.90
  -3   7 -15    8.00    7.00
   3   7  15   13.30    9.80
   4   7 -15    4.10    6.60
  -4   7  15    4.70    5.20
  -4  -7 -15    2.90    6.50
  -4   7  15   13.70    8.80
   4   7 -15  -16.50    8.60
  -4  -7  15   11.10    7.70
  -4   7 -15   12.80    7.10
   4   7  15    4.70   10.80
  -4   7 -15    9.60    9.20
   4   7  15   25.40   10.10
   4  -7 -15   -7.80    7.30
   0   8  15   16.80   10.10
   0   8 -15   22.10   12.30
   0  -8 -15   16.40    7.30
   0   8  15   20.70    7.00
  -1   8  15   15.50    6.10
  -1   8  15   45.00   13.30
  -1  -8 -15   30.10    8.60
   1   8 -15   34.40   13.10
   1   8  15   30.80   10.00
   1   8  15   30.40   10.10
   1  -8 -15   43.50   10.70
  -1   8 -15   28.60   12.50
   2   8 -15   -1.60    7.50
  -2  -8 -15    8.30    6.90
  -2   8  15   -4.50    6.20
   2   8  15  -19.50    8.30
   2   8  15    6.60    8.90
   2  -8 -15    3.20    6.50
  -2   8 -15    5.10    7.20
  -3  -8 -15   24.60    8.90
  -3   8  15    1.50    8.50
   3   8 -15   20.80   11.50
   3   8  15    2.80    9.30
   3  -8 -15   13.40    9.50
  -3   8 -15    5.40    9.20
  -3   8 -15   31.60    6.20
   3   8  15   26.20   13.20
   0   9  15   10.20   11.70
   0  -9 -15   13.00    8.10
   0   9  15   14.20    8.70
   0   9 -15   17.50   12.60
  -1   9  15   82.29   19.10
   1   9 -15   71.69   20.20
  -1  -9 -15   98.59   14.70
   1   9  15   55.99   14.40
   1   9  15   39.70   13.50
  -1   9 -15   56.99   17.70
   1  -9 -15   67.89   13.40
   0   0 -16  935.71   59.79
   0   0 -16  761.22   57.19
   1   0 -16  403.56   31.10
   1   0 -16  402.86   29.10
  -1   0  16  357.16   28.40
  -1   0 -16  406.16   30.70
  -1   0 -16  359.96   30.40
   2   0 -16  149.99   15.60
  -2   0  16  171.48   15.70
   2   0 -16  189.08   18.10
  -2   0 -16  207.78   18.60
   3   0 -16   47.30   10.20
   3   0 -16   36.40    8.30
  -3   0 -16   35.60    9.20
   4   0 -16   59.59   12.00
  -4   0 -16   63.39   13.10
   4   0 -16   65.39   12.80
   4   0 -16   64.29    8.60
  -5   0 -16    3.70    4.50
   5   0 -16    1.00    6.10
   5   0 -16    0.80    4.20
   6   0 -16   23.10   10.00
   6   0 -16   21.80   11.00
  -6   0 -16   17.00    9.30
   0  -1 -16  631.14   41.80
   0  -1 -16  620.64   45.10
   0   1 -16  590.64   44.10
   0   1 -16  589.04   44.40
  -1  -1 -16  117.29   14.00
   1   1 -16  176.38   15.50
   1   1 -16  149.39   14.30
  -1   1 -16  132.19   14.10
  -1   1 -16  133.69   15.10
   1  -1 -16  125.99   11.00
   1  -1 -16  140.99   14.80
   2   1 -16   17.70    5.80
  -2  -1 -16   17.60    5.80
  -2   1  16   12.70    5.10
   2   1 -16   16.70    5.70
  -2   1  16   19.70    4.40
   2  -1 -16   19.50    6.10
   2  -1 -16   21.50    4.80
  -2   1 -16   17.40    5.80
   3   1 -16   12.30    6.40
  -3   1  16   24.70    5.40
  -3  -1 -16   10.30    5.40
  -3   1  16   21.30    6.00
   3   1 -16    9.40    5.40
   3  -1 -16   18.00    6.40
  -3   1 -16   26.60    7.20
   3  -1 -16   16.20    5.60
   4   1 -16  370.86   32.90
   4   1 -16  346.77   34.00
  -4  -1 -16  333.37   32.90
   4   1 -16  403.86   26.90
   4  -1 -16  345.57   32.80
   4  -1 -16  324.77   31.50
  -4   1 -16  441.36   34.70
  -5  -1 -16   49.50   13.00
   5   1 -16   61.19   13.40
   5   1 -16   47.90   13.40
  -5   1 -16   41.80   11.30
   5  -1 -16   74.49   15.30
   5  -1 -16   45.00   12.60
   6   1 -16   74.29   18.10
  -6  -1 -16   82.29   17.20
   6   1 -16   42.90   13.40
   6  -1 -16   71.79   16.80
  -6   1 -16   58.39   14.70
   0  -2 -16  474.05   32.10
   0   2 -16  432.76   37.10
   0   2  16  467.95   38.00
   0  -2 -16  501.45   31.80
   0   2 -16  513.55   35.70
   0  -2 -16  430.46   36.20
  -1  -2 -16 2363.06  149.88
   1   2 -16 2462.05  153.38
   1   2 -16 2281.07  150.48
  -1   2  16 2404.06  153.08
  -1  -2 -16 2321.87  152.28
   1   2  16 2393.16  154.48
  -1   2 -16 1976.80  149.99
  -1   2 -16 2324.27  153.58
   1  -2 -16 2314.67  152.28
   2   2 -16  320.07   27.50
  -2   2  16  356.66   28.70
  -2  -2 -16  308.57   28.30
  -2   2 -16  370.66   28.50
   2  -2 -16  333.17   29.00
  -2   2 -16  319.07   30.30
  -3   2  16  489.05   38.80
  -3   2  16  551.24   43.00
  -3  -2 -16  549.85   44.80
   3   2 -16  565.04   43.60
   3  -2 -16  606.04   45.40
  -3   2 -16  702.23   45.90
  -4  -2 -16  439.56   43.80
   4   2 -16  533.95   44.00
   4   2 -16  580.24   37.80
  -4   2  16  542.65   41.40
   4   2 -16  590.54   48.10
   4  -2 -16  564.44   45.60
  -4   2 -16  574.44   44.90
   5   2 -16   47.70   15.20
   5   2 -16   66.09   14.00
  -5  -2 -16   80.29   15.90
  -5   2  16   83.39   11.20
  -5   2 -16   89.79   16.20
   5  -2 -16   59.69   14.00
  -6  -2 -16    5.20    6.80
   6   2 -16   12.50   11.50
   6   2 -16    1.80    6.80
   6  -2 -16   -1.60    7.10
  -6   2 -16    7.30    7.30
   0   3 -16    3.90    3.10
   0   3  16    3.80    3.20
   0  -3 -16   -3.40    2.30
   0   3 -16   -1.90    3.30
  -1   3  16    6.80    4.80
   1   3 -16   16.00    5.10
  -1  -3 -16    5.80    4.30
   1   3 -16   14.30    6.60
  -1  -3 -16    9.90    5.00
   1  -3 -16    6.40    4.20
  -1   3 -16    9.00    5.80
  -1   3 -16    7.90    4.20
   1   3  16    9.60    5.10
  -2  -3 -16  174.08   18.10
  -2   3  16  179.48   18.70
   2   3 -16  148.89   19.10
   2   3 -16  163.58   16.80
  -2   3 -16  204.78   18.10
   2  -3 -16  184.98   18.70
   2   3  16  181.48   20.40
  -2   3 -16  154.08   19.60
  -3  -3 -16   31.70    9.10
   3   3 -16   39.00   11.00
   3   3 -16   44.40    9.50
  -3   3  16   34.50    8.40
  -3   3  16   30.50    4.50
  -3   3 -16   31.50    8.10
  -3   3 -16   39.30   11.00
   3  -3 -16   43.10   10.50
   4   3 -16   15.80    6.80
  -4   3  16   19.60    6.50
  -4  -3 -16   12.30    7.00
   4   3 -16    7.20    7.70
   4   3 -16   19.30    5.20
  -4   3  16   22.50    7.20
   4  -3 -16   11.80    6.10
  -4   3 -16   20.70    7.10
  -5  -3 -16  168.88   20.70
   5   3 -16  110.09   19.40
   5   3 -16  117.59   23.40
  -5   3  16  123.89   15.60
  -5   3 -16  142.89   18.10
   5  -3 -16  123.09   21.00
  -6  -3 -16   22.60    9.60
   6   3 -16   17.00   10.10
   6   3 -16   13.00    7.80
  -6   3  16   17.00    7.50
   6  -3 -16    7.40    7.20
  -6   3 -16   16.70   10.10
   0   4 -16    6.80    5.80
   0   4  16    5.60    4.70
   0   4 -16    2.90    3.00
   0  -4 -16    1.10    2.80
  -1  -4 -16  132.09   13.30
   1   4 -16  155.68   18.70
  -1   4  16  140.79   17.30
  -1  -4 -16  138.89   15.80
   1   4 -16  173.18   14.60
  -1   4 -16  101.19   16.40
   1   4  16  146.19   18.10
   1  -4 -16  140.49   15.80
  -1   4 -16  143.69   13.90
  -2  -4 -16  342.27   31.20
   2   4 -16  387.86   35.20
  -2   4  16  431.26   33.90
   2   4 -16  363.26   29.10
   2  -4 -16  379.56   32.00
   2   4  16  359.66   33.20
  -2   4 -16  381.36   35.00
  -2   4 -16  320.47   28.90
   3   4 -16   13.50    8.50
   3   4 -16   18.80    6.60
  -3  -4 -16   25.60    8.00
  -3   4  16   17.60    6.40
   3   4  16    7.50    7.80
   3  -4 -16   29.70    8.40
  -3   4 -16    8.40    7.20
  -3   4 -16   11.20    5.70
   4   4 -16  115.49   15.10
  -4   4  16  125.29   15.60
  -4   4  16   97.89   10.70
   4   4 -16  115.19   12.70
   4   4 -16  134.69   19.80
  -4   4  16   84.19   10.80
  -4  -4 -16   89.79   16.60
  -4   4 -16  109.49   20.60
   4  -4 -16  120.89   15.90
  -4   4 -16  129.49   15.70
   5   4 -16   57.89   12.90
   5   4 -16   66.09   17.60
  -5   4  16   53.59   11.80
  -5  -4 -16   48.40   12.20
  -5   4 -16   68.79   13.60
   5  -4 -16   24.30   10.90
   6   4 -16   38.40   14.40
   6   4 -16   33.30   12.90
  -6   4  16   38.00   10.30
  -6  -4 -16   42.70   12.00
  -6   4 -16   40.40   12.60
   6  -4 -16   35.50   12.50
   0  -5 -16  162.78   17.90
   0   5 -16  179.08   15.30
   0   5  16  164.08   20.00
   0   5 -16  200.68   22.60
   1   5 -16  333.87   34.10
  -1  -5 -16  356.96   27.50
  -1   5  16  337.87   32.20
  -1  -5 -16  366.26   30.50
   1   5 -16  357.96   26.80
   1   5  16  343.07   32.60
   1  -5 -16  354.36   30.70
  -1   5 -16  362.16   34.80
  -1   5 -16  363.06   27.10
   2   5 -16  219.98   19.60
  -2   5  16  232.38   24.30
  -2  -5 -16  230.98   22.80
   2   5 -16  222.28   26.20
   2  -5 -16  220.48   22.50
   2   5  16  222.68   24.70
  -2   5 -16  242.28   26.90
  -2   5 -16  237.48   20.50
  -3  -5 -16  193.68   20.80
   3   5 -16  170.58   17.70
   3   5 -16  197.88   26.30
  -3   5  16  191.08   22.00
  -3   5 -16  229.58   19.50
   3   5  16  146.39   21.20
   3  -5 -16  167.18   20.60
  -4   5  16   45.30   11.60
  -4   5  16   61.29    7.40
   4   5 -16   30.50   13.20
   4   5 -16   57.79   11.60
  -4  -5 -16   70.99   14.30
  -4   5  16   54.69    8.10
  -4   5 -16   64.99   12.00
  -4   5 -16   46.80   14.60
   4  -5 -16   67.59   13.70
  -5   5  16   78.99   11.70
   5   5 -16   39.90   17.20
  -5   5  16   69.29   14.70
  -5  -5 -16   56.29   14.30
   5   5 -16   73.19   14.30
  -5   5 -16   86.99   15.30
  -5   5 -16   71.29   16.90
   5  -5 -16   64.69   14.50
   0   6 -16 1374.16   95.09
   0  -6 -16 1307.37   87.49
   0   6 -16 1299.07   80.99
   0   6  16 1257.97   91.19
   0  -6  16 1060.99   80.79
   1   6 -16   80.29    8.40
   1   6 -16   43.30   13.20
  -1  -6 -16   73.09   12.70
  -1   6  16   88.89   16.50
   1  -6  16   77.29   10.30
   1   6  16   86.39   16.00
  -1  -6  16   83.99    9.30
   1  -6 -16   82.19   13.80
  -1   6 -16   71.49    8.20
   1   6  16   86.29   11.60
  -1   6 -16   88.79   17.10
  -2   6  16   49.30   12.50
   2   6 -16   52.99   14.80
  -2  -6 -16   37.50   10.30
   2   6 -16   39.40    7.20
   2  -6 -16   56.99   12.30
   2   6  16   45.30   12.60
   2   6  16   60.89   12.70
  -2   6 -16   36.60   12.20
  -2   6 -16   76.79    9.10
   3   6 -16   17.60   10.80
  -3  -6 -16   11.00    7.50
   3   6 -16   25.40    7.20
  -3   6  16   14.90    6.50
   3   6  16   -3.60    5.70
   3   6  16   17.20   10.10
  -3   6 -16   22.40    6.50
  -3   6 -16   24.00   10.70
   3  -6 -16   13.90    6.70
  -4  -6 -16   22.30    9.70
  -4   6  16   14.70    9.70
   4   6 -16   29.50    8.90
   4   6 -16   37.50   13.90
   4   6  16    7.00    8.80
  -4   6 -16   18.20   10.60
  -4   6 -16   35.50    9.70
   4  -6 -16   42.30   11.60
   4   6  16    1.90    9.50
   5   6 -16   24.20   13.50
  -5   6  16   12.40    6.80
  -5   6  16   34.30   11.00
  -5  -6 -16   26.90    9.60
   5  -6 -16   25.10   10.80
  -5   6 -16   11.60    9.00
  -5   6 -16   15.30   11.00
   0   7  16   20.30    5.80
   0   7  16   21.40    8.90
   0   7 -16   24.00    9.90
   0  -7 -16   15.50    7.40
  -1   7  16  187.68   21.50
  -1  -7 -16  140.79   16.10
   1   7 -16  100.39   20.80
   1   7  16   97.29   18.70
  -1   7 -16  122.49    9.00
  -1   7 -16   73.39   18.20
   1   7  16  110.79   15.30
  -1   7 -16  126.09    9.00
   1  -7 -16  125.99   16.00
  -2  -7 -16   79.29   14.40
   2   7 -16   65.69   17.20
  -2   7  16   76.79   16.70
   2   7  16   89.09   17.90
   2   7  16   85.69   16.20
  -2   7 -16   75.49   17.80
  -2   7 -16   89.39    9.10
   2  -7 -16   99.59   16.40
  -2  -7  16   76.99    9.50
  -3  -7 -16  117.69   16.60
  -3   7  16  119.39   21.90
   3   7 -16  131.19   24.90
  -3   7 -16  127.89   24.70
   3   7  16  121.09   22.10
   3  -7 -16  125.39   16.80
   3   7  16  101.69   21.30
  -3   7 -16  139.69   14.10
   4   7 -16  101.99   23.00
  -4   7  16  113.49   20.70
   4   7 -16   93.59   14.40
  -4  -7 -16   86.39   16.50
   4  -7 -16   89.29   16.20
   4   7  16   58.19   15.80
  -4   7 -16   58.79   17.40
  -4  -7  16   80.89   13.10
   4   7  16   71.49   19.40
  -4   7 -16  120.29   14.10
   0   8  16   10.80    6.60
   0   8  16   18.00    8.20
   0  -8 -16   16.30    8.00
   0   8 -16    9.30    8.70
   1   8 -16    3.90    7.40
  -1  -8 -16   10.60    6.50
  -1   8  16   16.10    9.70
  -1   8 -16   12.00    9.30
   1   8  16   19.80    8.40
   1   8  16    2.60    8.30
   1  -8 -16   21.00    7.60
   2   8 -16   27.60   12.60
  -2   8  16   31.90   13.00
  -2  -8 -16   27.20    8.80
   2   8  16    1.00    8.70
  -2   8 -16   20.90   12.10
   2   8  16   15.60    9.10
   2  -8 -16   40.30   10.60
  -3   8  16   34.80   12.70
   3   8 -16   18.60   13.30
  -3  -8 -16    7.00    8.40
  -3   8 -16   36.20    7.70
   3   8  16   43.00   12.90
   3   8  16   58.89   16.20
  -3   8 -16   37.30   14.00
   3  -8 -16   38.00   11.20
   0   9 -16  119.29   25.30
   0   9  16  109.79   21.80
   0   9  16  118.89   16.20
   0  -9 -16  123.09   17.10
   0   0 -17   23.50    5.60
   0   0 -17   21.30    6.00
   1   0 -17  276.97   21.40
  -1   0 -17  266.97   22.80
  -1   0 -17  204.18   21.90
   1   0 -17  267.77   23.20
  -1   0  17  267.57   21.10
   2   0 -17  192.48   18.50
   2   0 -17  200.48   17.30
  -2   0  17  164.78   16.10
  -2   0 -17  154.18   17.50
  -3   0 -17   96.19   15.60
   3   0 -17   81.79   14.30
   3   0 -17   96.29   12.90
   4   0 -17   92.09   15.80
   4   0 -17   87.49   15.00
  -4   0 -17   56.89   13.90
  -5   0 -17   99.79   18.50
   5   0 -17  135.89   18.00
   5   0 -17  123.09   21.50
   6   0 -17   49.99   14.90
   6   0 -17   48.40   13.80
  -6   0 -17   45.60   14.20
   0  -1 -17   13.70    3.80
   0   1 -17   21.00    6.20
   0   1 -17   10.20    4.70
  -1  -1 -17  370.36   29.20
   1   1 -17  327.87   27.40
   1   1 -17  322.27   27.50
   1  -1 -17  348.77   24.20
  -1   1 -17  351.36   28.60
   1  -1 -17  298.47   27.70
   2   1 -17  312.17   24.80
  -2  -1 -17  239.18   23.90
  -2   1  17  223.08   19.90
   2   1 -17  279.67   24.10
  -2   1 -17  294.47   24.90
   2  -1 -17  297.17   21.40
   2  -1 -17  256.27   24.30
  -3   1  17  197.48   18.70
   3   1 -17  230.88   23.00
  -3  -1 -17  255.67   23.60
   3   1 -17  250.37   22.80
   3  -1 -17  216.18   20.10
  -3   1 -17  239.68   22.80
   3  -1 -17  222.98   22.80
   4   1 -17  191.38   22.90
  -4  -1 -17  205.78   22.90
   4   1 -17  198.98   21.80
   4   1 -17  198.68   17.10
  -4   1 -17  228.98   23.10
   4  -1 -17  222.58   22.30
   4  -1 -17  210.18   22.90
  -5  -1 -17   42.10   12.60
   5   1 -17   46.40   11.10
   5   1 -17   45.80   13.10
   5  -1 -17   71.29   15.10
   5  -1 -17   44.50   12.80
  -5   1 -17   53.09   12.80
  -6  -1 -17   65.99   14.30
   6   1 -17   75.09   18.90
   6   1 -17   35.10   12.40
  -6   1 -17   65.29   15.00
   6  -1 -17   34.40   12.30
   0   2 -17   13.70    4.70
   0   2  17   16.10    6.40
   0  -2 -17   13.90    5.30
   0   2 -17   18.30    6.50
   0  -2 -17   14.30    3.20
   1   2 -17  103.09   12.40
  -1  -2 -17   81.89   10.50
  -1  -2 -17   69.89   12.10
   1   2 -17   95.49   10.90
  -1   2  17   85.59   13.90
  -1   2 -17   84.09   10.80
   1  -2 -17   76.89   12.90
  -1   2 -17   52.89   11.80
   2   2 -17  371.06   32.30
  -2  -2 -17  424.06   32.70
   2   2 -17  388.06   30.70
  -2   2  17  356.36   31.00
  -2   2 -17  342.27   32.70
   2  -2 -17  343.37   31.10
  -2   2 -17  380.16   30.90
   3   2 -17  217.38   21.60
  -3   2  17  250.67   21.40
  -3  -2 -17  196.38   21.70
   3   2 -17  204.48   23.20
  -3   2  17  221.08   17.30
   3  -2 -17  192.88   21.60
  -3   2 -17  229.48   21.90
   4   2 -17   33.10    9.40
  -4   2  17   21.70    6.60
   4   2 -17   12.80    7.80
  -4  -2 -17   26.60    9.10
   4   2 -17    9.70    5.20
   4  -2 -17   13.30    7.40
  -4   2 -17   30.30    8.90
   5   2 -17   18.90   10.00
   5   2 -17   -0.10    5.10
  -5   2  17    8.30    6.30
  -5  -2 -17    4.30    6.60
   5  -2 -17    2.30    4.80
  -5   2 -17   -2.40    5.70
   6   2 -17    4.90    9.20
   6   2 -17    8.90    7.40
  -6  -2 -17   26.90    9.50
   6  -2 -17   17.70    9.20
  -6   2 -17   -7.60    4.40
   0   3 -17  378.56   33.50
   0   3 -17  425.06   29.90
   0  -3 -17  346.47   30.80
   0   3  17  356.86   32.60
   1   3 -17  469.55   35.20
  -1  -3 -17  371.06   28.40
   1   3 -17  343.67   29.30
  -1  -3 -17  369.56   31.80
  -1   3  17  379.76   33.00
   1   3  17  348.27   32.90
   1  -3 -17  392.26   32.10
  -1   3 -17  419.76   34.60
  -1   3 -17  356.76   29.70
   2   3 -17   85.79   15.80
  -2   3  17   92.69   12.30
   2   3 -17   90.89   11.20
  -2  -3 -17  101.29   13.10
   2   3  17  101.99   17.10
  -2   3 -17   87.89   11.80
  -2   3 -17   81.09   15.60
   2  -3 -17   79.59   14.10
   3   3 -17  608.84   53.39
  -3   3  17  655.03   50.09
   3   3 -17  663.13   49.60
  -3  -3 -17  676.03   51.59
  -3   3 -17  644.84   54.19
  -3   3 -17  691.83   50.29
   3  -3 -17  642.94   51.19
   4   3 -17   34.30   10.10
   4   3 -17    8.60    5.50
  -4  -3 -17   20.80    7.20
   4   3 -17   10.20    6.90
  -4   3  17   11.50    5.70
  -4   3  17   16.90    7.30
  -4   3 -17   24.80    8.30
   4  -3 -17   21.00    7.50
  -5  -3 -17   -0.10    6.40
   5   3 -17    8.00    8.90
   5   3 -17   15.80    7.90
  -5   3  17    2.00    6.20
  -5   3 -17    8.20    6.30
   5  -3 -17   13.10    7.50
  -6  -3 -17   60.19   15.40
   6   3 -17   89.19   21.00
   6   3 -17   77.99   16.40
  -6   3  17   88.89   13.70
  -6   3 -17   82.39   16.80
   6  -3 -17   81.99   17.60
   0   4  17  369.16   33.80
   0   4 -17  362.36   34.30
   0  -4 -17  358.66   31.10
   0   4 -17  411.16   29.50
  -1  -4 -17  616.14   43.60
   1   4 -17  645.54   51.19
   1   4 -17  607.64   44.80
  -1  -4 -17  605.84   47.60
  -1   4  17  615.04   49.60
   1   4  17  547.75   49.20
   1  -4 -17  632.54   48.10
  -1   4 -17  773.42   53.79
   2   4 -17  116.59   17.00
  -2  -4 -17  120.69   14.70
  -2   4  17  101.99   17.00
   2   4 -17  116.49   13.20
   2   4  17  129.39   17.10
  -2   4 -17   97.89   18.70
   2  -4 -17  110.99   15.00
  -2   4 -17  126.89   13.70
  -3  -4 -17  392.06   33.10
  -3   4  17  317.67   30.90
   3   4 -17  364.86   36.50
   3   4 -17  351.26   29.90
   3   4  17  345.27   33.40
  -3   4 -17  387.26   31.20
   3  -4 -17  346.77   32.50
  -3   4 -17  320.27   34.70
  -4   4  17  158.48   14.70
   4   4 -17  176.38   19.50
  -4  -4 -17  207.68   22.40
   4   4 -17  141.79   26.10
  -4   4  17  188.48   20.40
  -4   4  17  172.58   14.50
  -4   4 -17  207.78   21.10
   4  -4 -17  196.28   22.10
  -4   4 -17  177.58   23.70
   5   4 -17   49.70   12.90
  -5  -4 -17   64.79   15.20
  -5   4  17   53.69   12.10
   5   4 -17   55.89   17.30
   5  -4 -17   35.80   12.20
  -5   4 -17   52.89   12.80
  -5   4 -17   34.90   12.00
   6   4 -17    5.10   11.90
  -6   4  17    1.70    8.00
  -6  -4 -17    2.60    6.40
   6   4 -17   20.80   10.70
   6  -4 -17   17.10    9.60
  -6   4 -17   13.10    9.10
   0   5 -17   28.60    6.00
   0   5  17   16.00    7.60
   0   5 -17   16.70    7.90
   0  -5 -17   14.80    6.10
  -1  -5 -17  295.87   24.50
   1   5 -17  308.87   24.50
   1   5 -17  318.67   32.30
  -1  -5 -17  315.37   28.30
  -1   5  17  338.37   30.90
  -1   5 -17  315.27   24.90
   1   5  17  316.97   31.00
   1  -5 -17  359.46   29.40
  -1   5 -17  282.77   31.60
  -2  -5 -17    7.50    4.70
   2   5 -17    5.60    6.30
  -2   5  17   -3.90    3.70
   2   5 -17   10.50    4.40
   2  -5 -17    0.80    5.90
  -2   5 -17    0.10    3.40
   2   5  17    0.70    4.60
  -2   5 -17    5.40    6.90
   3   5 -17  105.69   21.60
  -3  -5 -17  127.39   16.90
  -3   5  17  125.89   17.30
   3   5 -17  138.89   14.80
  -3   5 -17  120.99   14.40
   3   5  17  121.99   21.20
   3  -5 -17  126.29   17.00
  -3   5 -17  147.39   20.90
  -4   5  17   33.10   10.20
   4   5 -17   28.20    8.90
  -4  -5 -17   18.30    8.20
   4   5 -17   19.50    9.20
  -4   5 -17   44.40   10.20
  -4   5 -17   14.40    9.60
   4  -5 -17   21.90    9.10
   5   5 -17    7.70    7.50
  -5  -5 -17    0.70    7.30
  -5   5  17   10.00    6.00
  -5   5  17   15.20    7.90
   5   5 -17   -1.90    7.90
  -5   5 -17    9.70    7.90
  -5   5 -17    5.50    8.80
   5  -5 -17    9.30    7.30
   0  -6 -17   14.30    6.60
   0   6 -17   11.90    4.00
   0   6 -17    9.30    8.10
   0   6  17    2.90    5.40
   0  -6  17    8.90    5.60
   1   6 -17   53.79   15.10
  -1   6  17   81.29   16.10
  -1  -6 -17  103.49   18.70
  -1  -6 -17   79.69   14.00
   1   6 -17   81.99    9.50
   1   6  17   99.79   18.10
  -1   6 -17   90.39   18.90
  -1   6 -17  108.19   10.20
   1  -6 -17  119.09   14.90
  -1  -6  17   99.89   11.10
  -2   6  17  181.18   22.40
  -2  -6 -17  172.28   19.70
   2   6 -17  201.48   25.70
   2   6 -17  159.08   16.20
  -2   6 -17  222.08   17.90
   2   6  17  178.48   22.90
   2   6  17  202.68   21.70
  -2   6 -17  197.28   25.30
   2  -6 -17  195.28   21.20
  -3   6  17    9.10    7.70
   3   6 -17   18.60   10.50
  -3  -6 -17    8.10    6.40
   3   6 -17   11.70    5.50
   3   6  17   13.60    7.10
   3  -6 -17   16.00    8.50
  -3   6 -17   -0.70    7.80
  -3   6 -17   10.60    5.10
   4   6 -17   43.30   10.40
   4   6 -17   40.90   14.60
  -4   6  17   56.79   14.00
  -4  -6 -17   51.69   12.20
   4  -6 -17   52.69   14.40
   4   6  17   56.49   14.70
  -4   6 -17   49.20   16.50
   5   6 -17    8.90   11.30
  -5   6  17    3.40    9.10
  -5  -6 -17   12.30    7.80
   5   6 -17   21.00   10.20
  -5   6 -17   15.10    7.90
   5  -6 -17    1.10    6.70
  -5   6 -17    4.20    7.70
   0  -7 -17    2.00    5.40
   0   7 -17   11.50    8.60
   0   7  17    3.20    6.80
  -1   7  17  247.38   27.80
  -1  -7 -17  234.48   23.00
   1   7 -17  200.28   27.70
  -1   7 -17  228.78   28.70
  -1   7 -17  236.18   16.90
   1   7  17  235.18   26.90
   1  -7 -17  248.18   23.90
  -1   7 -17  236.98   17.20
   1   7  17  229.48   22.20
  -2   7  17   23.50   10.20
  -2  -7 -17   35.40    9.60
   2   7 -17   27.00   10.50
  -2   7 -17   24.60    5.60
   2  -7 -17   24.80    9.50
   2   7  17   31.00   10.80
   2   7  17   21.70    9.80
  -2   7 -17   19.40    9.20
  -3  -7 -17   -1.20    4.70
  -3   7  17    7.80    7.10
   3   7 -17    4.00    8.90
  -3   7 -17    8.50    8.00
   3   7  17   -4.30    6.70
  -3   7 -17    5.20    5.60
   3  -7 -17   21.10    8.40
   3   7  17   20.20   10.20
  -4  -7 -17   51.79   13.70
   4   7 -17   34.30   14.20
  -4   7  17   74.59   18.90
   4   7  17   58.89   14.40
   4   7  17   60.89   18.70
   4  -7 -17   63.49   15.20
  -4   7 -17   46.00   15.90
  -4  -7  17   63.39   11.80
  -4   7 -17   73.09   12.50
   0  -8 -17  331.07   30.30
   0   8  17  314.57   25.20
   0   8  17  330.37   35.10
   0   8 -17  324.37   37.60
  -1   8  17   13.70   11.90
  -1  -8 -17   42.70   10.20
   1   8 -17   22.40   12.60
   1   8  17   34.80   10.70
   1   8  17   28.00   11.80
  -1   8 -17   26.40   11.40
   1  -8 -17   32.40   10.70
   2   8 -17    6.20   10.60
  -2  -8 -17   24.00    8.90
  -2   8  17   25.70   11.70
   2   8  17   12.00   10.10
  -2   8 -17   49.40   14.50
   2  -8 -17   32.90   10.00
   2   8  17   35.60   12.00
   0   0 -18   81.59   10.30
   0   0 -18   59.49    8.70
   1   0 -18   28.90    7.20
  -1   0 -18   26.30    7.00
  -1   0 -18   28.00    7.40
   1   0 -18   30.40    6.40
   2   0 -18  295.07   23.80
  -2   0 -18  279.07   25.60
   2   0 -18  299.07   25.80
  -2   0  18  256.37   23.20
   3   0 -18  455.75   38.40
  -3   0 -18  453.55   38.80
   3   0 -18  486.65   37.50
   4   0 -18  152.08   18.90
   4   0 -18  192.08   20.20
  -4   0 -18  156.48   19.20
   5   0 -18  -14.60    5.70
  -5   0 -18    9.60    7.70
   5   0 -18   -2.20    5.70
   6   0 -18    4.00   10.30
  -6   0 -18    6.20    8.20
   6   0 -18    5.10    6.80
   0   1 -18  187.98   19.30
   0  -1 -18  218.88   20.60
   0  -1 -18  219.78   17.60
   0   1 -18  236.38   20.70
  -1  -1 -18  126.09   12.30
   1   1 -18   84.99   11.50
  -1  -1 -18  102.09   12.80
   1   1 -18  103.99   12.40
  -1   1 -18   98.59   12.80
  -1   1 -18   96.59   12.20
   1  -1 -18  101.39    9.50
   1  -1 -18   92.89   12.50
   2   1 -18  216.58   20.30
  -2   1  18  177.28   16.40
   2   1 -18  193.78   20.00
  -2  -1 -18  206.28   20.90
  -2   1 -18  225.38   22.10
   2  -1 -18  216.38   17.40
  -2   1 -18  252.17   21.70
   2  -1 -18  209.18   20.90
   3   1 -18   82.29   14.50
  -3   1  18   58.19    9.20
  -3  -1 -18   61.49   12.80
   3   1 -18   89.79   11.90
   3  -1 -18   96.69   13.10
  -3   1 -18   70.19   13.50
   3  -1 -18   85.69   10.60
   4   1 -18  244.78   25.60
   4   1 -18  273.27   27.40
   4   1 -18  279.87   22.30
  -4  -1 -18  268.37   27.20
   4  -1 -18  283.87   25.90
  -4   1 -18  235.28   26.20
   4  -1 -18  262.97   26.70
   5   1 -18    9.80    6.20
   5   1 -18   -9.20    4.30
  -5  -1 -18   -2.50    4.90
  -5   1 -18    2.30    5.30
   5  -1 -18    4.10    7.20
   5  -1 -18    6.40    6.20
   6   1 -18   10.10    8.90
  -6  -1 -18   -4.70    5.30
   6   1 -18    4.80    9.80
   6  -1 -18    3.20    5.20
  -6   1 -18    5.10    6.20
   0  -2 -18  185.88   13.80
   0   2 -18  167.78   18.80
   0  -2 -18  176.88   14.20
   0   2 -18  168.58   17.10
   0  -2 -18  197.68   18.90
   0   2  18  206.98   20.60
  -1  -2 -18  137.49   15.50
  -1   2  18  145.49   15.90
  -1  -2 -18  134.89   13.80
   1   2 -18  118.29   13.40
   1   2 -18  129.59   15.60
   1  -2 -18  122.49   14.90
  -1   2 -18  124.19   15.50
  -1   2 -18  121.89   13.80
  -2   2  18  547.85   41.90
   2   2 -18  544.95   40.90
  -2  -2 -18  569.74   42.70
   2   2 -18  473.25   41.50
  -2   2 -18  472.45   42.80
  -2   2 -18  525.55   40.90
   2  -2 -18  543.85   42.30
   3   2 -18  222.48   21.30
   3   2 -18  208.88   22.70
  -3   2  18  197.28   19.90
  -3   2  18  199.38   16.10
  -3  -2 -18  172.18   20.60
  -3   2 -18  177.68   19.80
   3  -2 -18  231.88   22.30
   4   2 -18   18.30    7.20
   4   2 -18   42.90    7.80
  -4   2  18   19.50    7.60
   4   2 -18   34.90   11.10
  -4  -2 -18   25.20    9.20
  -4   2 -18    9.40    6.20
   4  -2 -18   25.90    8.80
  -5  -2 -18  108.89   19.90
   5   2 -18  102.49   18.80
  -5   2  18   93.09   12.90
   5   2 -18  133.19   19.10
   5  -2 -18   95.49   18.00
  -5   2 -18  127.29   17.30
   6   2 -18   60.29   18.00
   6   2 -18   88.09   18.30
  -6  -2 -18   55.29   14.90
   6  -2 -18   70.09   16.90
  -6   2 -18   80.79   16.80
   0  -3 -18  674.83   54.99
   0   3 -18  910.91   59.89
   0   3 -18  730.83   53.39
   0   3  18  748.23   57.79
   1   3 -18   85.79   10.80
  -1   3  18  109.29   14.30
  -1  -3 -18   96.09   10.60
  -1  -3 -18   86.29   14.50
   1   3 -18   76.29   14.90
  -1   3 -18  115.59   12.30
   1   3  18   91.19   16.10
   1  -3 -18   95.89   13.00
  -1   3 -18   76.69   15.10
  -2  -3 -18  575.84   45.40
   2   3 -18  538.65   42.70
  -2   3  18  581.04   45.70
   2   3 -18  579.74   47.30
   2  -3 -18  567.24   45.20
  -2   3 -18  576.54   47.80
   3   3 -18  108.49   13.50
  -3  -3 -18  104.49   17.20
   3   3 -18  145.79   18.50
  -3   3  18  106.39   16.60
   3  -3 -18  111.69   15.10
  -3   3 -18   95.69   18.40
  -3   3 -18   71.59   13.80
   4   3 -18    5.20    7.80
  -4  -3 -18    0.20    4.50
   4   3 -18    3.40    4.80
  -4   3  18    7.50    5.50
   4   3 -18    7.90    6.00
  -4   3  18    7.40    4.30
  -4   3 -18   12.40    5.70
   4  -3 -18    3.50    5.20
  -5  -3 -18   48.70   13.20
   5   3 -18   67.29   17.60
   5   3 -18   60.49   14.30
  -5   3  18   89.49   14.50
   5  -3 -18   74.89   16.80
  -5   3 -18   69.29   15.90
   6   3 -18   15.60    9.90
  -6  -3 -18    9.50    6.80
   6   3 -18    6.40    8.10
  -6   3  18    0.00    7.40
   6  -3 -18   13.80    9.20
  -6   3 -18   20.30    8.10
   0   4  18   28.50    9.30
   0  -4 -18   27.70    8.20
   0   4 -18   29.20    9.10
   0   4 -18   36.40    7.30
  -1  -4 -18  253.57   24.30
  -1   4  18  275.37   26.50
   1   4 -18  261.67   27.20
   1   4 -18  248.08   21.90
  -1  -4 -18  274.07   20.80
   1   4  18  228.28   25.50
  -1   4 -18  277.57   22.60
  -1   4 -18  236.98   26.50
   1  -4 -18  267.47   24.90
   2   4 -18  383.16   36.10
  -2  -4 -18  347.87   32.80
   2   4 -18  399.46   30.70
  -2   4  18  363.96   33.50
  -2   4 -18  435.76   37.40
   2   4  18  338.67   33.80
  -2   4 -18  368.26   30.60
   2  -4 -18  354.96   32.70
   3   4 -18   63.99   12.30
  -3  -4 -18   41.40   11.70
   3   4 -18   65.09   15.50
  -3   4  18   94.29   12.30
  -3   4 -18   55.19   10.90
   3  -4 -18   50.09   12.00
  -3   4 -18   80.89   17.90
  -4   4  18   58.09   12.30
  -4  -4 -18   23.20    9.20
   4   4 -18   16.20   10.40
  -4   4  18   34.70    4.40
   4   4 -18   37.50    9.00
  -4   4  18   35.00    4.70
   4  -4 -18   11.70    7.80
  -4   4 -18   21.30    9.30
  -4   4 -18   15.80    7.20
   5   4 -18   50.99   12.10
  -5   4  18   39.60   10.90
  -5  -4 -18   54.09   12.90
   5   4 -18   47.60   15.50
  -5   4 -18   55.49   13.40
   5  -4 -18   42.70   11.90
  -5   4 -18   23.50   11.40
   0   5  18  259.27   27.10
   0   5 -18  233.38   20.70
   0   5 -18  256.57   28.20
   0  -5 -18  283.47   25.40
  -1  -5 -18  280.87   22.50
   1   5 -18  276.37   30.20
  -1  -5 -18  316.07   27.50
  -1   5  18  278.97   28.60
   1   5 -18  259.67   22.80
   1  -5 -18  311.17   27.60
  -1   5 -18  286.47   23.50
   1   5  18  296.37   30.10
  -1   5 -18  275.07   30.80
  -2  -5 -18   98.89   17.00
   2   5 -18   98.59   12.10
  -2   5  18  114.19   15.60
   2   5 -18  123.09   21.90
  -2   5 -18   83.29   18.10
   2   5  18   85.29   16.90
   2  -5 -18   83.89   15.10
  -2   5 -18  129.49   13.50
   3   5 -18   58.89   11.00
  -3  -5 -18   73.19   14.10
  -3   5  18   48.00   12.80
   3   5 -18   52.19   14.40
   3  -5 -18   68.99   14.00
  -3   5 -18   59.89   15.10
   3   5  18   72.49   15.70
  -3   5 -18   63.39   11.70
   4   5 -18   65.59   17.00
  -4   5  18   86.69   15.90
   4   5 -18  105.49   14.30
  -4  -5 -18   60.59   14.40
   4  -5 -18   68.39   15.30
  -4   5 -18   82.39   19.10
  -4   5 -18   72.19   13.80
  -5   5  18    9.20    5.20
   5   5 -18    8.80    7.70
   5   5 -18    9.30   12.10
  -5  -5 -18   30.70   11.80
  -5   5  18   25.90    9.90
  -5   5 -18   -2.10    5.30
   5  -5 -18   17.10    8.10
  -5   5 -18   20.80    9.00
   0   6 -18    4.70    5.10
   0   6 -18   -3.40    3.40
   0  -6 -18   14.70    6.20
   0   6  18   -1.40    5.10
   1   6 -18   18.10    4.90
   1   6 -18   13.30    8.50
  -1  -6 -18    6.80    6.20
  -1   6  18   11.30    7.30
  -1  -6 -18   16.00    6.70
   1  -6 -18   10.60    6.40
   1   6  18   18.40    7.90
  -1   6 -18   19.70   10.00
  -1   6 -18   14.90    5.00
  -2  -6 -18   29.40   10.00
   2   6 -18   41.00   13.00
   2   6 -18   28.60    6.50
  -2   6  18   42.20   11.40
   2  -6 -18   20.10    8.50
  -2   6 -18   13.40    8.70
  -2   6 -18   25.20    6.60
   2   6  18   50.89   13.00
   3   6 -18   31.60    8.40
  -3  -6 -18   43.60   10.60
   3   6 -18   17.10   11.00
  -3   6  18   35.80   11.40
   3   6  18   34.90    9.60
   3  -6 -18   37.70   10.90
  -3   6 -18   21.70    6.90
  -3   6 -18   28.70   11.30
  -4  -6 -18    3.00    7.20
  -4   6  18   10.80    8.90
   4   6 -18    6.30    7.40
   4   6 -18   20.60   11.00
  -4   6 -18   11.00    9.60
   4   6  18   -6.60    7.00
   4  -6 -18   -0.30    5.80
  -4   6 -18    3.80    6.30
   0   7  18   19.70    8.40
   0   7 -18    8.30    3.10
   0   7 -18    2.80    2.30
   0  -7 -18   14.50    6.80
   0   7 -18    4.50    8.10
  -1  -7 -18  202.08   24.60
  -1   7  18  251.27   29.30
   1   7 -18  231.38   30.40
   1   7 -18  279.07   18.70
  -1   7 -18  277.07   19.50
   1  -7 -18  272.47   26.40
   1   7  18  300.07   30.60
  -1  -7  18  285.67   19.70
  -1   7 -18  199.08   28.80
   2   7 -18   15.40    5.50
  -2   7  18    6.70    7.90
  -2  -7 -18   11.90    8.10
   2   7 -18   27.60   12.30
  -2   7 -18   30.70    6.40
   2   7  18   16.50    9.90
   2  -7 -18   33.40    9.40
  -2   7 -18   16.40   10.40
  -3  -7 -18   70.59   14.70
   3   7 -18   71.79   19.40
  -3   7  18   87.39   17.40
   3   7 -18   80.99   11.50
   3  -7 -18   69.79   15.40
  -3   7 -18   90.79   21.20
  -3   7 -18   81.49   12.50
   3   7  18   60.39   16.20
   0   8 -18  330.67   38.90
   0  -8 -18  319.87   30.50
   0   8  18  315.67   35.60
   1   8 -18   23.30   11.70
  -1  -8 -18   13.40    7.30
  -1   8  18   -3.20    6.30
   1   8  18   26.00    9.60
   1  -8 -18   10.50    7.90
  -1   8 -18    6.20   10.00
   1   8  18    8.00    8.00
  -2  -8 -18  137.29   17.50
   2   8 -18  113.79   25.80
  -2   8  18  137.29   23.60
   2   8  18  123.19   22.60
  -2   8 -18  116.59   23.50
   2  -8 -18  148.79   19.60
   2   8  18  151.68   19.90
  -1   0 -19  529.85   45.30
   1   0 -19  679.13   45.10
  -1   0 -19  662.83   47.90
   1   0 -19  627.04   47.10
   2   0 -19  478.75   34.40
   2   0 -19  443.56   36.30
  -2   0 -19  398.56   35.80
   3   0 -19   43.00   11.20
  -3   0 -19   79.39   14.10
   3   0 -19   57.49   12.00
   4   0 -19  151.08   18.40
   4   0 -19  160.28   18.70
  -4   0 -19  113.49   16.70
  -5   0 -19   28.30   10.50
   5   0 -19   27.20   10.30
   5   0 -19   63.89   14.20
   6   0 -19   95.09   19.90
  -6   0 -19   98.79   19.10
   6   0 -19   75.49   17.60
   0  -1 -19    9.40    3.80
   0   1 -19   13.90    5.50
   0  -1 -19   12.10    5.50
   0   1 -19   18.40    5.60
  -1  -1 -19   37.70    9.30
  -1  -1 -19   44.60    8.80
   1   1 -19   61.19   10.80
   1   1 -19   62.89   10.50
  -1   1 -19   40.00    9.20
   1  -1 -19   44.40    9.40
  -1   1 -19   36.20    9.30
   1  -1 -19   37.70    5.50
   2   1 -19   80.69   11.30
  -2  -1 -19   67.59   12.80
  -2   1  19   75.69    8.40
   2   1 -19   79.79   13.00
   2  -1 -19   85.09   14.00
  -2   1 -19   78.69   11.10
   2  -1 -19   70.99    8.80
  -2   1 -19   71.49   13.50
   3   1 -19   98.69   14.50
  -3   1  19  109.39   12.10
   3   1 -19   90.69   16.20
  -3  -1 -19  119.49   15.60
  -3   1 -19  140.49   16.20
   3  -1 -19  135.29   16.00
   3  -1 -19  112.29   12.80
   4   1 -19    3.10    5.10
   4   1 -19    4.10    6.40
  -4  -1 -19    3.50    5.70
   4  -1 -19    5.70    5.90
   4  -1 -19    1.20    5.50
  -4   1 -19   -5.60    4.00
   5   1 -19   31.80    9.50
  -5  -1 -19   20.60    9.00
   5   1 -19   21.10   10.20
   5  -1 -19   50.79   13.20
  -5   1 -19   33.80   11.70
   5  -1 -19    9.50    8.20
   6   1 -19    4.20    9.00
  -6  -1 -19    5.50    7.60
   6   1 -19   -4.60    7.90
   6  -1 -19    6.40    6.10
  -6   1 -19   -1.90    7.00
   0   2 -19  388.56   31.50
   0   2 -19  358.36   28.70
   0  -2 -19  323.27   24.40
   0   2  19  364.96   31.90
   0  -2 -19  345.77   25.00
   0  -2 -19  352.46   30.10
  -1  -2 -19  460.95   36.50
  -1  -2 -19  427.26   33.30
   1   2 -19  414.06   35.70
   1   2 -19  437.36   34.50
  -1   2  19  457.85   37.20
   1  -2 -19  443.06   36.20
  -1   2 -19  430.66   36.80
   2   2 -19 1301.47   90.49
  -2  -2 -19 1274.67   92.09
   2   2 -19 1199.68   91.59
  -2   2  19 1290.97   91.69
   2  -2 -19 1389.16   92.79
  -2   2 -19 1431.66   91.79
  -3   2  19  193.58   15.10
   3   2 -19  164.78   19.50
  -3  -2 -19  181.88   20.60
   3   2 -19  201.28   22.10
  -3   2  19  157.08   18.90
   3  -2 -19  192.78   20.80
  -3   2 -19  195.48   22.70
  -3   2 -19  216.08   21.40
  -4  -2 -19   29.90    9.50
  -4   2  19   39.10    9.70
   4   2 -19   39.80   12.10
   4   2 -19   23.70    9.20
  -4   2 -19   49.40   12.00
   4  -2 -19   20.60    8.60
  -5  -2 -19   51.09   12.90
   5   2 -19   31.00   10.40
   5   2 -19   37.40   13.90
  -5   2 -19   45.50   13.50
   5  -2 -19   35.20   12.20
   6   2 -19  -15.50    6.80
  -6  -2 -19   11.70    9.20
   6   2 -19   -2.80    5.80
  -6   2 -19   -2.10    5.90
   6  -2 -19    5.40    8.30
   0  -3 -19   -6.70    3.10
   0   3  19    2.00    3.90
   0   3 -19   -6.70    3.10
   0   3 -19    0.20    3.10
  -1  -3 -19  306.27   27.40
  -1  -3 -19  283.57   23.40
   1   3 -19  315.47   28.90
   1   3 -19  288.07   25.20
  -1   3  19  298.37   28.10
   1  -3 -19  306.47   27.60
   1   3  19  281.17   28.90
  -1   3 -19  302.07   29.40
  -1   3 -19  300.27   25.70
  -2   3  19  261.57   26.10
  -2  -3 -19  265.57   25.50
   2   3 -19  259.27   27.10
   2   3 -19  252.47   23.40
  -2   3 -19  241.38   27.10
  -2   3 -19  263.07   23.90
   2  -3 -19  277.97   26.10
   3   3 -19  220.38   25.10
  -3  -3 -19  226.68   23.40
  -3   3  19  219.08   22.40
   3   3 -19  216.08   21.40
   3  -3 -19  207.78   22.40
  -3   3 -19  191.18   24.40
  -3   3 -19  173.78   20.50
   4   3 -19   33.80   10.10
  -4   3  19   38.90   10.30
   4   3 -19   38.80   11.90
  -4   3  19   37.60    6.90
  -4  -3 -19   44.50   11.70
  -4   3 -19   61.99   12.30
   4  -3 -19   47.50   12.00
  -4   3 -19   41.80   12.30
   5   3 -19   14.10    9.80
  -5   3  19   15.10    7.80
   5   3 -19   13.90    8.40
  -5  -3 -19    6.40    6.00
   5  -3 -19   21.10    9.70
  -5   3 -19   10.60    7.40
   6   3 -19  -10.70    6.30
   6   3 -19  -16.60    7.70
  -6   3  19   10.60    8.30
  -6  -3 -19   17.70    7.90
   6  -3 -19  -14.50    5.60
  -6   3 -19   10.60    9.30
   0  -4 -19  112.29   14.10
   0   4 -19  103.99   11.90
   0   4  19  137.69   17.20
   0   4 -19   79.09   15.70
  -1   4  19    7.50    6.20
  -1  -4 -19   11.50    6.40
  -1  -4 -19    6.50    3.90
   1   4 -19    1.60    4.80
   1   4 -19    7.80    4.20
  -1   4 -19    8.80    6.40
  -1   4 -19    5.50    4.50
   1   4  19   13.30    6.10
   1  -4 -19    3.90    4.10
  -2   4  19  439.26   39.40
   2   4 -19  502.05   43.00
   2   4 -19  468.85   36.30
  -2  -4 -19  446.26   38.60
   2  -4 -19  474.95   39.20
  -2   4 -19  412.66   41.40
  -2   4 -19  480.55   36.80
   2   4  19  449.56   40.90
  -3   4  19  451.65   39.80
   3   4 -19  383.66   41.80
  -3  -4 -19  486.55   40.60
   3   4 -19  438.86   37.40
  -3   4 -19  520.85   38.90
  -3   4 -19  481.95   44.20
   3  -4 -19  485.65   40.80
   4   4 -19    1.00    5.30
  -4  -4 -19    3.00    4.90
  -4   4  19   -0.40    5.00
   4   4 -19    9.50    9.70
  -4   4 -19   -2.70    3.10
   4  -4 -19    7.10    5.90
  -4   4 -19    0.80    4.30
   5   4 -19   60.59   14.30
   5   4 -19   45.10   17.10
  -5   4  19   48.80   11.40
  -5  -4 -19   34.20   11.90
  -5   4 -19   26.10   13.40
  -5   4 -19   43.30   11.20
   5  -4 -19   42.50   11.90
   0   5 -19  471.85   43.60
   0  -5 -19  452.45   39.10
   0   5 -19  478.85   35.70
   0   5  19  513.45   43.40
  -1  -5 -19  207.88   16.20
   1   5 -19  180.18   16.90
  -1   5  19  172.28   21.70
   1   5 -19  211.18   25.10
  -1  -5 -19  160.28   19.10
   1  -5 -19  230.28   21.80
   1   5  19  160.78   21.50
  -1   5 -19  178.28   22.50
  -1   5 -19  139.89   16.00
  -2   5  19  124.79   20.60
  -2  -5 -19   91.19   16.60
   2   5 -19  130.89   14.20
   2   5 -19  156.98   20.90
  -2   5 -19  124.69   14.30
   2  -5 -19  122.29   16.10
   2   5  19  105.59   19.80
  -2   5 -19  148.49   20.20
  -3   5  19  179.38   20.40
   3   5 -19  171.88   23.50
  -3  -5 -19  142.89   18.10
   3   5 -19  133.69   15.70
  -3   5 -19   96.49   14.40
   3  -5 -19  148.59   18.60
   3   5  19  132.99   22.30
  -3   5 -19  112.49   22.40
  -4   5  19   86.89   17.80
   4   5 -19  117.49   15.70
  -4  -5 -19  131.59   17.90
   4   5 -19   98.09   21.70
  -4   5 -19  166.28   17.00
  -4   5 -19   71.89   19.00
   4  -5 -19  114.89   19.60
  -5  -5 -19   20.10   10.70
  -5   5  19   15.70    9.20
   5   5 -19    8.80   11.20
   5   5 -19    9.90    8.80
   5  -5 -19    6.60    9.30
  -5   5 -19   22.10   11.60
  -5   5 -19   28.30    9.50
   0   6  19  206.68   25.00
   0   6 -19  210.88   18.00
   0  -6 -19  210.08   22.30
   0   6 -19  223.48   27.30
   1   6 -19   25.00   10.80
  -1   6  19    3.80    5.80
  -1  -6 -19    5.60    6.10
  -1  -6 -19   21.60    7.40
   1   6 -19    2.80    4.30
   1   6  19   -3.00    4.70
  -1   6 -19   -3.60    4.40
   1  -6 -19    2.30    5.10
  -1   6 -19    3.00    4.30
  -2   6  19  194.08   24.00
  -2  -6 -19  205.78   22.60
   2   6 -19  221.28   27.50
   2   6 -19  202.58   19.00
   2   6  19  178.48   24.30
  -2   6 -19  205.88   26.80
  -2   6 -19  248.08   20.20
   2  -6 -19  204.78   22.70
   3   6 -19   60.19   10.90
   3   6 -19   45.50   14.60
  -3  -6 -19   59.79   13.50
  -3   6  19   80.29   16.40
  -3   6 -19   36.20   10.30
   3   6  19   37.90   13.60
  -3   6 -19   62.09   16.30
   3  -6 -19   46.90   12.80
  -4  -6 -19    2.10    5.90
   4   6 -19   -3.20    5.90
   4   6 -19   12.70    7.40
  -4   6  19   23.90    9.40
   4  -6 -19   12.80    8.30
  -4   6 -19   16.20   10.90
  -4   6 -19    4.50    5.90
   0   7 -19   -7.00    5.60
   0  -7 -19    6.80    5.30
   0   7  19    0.90    5.80
   0   7 -19    3.30    2.80
  -1   7  19  185.68   23.00
   1   7 -19  158.58   13.10
   1   7 -19  126.79   25.40
  -1  -7 -19  183.68   19.90
   1  -7 -19  149.39   19.50
  -1   7 -19  174.98   25.10
   1   7  19  140.49   24.60
  -1   7 -19  164.88   13.80
   2   7 -19   44.10    7.90
   2   7 -19   35.10   14.90
  -2   7  19   45.50   13.50
  -2  -7 -19   44.20   11.30
  -2   7 -19   31.80   12.30
   2   7  19   24.60   11.70
  -2   7 -19   28.90    7.00
   2  -7 -19   39.10   11.10
  -3   7  19    3.90    7.30
  -3  -7 -19   -7.60    6.20
   3   7 -19   -4.70    5.30
   3   7 -19    1.30    8.20
  -3   7 -19   -4.60    5.50
   3  -7 -19    4.20    6.50
   3   7  19   10.20    8.80
  -3   7 -19    4.70    7.10
   0   8 -19   -9.40    6.70
   0   8  19    2.50    8.20
   0  -8 -19    2.70    7.60
  -1   8  19  -12.00    5.10
  -1  -8 -19   10.50    7.40
   1   8 -19    6.40    8.90
   1   8  19   -2.90    6.70
  -1   8 -19   11.00    8.90
   1  -8 -19   -7.70    6.70
  -2  -8 -19   15.10    8.70
   2   8 -19   21.50   13.20
  -2   8  19   38.70   12.60
  -2   8 -19    6.30    8.50
   2  -8 -19   23.80   10.40
   2   8  19   12.30   10.50
   0   0 -20  969.90   66.49
   0   0 -20  882.31   63.79
  -1   0 -20   92.19   13.00
  -1   0 -20   99.59   12.40
   1   0 -20  107.79   11.60
   1   0 -20   88.19   12.40
   2   0 -20  135.99   13.50
  -2   0 -20  113.29   14.70
   2   0 -20  103.59   14.30
  -3   0 -20  122.59   15.70
   3   0 -20  113.09   14.30
   3   0 -20   89.19   16.10
   4   0 -20   35.00    9.80
   4   0 -20   40.90   10.90
  -5   0 -20   10.10    6.50
   5   0 -20    7.20    7.50
   5   0 -20   13.50    9.60
  -6   0 -20   16.70    9.80
   6   0 -20   19.90   11.60
   6   0 -20    6.40    7.60
   0   1 -20  155.98   16.60
   0  -1 -20  163.18   17.20
   0   1 -20  126.29   15.40
   0  -1 -20  168.38   14.50
  -1  -1 -20  520.85   38.60
   1   1 -20  452.55   36.50
  -1  -1 -20  438.96   34.90
   1   1 -20  461.25   36.50
  -1   1 -20  437.86   36.70
  -1   1 -20  491.95   37.80
   1  -1 -20  476.65   37.70
   1  -1 -20  416.76   32.10
   2   1 -20  358.76   30.20
  -2   1  20  376.36   25.90
   2   1 -20  307.57   28.60
  -2  -1 -20  375.36   31.70
  -2   1 -20  348.77   31.50
   2  -1 -20  357.56   31.00
   2  -1 -20  336.17   26.10
  -2   1 -20  296.27   29.30
   3   1 -20  497.05   45.40
  -3   1  20  528.55   41.70
   3   1 -20  596.14   46.70
  -3  -1 -20  612.24   47.90
   3  -1 -20  698.03   48.90
  -3   1 -20  668.73   48.30
   3  -1 -20  571.84   43.20
   4   1 -20   85.49   15.80
  -4  -1 -20   54.89   13.00
   4   1 -20   76.19   14.30
   4  -1 -20   74.49   14.90
  -4   1 -20   50.89   13.50
   4  -1 -20   80.39   13.90
   5   1 -20   39.30   12.90
  -5  -1 -20   30.90   10.00
   5   1 -20   43.70   11.90
   5  -1 -20   11.80    9.70
   5  -1 -20   53.39   12.80
  -5   1 -20   22.50    9.10
  -6  -1 -20   10.40    9.00
   6   1 -20   22.00   11.40
   6   1 -20   45.90   13.90
   6  -1 -20   49.00   13.80
  -6   1 -20   26.90   10.90
   0   2 -20  387.26   36.80
   0  -2 -20  453.95   37.20
   0  -2 -20  466.05   31.90
   0   2 -20  493.15   36.10
   0  -2 -20  464.75   31.30
  -1  -2 -20    2.60    4.90
   1   2 -20    1.80    4.60
  -1   2  20   -0.10    4.70
   1   2 -20    4.10    3.70
  -1  -2 -20    0.70    3.10
  -1  -2 -20    3.90    3.30
  -1   2 -20    2.50    4.50
  -1   2 -20    1.70    3.30
   1  -2 -20    5.00    4.00
   2   2 -20  873.81   69.09
  -2   2  20  966.30   69.79
   2   2 -20  964.20   68.19
  -2  -2 -20 1068.29   71.29
  -2   2 -20  921.31   68.49
   2  -2 -20  917.41   69.49
  -2   2 -20  948.91   71.49
   3   2 -20  136.89   17.20
   3   2 -20  111.29   15.10
  -3   2  20   98.79   14.30
  -3  -2 -20  122.09   16.20
  -3   2  20  113.99   10.20
  -3   2 -20  121.69   15.50
  -3   2 -20  117.49   17.20
   3  -2 -20  134.49   16.60
   4   2 -20    7.80    5.70
   4   2 -20   13.40    7.60
  -4   2  20   13.50    5.90
  -4  -2 -20   -1.60    4.40
  -4   2 -20   14.10    6.80
   4  -2 -20    4.20    4.60
   5   2 -20    7.30    7.40
  -5  -2 -20    6.90    7.90
   5   2 -20   20.40   11.10
   5  -2 -20   49.99   12.10
  -5   2 -20   22.30    9.50
   6   2 -20   33.00   12.50
   6   2 -20   52.79   18.20
  -6  -2 -20   48.80   14.40
   6  -2 -20   59.99   15.40
  -6   2 -20   51.39   14.40
   0   3 -20   92.69   14.20
   0  -3 -20  103.89   13.10
   0   3 -20   90.29   11.80
   0   3  20  108.89   15.10
  -1   3  20  194.98   22.50
  -1  -3 -20  239.08   22.70
   1   3 -20  191.78   19.60
   1   3 -20  203.18   22.60
  -1  -3 -20  197.68   18.10
   1  -3 -20  230.88   22.50
  -1   3 -20  199.78   19.50
  -1   3 -20  247.28   24.70
   1   3  20  202.58   23.50
  -2   3  20  528.65   46.50
  -2  -3 -20  584.04   47.50
   2   3 -20  615.64   45.40
   2   3 -20  592.74   49.20
   2  -3 -20  606.84   48.00
  -2   3 -20  647.54   50.69
  -2   3 -20  569.64   45.50
  -3   3  20   92.59   15.80
  -3  -3 -20   63.59   13.80
   3   3 -20   65.49   15.40
   3   3 -20   73.69   13.70
   3  -3 -20   61.99   13.40
  -3   3 -20   53.29   14.50
  -3   3 -20   94.89   15.40
  -4   3  20   44.10    6.70
   4   3 -20   41.50   10.50
  -4   3  20   47.90   11.00
  -4  -3 -20   61.19   13.10
   4   3 -20   51.69   13.90
   4  -3 -20   43.70   11.60
  -4   3 -20   33.40   12.70
  -4   3 -20   59.69   13.10
  -5  -3 -20   59.29   14.40
   5   3 -20   75.79   15.60
   5   3 -20   79.39   19.40
  -5   3  20   77.79   14.10
   5  -3 -20   65.09   15.10
  -5   3 -20   72.59   15.60
   0   4 -20  107.69   15.70
   0   4  20   97.89   16.50
   0  -4 -20   73.49   13.80
   0   4 -20   88.49   11.30
  -1  -4 -20    7.20    5.80
   1   4 -20    1.50    5.60
  -1  -4 -20    6.30    4.10
  -1   4  20    4.40    6.10
   1   4 -20    5.10    4.00
  -1   4 -20   16.40    6.10
   1   4  20    5.00    5.50
   1  -4 -20    9.50    4.90
  -1   4 -20    6.70    6.60
   2   4 -20   95.09   18.80
  -2   4  20   85.29   16.30
   2   4 -20  108.99   13.10
  -2  -4 -20  106.89   14.40
  -2   4 -20   89.29   18.60
  -2   4 -20   87.49   14.30
   2  -4 -20  106.19   17.50
   2   4  20   96.49   17.80
  -3  -4 -20   22.70    9.00
   3   4 -20   30.60    8.40
  -3   4  20   27.40    9.90
   3   4 -20   17.40   10.40
  -3   4 -20   29.70   11.20
   3  -4 -20   38.90   10.00
  -3   4 -20   39.90    9.90
  -4  -4 -20  136.49   18.10
  -4   4  20  132.89   17.00
   4   4 -20  105.69   21.40
   4   4 -20  116.59   15.60
  -4   4 -20   99.09   21.10
  -4   4 -20   73.69   15.60
   4  -4 -20  112.89   19.80
  -5   4  20   41.60    6.90
  -5   4  20   42.90   12.00
   5   4 -20   46.40   11.70
   5   4 -20   43.40   16.40
  -5  -4 -20   16.60    9.60
  -5   4 -20   45.90   12.50
   5  -4 -20   28.10   11.40
   0  -5 -20  447.86   37.70
   0   5  20  439.86   40.80
   0   5 -20  474.45   42.90
   0   5 -20  423.16   33.80
  -1   5  20   22.20    8.40
   1   5 -20   -1.20    5.90
  -1  -5 -20    1.40    4.50
   1   5 -20   12.00    5.00
  -1  -5 -20   15.60    7.00
  -1   5 -20    7.20    4.70
   1   5  20   13.40    7.30
   1  -5 -20    0.20    4.00
  -1   5 -20   13.10    7.80
  -2  -5 -20  179.58   21.40
   2   5 -20  168.38   23.60
   2   5 -20  198.18   19.30
  -2   5  20  199.98   24.10
  -2   5 -20  227.18   26.70
  -2   5 -20  202.48   19.50
   2  -5 -20  242.68   23.20
   2   5  20  165.28   23.80
  -3  -5 -20   83.69   16.10
   3   5 -20  117.69   14.00
  -3   5  20   93.09   17.40
   3   5 -20   63.59   17.20
   3  -5 -20   77.29   16.10
  -3   5 -20  117.59   13.80
  -3   5 -20   89.49   19.20
   3   5  20   86.09   18.30
   4   5 -20   70.09   17.90
   4   5 -20   55.69   12.60
  -4   5  20   71.09   16.00
  -4  -5 -20   59.59   14.50
  -4   5 -20   96.19   15.90
  -4   5 -20   49.70   16.00
   4  -5 -20   71.29   16.00
   5   5 -20   25.70   12.10
  -5  -5 -20   26.40   10.60
   5   5 -20   28.10   10.60
  -5   5  20   18.70    9.40
   5  -5 -20   21.00    7.80
  -5   5 -20   -1.20    7.60
  -5   5 -20   12.50   10.70
   0   6  20  373.36   36.90
   0  -6 -20  379.96   34.40
   0   6 -20  397.26   39.40
   0   6 -20  384.56   29.40
  -1  -6 -20   97.59   12.00
  -1   6  20  128.19   21.60
  -1  -6 -20   98.39   16.70
   1   6 -20  137.49   23.80
   1   6 -20  120.09   12.30
  -1   6 -20  103.39   12.10
   1  -6 -20  135.69   16.30
  -1   6 -20   83.09   19.50
   1   6  20  121.79   22.20
   2   6 -20   74.59   11.50
   2   6 -20   78.29   17.80
  -2  -6 -20   87.49   15.70
  -2   6  20   48.30   14.70
  -2   6 -20   71.29   11.30
   2   6  20   56.49   14.20
  -2   6 -20  105.69   21.30
   2  -6 -20   70.49   14.40
  -3  -6 -20  171.58   21.30
   3   6 -20  134.59   25.30
   3   6 -20  145.49   16.70
  -3   6  20  159.28   21.60
  -3   6 -20  128.39   26.00
   3  -6 -20  163.68   20.50
   3   6  20  116.29   22.60
  -3   6 -20  158.38   17.40
  -4   6  20   10.50    9.50
   4   6 -20   -1.20    5.90
   4   6 -20    9.50    9.40
  -4  -6 -20   -1.30    6.80
  -4   6 -20   20.80    9.50
   4  -6 -20   15.40    8.10
  -4   6 -20   29.30   12.80
   0  -7 -20    9.10    6.10
   0   7  20   -3.40    5.00
   0   7 -20   -3.00    3.30
   0   7 -20   -2.10    6.20
  -1   7  20   13.60    8.40
   1   7 -20   13.50    4.60
   1   7 -20   26.30   12.00
  -1  -7 -20   31.70    8.40
   1   7  20   18.70    9.50
   1  -7 -20   10.10    6.60
  -1   7 -20   13.60    4.80
  -1   7 -20    7.70    8.40
  -2  -7 -20   83.89   16.00
   2   7 -20   52.39   17.90
   2   7 -20   87.29   10.30
  -2   7  20   84.89   17.70
  -2   7 -20   58.19   16.80
  -2   7 -20   95.49   11.10
   2  -7 -20   63.99   14.40
   2   7  20  102.69   21.10
   3   7 -20   49.10   10.30
  -3   7  20   29.20   12.80
  -3  -7 -20   38.50   11.10
   3   7 -20   52.89   17.40
   3  -7 -20   45.00   12.40
  -3   7 -20   56.49    9.90
  -3   7 -20   33.10   13.60
   3   7  20   39.50   13.20
   0   8 -20   10.80    9.10
   0  -8 -20   28.00   11.10
   0   8  20   36.20   11.80
  -1  -8 -20   64.49   13.40
  -1   8  20   51.19   15.40
   1   8 -20   32.10   14.50
   1   8  20   33.00   13.00
  -1   8 -20   57.79   16.30
   1  -8 -20   44.30   13.80
   0   0 -21   52.99   10.30
   0   0 -21   56.79    8.50
  -1   0 -21   32.70    9.00
  -1   0 -21   37.10    9.20
   1   0 -21   26.20    8.30
   1   0 -21   31.10    7.20
  -2   0 -21  846.52   61.49
   2   0 -21  773.72   57.19
  -2   0 -21  866.31   61.19
   2   0 -21  759.42   59.89
   3   0 -21   33.90    9.00
   3   0 -21   54.49   10.80
  -3   0 -21   50.39   11.50
   4   0 -21   32.80    9.40
   4   0 -21   39.50   10.70
  -4   0 -21   35.30   10.90
  -5   0 -21  555.84   45.90
   5   0 -21  439.96   43.10
   5   0 -21  470.35   43.90
  -6   0 -21   13.10    9.10
   6   0 -21   -5.60    8.30
   6   0 -21    0.90    6.60
   0  -1 -21  195.88   16.30
   0   1 -21  190.58   19.00
   0   1 -21  148.09   17.50
   0  -1 -21  172.68   18.70
   1   1 -21  921.21   62.99
  -1  -1 -21  868.51   60.99
  -1  -1 -21  848.62   63.79
   1   1 -21  872.61   62.89
  -1   1 -21  975.10   64.49
  -1   1 -21  805.22   62.49
   1  -1 -21  889.41   63.99
   1  -1 -21  764.62   57.49
  -2  -1 -21  204.58   22.20
   2   1 -21  163.18   19.40
   2   1 -21  202.78   21.00
   2  -1 -21  213.08   17.70
   2  -1 -21  234.58   22.40
  -2   1 -21  217.38   22.10
  -2   1 -21  231.18   23.50
   3   1 -21  151.78   17.80
  -3  -1 -21  176.58   19.60
  -3   1  21  149.99   14.50
   3   1 -21  136.49   17.60
   3  -1 -21  130.59   17.80
   3  -1 -21  125.49   14.90
  -3   1 -21  182.58   19.60
   4   1 -21  110.29   16.00
  -4  -1 -21   74.79   15.80
   4   1 -21   86.29   16.30
   4  -1 -21   93.49   17.60
  -4   1 -21   72.99   16.00
   4  -1 -21   94.79   14.00
   5   1 -21   12.90    8.90
  -5  -1 -21   32.70   10.40
   5   1 -21   19.00    9.20
   5  -1 -21   -2.80    8.70
   5  -1 -21   29.40   11.20
  -5   1 -21   22.90   10.00
  -6  -1 -21   22.00   10.70
   6   1 -21   39.80   15.00
   6   1 -21   54.49   14.60
   6  -1 -21   43.40   13.30
  -6   1 -21   59.69   16.00
   0  -2 -21   11.30    3.90
   0  -2 -21   16.10    3.60
   0   2 -21    2.50    3.50
   0  -2 -21    2.70    4.10
   0   2 -21   25.20    8.30
  -1  -2 -21  146.09   13.90
   1   2 -21  151.18   16.80
  -1   2  21  108.09   15.70
   1   2 -21  121.29   14.60
  -1  -2 -21  125.09   14.20
  -1  -2 -21   95.39   14.40
  -1   2 -21  133.19   15.10
   1  -2 -21  152.58   16.90
  -1   2 -21  155.58   17.90
   2   2 -21  331.97   30.30
  -2  -2 -21  342.47   31.80
   2   2 -21  304.67   30.90
  -2   2  21  359.16   32.10
  -2   2 -21  444.06   32.80
   2  -2 -21  351.26   31.80
  -2   2 -21  333.47   32.90
  -3  -2 -21   16.80    7.00
   3   2 -21    8.10    4.60
   3   2 -21    8.80    7.30
  -3   2  21   10.70    6.30
  -3   2  21    6.90    3.30
  -3   2 -21    3.80    5.80
  -3   2 -21   -2.40    4.20
   3  -2 -21    8.70    5.80
  -4  -2 -21   -3.50    4.50
  -4   2  21    3.00    6.20
   4   2 -21   22.00   10.00
   4   2 -21    4.90    4.70
  -4   2 -21    9.10    6.60
   4  -2 -21    0.20    5.20
  -5  -2 -21   22.80    8.80
   5   2 -21   34.30   11.60
   5   2 -21   35.40   12.40
   5  -2 -21    2.40    7.20
  -5   2 -21   22.10    9.40
   6   2 -21   17.40    8.00
   6   2 -21   -2.50    8.90
  -6  -2 -21   -2.00    7.00
   6  -2 -21   15.90    8.40
  -6   2 -21    4.70    7.10
   0  -3 -21   24.10    7.70
   0   3 -21   33.00   10.40
   0   3  21   22.80    8.50
   0   3 -21   34.00    8.20
   1   3 -21  292.27   26.70
  -1   3  21  310.67   30.50
  -1  -3 -21  307.87   28.90
   1   3 -21  357.36   32.00
  -1  -3 -21  288.17   24.80
  -1   3 -21  308.77   31.10
   1   3  21  324.57   31.70
  -1   3 -21  345.67   27.90
   1  -3 -21  337.47   29.90
  -2  -3 -21    4.10    3.00
   2   3 -21    2.50    5.30
  -2   3  21    4.80    5.80
   2   3 -21    3.60    3.90
  -2   3 -21   -1.70    5.30
  -2   3 -21    0.70    3.00
   2  -3 -21    1.90    4.70
   3   3 -21  801.22   62.29
  -3  -3 -21  875.51   65.59
   3   3 -21  778.32   66.69
  -3   3  21  913.61   64.99
  -3   3 -21  768.92   66.79
  -3   3 -21  867.11   63.49
   3  -3 -21  913.81   66.09
  -4  -3 -21   35.40    8.50
   4   3 -21    6.50    7.80
   4   3 -21    6.80    8.50
  -4   3 -21   23.50    7.90
  -4   3 -21    4.50    8.10
   4  -3 -21   23.80    9.50
  -5   3  21   14.20    8.50
  -5  -3 -21    8.10    7.10
   5   3 -21    5.90    6.80
   5   3 -21    0.30   10.20
  -5   3 -21   24.50    9.70
   5  -3 -21    2.30    5.90
  -5   3 -21   12.00    8.50
   0  -4 -21  173.58   20.00
   0   4  21  178.48   21.80
   0   4 -21  194.38   22.90
   0   4 -21  176.78   17.80
  -1   4  21   49.90   12.60
   1   4 -21   46.50    9.80
   1   4 -21   39.40   11.20
  -1  -4 -21   56.69    7.50
  -1  -4 -21   55.49   12.00
   1  -4 -21   49.99   11.10
  -1   4 -21   60.59   13.80
   1   4  21   39.50   11.40
  -1   4 -21   54.39   10.40
  -2   4  21   78.29   15.30
   2   4 -21   78.49   12.80
  -2  -4 -21   72.19   14.50
   2   4 -21   77.09   16.40
   2   4  21   58.09   14.10
   2  -4 -21   64.99   13.50
  -2   4 -21   35.80   11.60
  -2   4 -21   63.09   11.80
   3   4 -21   73.39   17.50
  -3  -4 -21   88.09   17.10
  -3   4  21   95.69   18.00
   3   4 -21  112.39   14.50
  -3   4 -21  116.69   21.50
   3  -4 -21  105.29   18.20
  -3   4 -21  129.39   15.70
   4   4 -21  103.19   21.30
  -4   4  21  105.99   18.00
   4   4 -21  131.59   16.10
  -4  -4 -21  108.09   19.80
  -4   4 -21   91.89   16.60
  -4   4 -21  102.49   21.40
   4  -4 -21   72.99   16.10
   5   4 -21   -6.50    6.70
   5   4 -21    8.00    7.60
  -5  -4 -21   13.60    8.30
  -5   4  21    2.70    6.80
  -5   4 -21    3.30    6.20
   5  -4 -21    1.20    6.90
  -5   4 -21   12.40    9.00
   0   5 -21   39.50    8.50
   0   5 -21   35.80   12.60
   0   5  21   65.09   14.70
   0  -5 -21   38.40   10.90
   1   5 -21   82.39   17.30
  -1  -5 -21   92.39   15.40
  -1  -5 -21   62.79    8.30
   1   5 -21   70.39   11.60
  -1   5  21   58.29   14.80
   1   5  21   63.09   14.80
  -1   5 -21   75.09   10.10
   1  -5 -21  112.59   14.20
  -1   5 -21   62.79   16.00
   2   5 -21   17.70    6.10
   2   5 -21   27.40   10.60
  -2   5  21   35.40    9.80
  -2  -5 -21   29.20   10.00
   2  -5 -21   23.60    8.50
   2   5  21   18.90    8.80
  -2   5 -21   33.40    8.10
  -2   5 -21   20.70   10.10
   3   5 -21   14.10    9.50
   3   5 -21   47.70   10.50
  -3  -5 -21   37.00   10.70
  -3   5  21   41.40   12.40
  -3   5 -21   31.50   12.40
   3  -5 -21   28.80    9.80
  -3   5 -21   46.60   10.00
  -4   5  21   40.70   11.10
   4   5 -21   52.99   15.50
  -4  -5 -21   31.80   10.40
   4   5 -21   40.20   11.10
  -4   5 -21   55.29   12.30
  -4   5 -21   39.70   13.90
   4  -5 -21   47.20   13.20
   0   6 -21   10.20    8.80
   0   6 -21   24.20    7.00
   0   6  21   39.30   12.70
   0  -6 -21   15.70    8.40
   1   6 -21   53.29    9.30
  -1  -6 -21   45.60    7.30
  -1  -6 -21   50.79   10.80
   1   6 -21   43.10   14.90
  -1   6  21   39.00   11.60
   1   6  21   35.30   12.60
  -1   6 -21   45.90    8.80
   1  -6 -21   54.69   13.10
  -1   6 -21   38.80   12.40
  -2   6  21   -4.70    6.30
   2   6 -21    7.50    6.20
  -2  -6 -21   22.40    8.10
   2   6 -21    6.30    9.00
   2  -6 -21   13.90    7.70
  -2   6 -21    1.30    7.00
   2   6  21    1.40    6.90
  -2   6 -21   13.00    5.80
   3   6 -21   27.60   13.00
  -3  -6 -21   21.20    9.60
  -3   6  21   26.00   11.20
   3   6 -21   25.00    8.10
  -3   6 -21   15.90    8.00
   3  -6 -21   11.80    8.70
   3   6  21   20.50   11.20
  -3   6 -21   30.50   11.50
  -4  -6 -21   -4.40    6.10
   4   6 -21    2.00    7.60
  -4   6  21   -5.20    8.40
   4   6 -21    4.70    9.30
  -4   6 -21   -3.70    8.40
  -4   6 -21   -7.90    5.40
   4  -6 -21   13.50    8.60
   0  -7 -21   45.90   11.40
   0   7 -21   24.40    5.30
   0   7  21    9.20    8.40
   0   7 -21   19.20    9.60
   1   7 -21   52.69   16.10
   1   7 -21   56.79    8.10
  -1   7  21   29.50   12.10
  -1  -7 -21   76.69   13.70
   1   7  21   28.50   12.30
  -1   7 -21   45.90    7.80
   1  -7 -21   62.69   14.20
  -1   7 -21   71.59   18.70
   2   7 -21   25.90   12.30
  -2  -7 -21   28.30    9.60
   2   7 -21   17.90    6.70
  -2   7  21    8.50    9.30
  -2   7 -21   10.20    6.20
   2  -7 -21   13.40    8.10
  -2   7 -21   26.70   12.40
   2   7  21    3.50    8.20
   3   7 -21    5.90    9.20
   3   7 -21    3.20    7.30
  -3  -7 -21    8.60    7.20
  -3   7  21    5.80    9.60
  -3   7 -21   14.30    7.60
   3  -7 -21    7.80    8.00
   3   7  21   -4.50    7.00
  -3   7 -21    1.90    7.80
   0   8 -21   14.20   12.30
   0  -8 -21   -4.60    7.90
   0   8  21   16.90   10.20
   0   0 -22  387.86   30.20
   0   0 -22  345.47   31.40
   1   0 -22  340.97   28.00
  -1   0 -22  342.17   29.40
  -1   0 -22  371.86   31.40
   1   0 -22  331.27   30.40
  -2   0 -22  177.78   20.10
   2   0 -22  172.98   19.90
  -2   0 -22  154.48   19.00
   2   0 -22  221.78   19.10
   3   0 -22   93.49   16.20
   3   0 -22  111.59   15.20
  -3   0 -22  128.79   15.70
  -4   0 -22    2.10    6.10
   4   0 -22   -1.90    6.10
   4   0 -22    1.50    4.70
  -5   0 -22   -3.80    4.60
   5   0 -22   -1.60    5.40
   5   0 -22   -6.80    7.50
   6   0 -22   20.20   11.80
   6   0 -22   10.10    8.10
  -6   0 -22    0.60    8.30
   0   1 -22    4.90    4.10
   0   1 -22    3.60    3.80
   0  -1 -22    3.40    3.40
   0  -1 -22    3.40    3.40
  -1  -1 -22  228.28   23.70
   1   1 -22  237.38   23.40
   1   1 -22  240.88   23.10
  -1  -1 -22  253.67   22.10
  -1   1 -22  274.67   24.80
   1  -1 -22  223.38   23.50
  -1   1 -22  244.08   23.70
   1  -1 -22  231.08   19.00
   2   1 -22  340.17   30.20
   2   1 -22  359.16   31.60
  -2  -1 -22  350.06   32.50
   2  -1 -22  363.86   26.90
  -2   1 -22  345.17   32.30
  -2   1 -22  340.27   31.50
   2  -1 -22  356.46   32.00
   3   1 -22  189.68   21.90
  -3   1  22  218.38   18.20
  -3  -1 -22  188.98   22.30
   3   1 -22  218.98   22.60
   3  -1 -22  199.18   22.40
   3  -1 -22  195.38   18.70
  -3   1 -22  214.98   22.70
   4   1 -22   76.69   15.10
  -4  -1 -22   59.09   14.30
   4   1 -22   79.39   15.80
   4  -1 -22   78.29   13.50
   4  -1 -22   62.49   15.00
  -4   1 -22   76.59   15.30
  -5  -1 -22    7.80    5.90
   5   1 -22    2.60    5.10
   5   1 -22    8.30    9.00
   5  -1 -22    9.50    7.50
  -5   1 -22    0.60    6.40
   5  -1 -22   -0.50    8.00
   0  -2 -22  103.19   14.30
   0   2 -22  100.19   14.80
   0  -2 -22  135.99   11.50
   0  -2 -22  109.19   10.30
   0   2 -22  131.89   14.80
   1   2 -22  170.68   18.50
   1   2 -22  154.28   19.30
  -1  -2 -22  176.58   20.20
  -1  -2 -22  186.78   16.90
  -1   2 -22  189.18   21.20
   1  -2 -22  189.38   20.20
  -1   2 -22  207.68   19.90
   2   2 -22  352.66   31.90
   2   2 -22  364.96   30.80
  -2  -2 -22  262.97   29.80
  -2   2 -22  393.06   34.20
   2  -2 -22  344.77   31.50
  -2   2 -22  317.87   29.80
   3   2 -22  458.55   40.40
   3   2 -22  598.84   44.70
  -3  -2 -22  455.65   41.90
   3  -2 -22  461.45   41.60
  -3   2 -22  480.05   44.10
  -3   2 -22  502.05   41.90
   4   2 -22   49.80   13.90
  -4  -2 -22   28.10    9.80
   4   2 -22   33.30   10.80
  -4   2  22   37.50    8.00
   4  -2 -22   28.80    9.40
  -4   2 -22   55.89   12.20
   5   2 -22   -2.30    8.10
  -5  -2 -22    8.90    8.50
   5   2 -22   10.70    8.10
  -5   2 -22    3.00    6.20
   5  -2 -22    3.70    5.20
   0   3 -22   -5.00    2.50
   0   3 -22    0.60    5.40
   0  -3 -22   -1.50    2.90
   0   3  22   -9.30    4.10
  -1   3  22  288.67   28.80
   1   3 -22  243.08   27.90
  -1  -3 -22  236.38   25.80
   1   3 -22  303.37   25.60
  -1  -3 -22  287.97   22.90
  -1  -3 -22  275.97   22.20
  -1   3 -22  315.27   26.20
   1  -3 -22  270.27   27.20
  -2   3  22  353.76   34.00
   2   3 -22  350.36   31.10
  -2  -3 -22  365.46   33.60
   2   3 -22  331.47   34.00
   2  -3 -22  368.86   33.90
  -2   3 -22  411.66   33.00
  -2   3 -22  406.86   37.10
  -3   3  22  208.38   23.50
   3   3 -22  202.68   22.20
   3   3 -22  171.58   24.70
  -3  -3 -22  190.28   23.20
  -3   3 -22  197.28   25.80
  -3   3 -22  282.17   24.60
   3  -3 -22  212.68   23.90
  -4   3  22   96.89   17.80
   4   3 -22  138.39   20.30
   4   3 -22  117.59   19.30
  -4  -3 -22  115.59   20.20
  -4   3 -22   87.79   17.80
   4  -3 -22   91.09   17.70
  -4   3 -22  167.18   21.90
  -5   3  22   -8.70    7.10
  -5  -3 -22   -7.00    5.60
   5   3 -22   15.40    8.40
   5   3 -22    3.20   10.00
  -5   3 -22   17.30    8.30
  -5   3 -22   10.50    8.80
   5  -3 -22    6.20    7.20
   0   4 -22  293.17   26.20
   0   4  22  308.57   31.20
   0  -4 -22  290.17   28.80
   0   4 -22  327.77   32.40
   1   4 -22   65.29   15.60
  -1  -4 -22   67.39    8.60
  -1  -4 -22   82.99   14.80
  -1   4  22   69.19   14.80
   1   4 -22   84.09   11.30
   1   4  22   53.19   13.10
  -1   4 -22   74.39   16.30
  -1   4 -22   64.19   11.50
   1  -4 -22   67.89   13.90
  -2  -4 -22    1.30    3.70
  -2   4  22    3.70    6.60
   2   4 -22    1.70    4.40
   2   4 -22    5.10    6.50
  -2   4 -22    8.60    5.70
  -2   4 -22   14.60    8.10
   2  -4 -22    6.40    5.60
  -3   4  22    4.30    6.90
   3   4 -22   13.40    6.40
   3   4 -22   13.60    8.80
  -3  -4 -22    6.50    5.30
   3  -4 -22    1.90    4.90
  -3   4 -22   -3.10    3.60
  -3   4 -22   10.50    7.40
   4   4 -22   38.40   10.70
  -4  -4 -22   42.10   11.90
  -4   4  22   39.70   11.50
   4   4 -22   42.70   14.10
  -4   4 -22   40.60   14.00
  -4   4 -22   40.70   10.90
   4  -4 -22   22.50    9.80
   5   4 -22    2.80    8.00
  -5  -4 -22    6.90    7.70
   5   4 -22    7.00   11.20
  -5   4  22    0.60    9.00
  -5   4 -22   -3.90    6.80
   5  -4 -22    1.90    6.70
  -5   4 -22   10.90   10.00
   0  -5 -22   60.99   12.90
   0   5 -22   33.00    8.40
   0   5  22   36.80   11.30
   0   5 -22   35.80   12.10
  -1  -5 -22  221.38   23.70
  -1  -5 -22  228.88   16.80
   1   5 -22  267.77   28.80
   1   5 -22  215.28   20.60
  -1   5  22  199.18   26.20
   1   5  22  191.88   25.80
  -1   5 -22  245.88   29.00
   1  -5 -22  193.38   23.10
   2   5 -22   71.39   11.80
  -2  -5 -22   73.59   14.80
   2   5 -22   66.49   16.50
  -2   5  22   61.39   16.20
   2  -5 -22   63.19   13.60
  -2   5 -22   45.50   14.60
   2   5  22   74.59   17.00
  -2   5 -22   48.40   10.50
  -3  -5 -22   77.59   15.60
   3   5 -22   73.09   13.10
  -3   5  22   59.29   15.30
   3   5 -22   60.69   17.20
  -3   5 -22   60.39   12.60
  -3   5 -22   71.69   18.30
   3  -5 -22  104.49   18.20
   4   5 -22  -12.20    7.50
   4   5 -22    9.10    6.20
  -4  -5 -22    3.40    6.90
  -4   5  22   16.70    9.30
  -4   5 -22    1.60    7.30
   4  -5 -22    5.20    6.90
  -4   5 -22    7.80    8.20
   0   6  22   34.30   12.50
   0   6 -22   51.29   14.80
   0   6 -22   70.89   10.80
   0  -6 -22   62.99   14.10
   1   6 -22   27.80    7.50
   1   6 -22   40.20   13.30
  -1   6  22   17.30    9.70
  -1  -6 -22   18.80    8.50
  -1   6 -22   10.90    5.90
   1  -6 -22   38.70   10.70
   1   6  22   24.10    9.20
  -1   6 -22    4.40    9.00
   2   6 -22   19.60    7.60
   2   6 -22   10.00    9.80
  -2  -6 -22   35.60   10.90
  -2   6  22   13.60    8.30
   2   6  22   10.40    8.30
  -2   6 -22   21.10   10.70
  -2   6 -22   22.40    7.80
   2  -6 -22   34.70   10.60
   3   6 -22   11.10   10.70
  -3   6  22   22.60   10.80
  -3  -6 -22   39.90   10.70
   3   6 -22   33.50    9.00
   3   6  22   34.00   12.60
  -3   6 -22   46.40   15.90
   3  -6 -22   19.50   10.10
  -3   6 -22   26.60    9.10
   0   7 -22   35.50   12.30
   0   7 -22   46.40    8.20
   0   7  22   44.50   14.60
   0  -7 -22   39.80   10.90
  -1   7  22   49.00   14.30
   1   7 -22   58.99    9.20
  -1  -7 -22   45.90   11.80
   1   7 -22   55.09   16.90
  -1   7 -22   53.59   17.30
   1  -7 -22   76.29   15.10
   1   7  22   62.49   14.00
  -1   7 -22   70.39    9.30
   2   7 -22   17.70    6.60
  -2  -7 -22   10.80    8.30
  -2   7  22   11.10    7.50
   2   7 -22   14.40   11.20
  -2   7 -22   15.30    9.90
   2   7  22   16.50    9.70
  -2   7 -22   -1.10    5.10
   2  -7 -22    8.70    7.70
   0   0 -23   47.10    9.30
   0   0 -23   10.60    5.80
   1   0 -23  502.75   41.20
  -1   0 -23  579.54   40.80
  -1   0 -23  427.06   39.80
   1   0 -23  486.45   38.00
   2   0 -23  396.26   34.50
  -2   0 -23  334.37   33.50
  -2   0 -23  366.56   33.90
   2   0 -23  421.06   31.70
   3   0 -23   89.89   13.30
   3   0 -23  113.79   15.70
  -3   0 -23  116.09   19.00
  -4   0 -23   53.29   13.00
   4   0 -23   36.80   11.40
   4   0 -23   50.59   11.40
   5   0 -23   21.40   11.80
   5   0 -23   42.90   13.30
  -5   0 -23   23.10   10.60
   0  -1 -23  536.85   37.10
   0   1 -23  477.15   39.90
   0  -1 -23  517.25   41.10
   0   1 -23  464.45   39.60
  -1  -1 -23  191.08   21.50
   1   1 -23  183.78   20.50
  -1  -1 -23  199.68   19.60
   1   1 -23  213.18   21.50
   1  -1 -23  209.48   22.20
   1  -1 -23  204.78   17.20
  -1   1 -23  252.97   22.90
  -1   1 -23  239.88   23.00
  -2  -1 -23   94.09   16.70
   2   1 -23  105.99   14.50
   2   1 -23   91.09   13.80
   2  -1 -23  117.69   15.50
   2  -1 -23  109.49   11.70
  -2   1 -23  141.89   16.90
  -2   1 -23   99.49   18.10
  -3   1  23   66.19    9.80
  -3  -1 -23   64.49   13.50
   3   1 -23   55.99   12.50
   3   1 -23   44.70   11.70
   3  -1 -23   61.89   10.20
   3  -1 -23   50.09   12.10
  -3   1 -23   38.20   12.30
  -3   1 -23   60.99   13.30
   4   1 -23  240.38   25.10
  -4  -1 -23  199.18   24.70
   4   1 -23  232.58   25.30
  -4   1 -23  230.98   25.50
   4  -1 -23  208.18   25.60
   4  -1 -23  228.48   22.90
   5   1 -23   50.99   13.50
   5   1 -23   33.00   14.20
  -5  -1 -23   23.80    9.70
   5  -1 -23   30.10   10.00
   5  -1 -23   27.50   10.90
  -5   1 -23   37.50   11.40
   0  -2 -23  579.04   39.50
   0  -2 -23  575.04   40.20
   0  -2 -23  528.15   45.80
   0   2 -23  594.04   45.40
   0   2 -23  637.44   47.80
   1   2 -23   38.10   10.00
   1   2 -23   58.79   12.60
  -1  -2 -23   65.09   10.10
  -1  -2 -23   29.50    8.80
  -1   2 -23   63.39   11.90
   1  -2 -23   36.80    9.80
  -1   2 -23   62.69   13.00
   2   2 -23  206.68   23.90
   2   2 -23  214.38   23.10
  -2  -2 -23  195.58   23.90
  -2   2 -23  318.47   26.70
  -2   2 -23  267.37   27.40
   2  -2 -23  275.27   26.20
   3   2 -23   78.49   14.60
   3   2 -23   63.39   14.30
  -3  -2 -23   74.49   15.50
   3  -2 -23   45.30   11.80
  -3   2 -23   71.59   16.00
  -3   2 -23   62.19   13.10
   4   2 -23   -3.90    7.20
   4   2 -23    5.00    6.40
  -4  -2 -23    4.10    6.40
  -4   2 -23    8.20    6.10
   4  -2 -23    7.40    5.70
  -4   2 -23   20.50    8.60
   5   2 -23   12.30    8.60
   5   2 -23   18.30   11.80
  -5  -2 -23   -8.50    6.20
   5  -2 -23   -6.70    5.10
  -5   2 -23    1.80    6.50
   0   3  23  135.39   18.30
   0   3 -23  133.09   16.00
   0   3 -23  149.59   19.40
   0  -3 -23  142.09   17.50
  -1  -3 -23  229.18   20.00
  -1  -3 -23  244.78   19.10
   1   3 -23  197.28   24.30
   1   3 -23  207.78   21.80
  -1   3  23  221.68   25.20
  -1  -3 -23  217.88   23.70
   1  -3 -23  264.17   25.30
  -1   3 -23  252.57   22.80
  -1   3 -23  191.28   24.70
   2   3 -23  116.59   14.90
  -2  -3 -23   93.09   17.30
   2   3 -23  127.79   18.40
  -2   3  23  127.69   20.40
   2  -3 -23   99.09   17.50
  -2   3 -23  115.29   16.90
  -2   3 -23  103.29   14.20
  -3  -3 -23  325.67   33.60
  -3   3  23  368.36   33.70
   3   3 -23  315.17   31.20
   3   3 -23  406.56   37.40
  -3   3 -23  386.26   36.90
  -3   3 -23  319.57   31.10
   3  -3 -23  333.57   33.40
  -4   3  23  374.26   36.60
   4   3 -23  414.16   40.70
  -4  -3 -23  361.16   38.10
   4   3 -23  426.26   37.50
  -4   3 -23  411.56   42.40
   4  -3 -23  423.06   39.10
  -4   3 -23  416.56   37.40
  -5  -3 -23   83.99   18.30
   5   3 -23  118.59   19.90
   5   3 -23   98.69   21.60
  -5   3 -23   78.79   18.00
  -5   3 -23  124.89   24.70
   5  -3 -23   80.09   17.60
   0  -4 -23   24.80    8.90
   0   4 -23   38.10   11.40
   0   4 -23   22.90    7.20
   0   4  23   24.60    9.90
  -1  -4 -23   99.59   10.10
  -1  -4 -23   97.09   17.30
   1   4 -23  121.59   18.10
  -1   4  23  138.89   22.00
  -1  -4 -23  107.29   10.60
   1   4 -23  109.89   13.80
   1  -4 -23  116.39   16.00
  -1   4 -23  101.99   13.80
   1   4  23   94.19   19.30
  -2  -4 -23   97.59   17.70
   2   4 -23   83.49   17.40
  -2   4  23   92.79   17.70
   2   4 -23   98.79   13.50
  -2   4 -23  110.19   14.20
   2  -4 -23   94.19   17.20
  -2   4 -23   96.79   19.20
   3   4 -23    9.60    6.70
  -3   4  23    7.90    6.70
  -3  -4 -23   11.40    7.10
   3   4 -23   -1.50    7.70
  -3   4 -23   11.60    6.80
   3  -4 -23    7.10    6.80
  -3   4 -23   11.30    7.70
  -4   4  23   64.69   13.60
   4   4 -23   63.49   13.90
   4   4 -23   83.39   21.00
  -4  -4 -23   53.59   14.40
  -4   4 -23   74.19   15.20
  -4   4 -23   68.69   17.90
   4  -4 -23   44.20   13.40
   0   5 -23   20.80    7.10
   0  -5 -23   19.10    8.60
   0   5 -23   16.50   11.30
   0   5  23   31.70   10.60
   1   5 -23   25.20   10.70
  -1  -5 -23   27.90    8.80
  -1   5  23   34.90   11.70
   1   5 -23   16.60    6.50
   1  -5 -23    5.80    6.50
   1   5  23   11.50    8.30
  -1   5 -23    5.80    8.00
  -1   5 -23   43.90    8.80
  -2  -5 -23   29.10   10.20
   2   5 -23   44.30    9.60
  -2   5  23   32.90   12.20
   2   5 -23   29.00   12.10
  -2   5 -23   70.49   16.80
   2  -5 -23   40.70   12.20
  -2   5 -23   25.80    8.90
   2   5  23   32.40   12.70
   3   5 -23   26.40    9.20
   3   5 -23   30.80   14.70
  -3   5  23   69.99   15.90
  -3  -5 -23   44.40   11.70
  -3   5 -23   31.50   10.50
   3  -5 -23   68.99   14.60
  -3   5 -23   22.50   11.40
   4   5 -23   69.69   13.80
  -4  -5 -23   65.39   15.80
  -4   5  23   36.70   13.30
   4   5 -23   33.00   14.70
  -4   5 -23   47.30   11.70
   4  -5 -23   58.19   13.60
  -4   5 -23   36.50   13.30
   0   6  23   28.20   10.70
   0   6 -23   -2.30    4.50
   0  -6 -23   12.50    7.40
   0   6 -23    9.00    5.40
  -1   6  23   11.80    9.70
  -1  -6 -23    7.30    6.90
   1   6 -23   24.90    7.10
   1   6 -23   20.50    9.10
  -1   6 -23   15.50    6.60
   1  -6 -23   12.70    8.80
  -1   6 -23    6.60    8.10
   1   6  23   13.60    9.10
  -2  -6 -23    8.50    7.60
   2   6 -23   17.10   10.30
  -2   6  23   32.90   11.30
   2   6 -23    9.80    6.40
   2   6  23   14.60    9.80
  -2   6 -23   19.50    8.30
  -2   6 -23   14.50    9.00
   2  -6 -23   14.20    8.00
  -3   6  23   30.10   12.60
  -3  -6 -23   24.10   10.20
   3   6 -23   20.80   11.40
   3   6 -23   25.10    8.80
   3  -6 -23   42.40   12.90
  -3   6 -23   20.40    8.40
   3   6  23   35.60   14.90
  -3   6 -23   27.70   13.00
   0   7 -23   52.59    8.50
   0   7  23   38.50   14.30
   0  -7 -23   29.90   10.20
   0   7 -23   14.80   12.10
   1   7 -23   46.50    8.40
  -1  -7 -23   51.39   12.20
  -1   7  23   31.20   14.10
   1   7 -23   37.90   13.60
   1   7  23   36.00   13.70
  -1   7 -23   19.40   13.10
  -1   7 -23   41.40    8.40
   1  -7 -23   44.50   12.40
   2   7 -23   51.89   10.10
   2   7 -23   51.79   17.60
  -2  -7 -23   54.09   13.30
  -2   7  23   44.10   15.20
  -2   7 -23   75.49   11.50
   2   7  23   76.89   18.90
   2  -7 -23   74.79   17.10
  -2   7 -23   75.29   20.20
   0   0 -24   55.89   10.90
   0   0 -24   33.20    8.20
  -1   0 -24   32.20    8.90
   1   0 -24   29.80    9.50
  -1   0 -24   32.00    9.10
   1   0 -24   32.20    8.30
   2   0 -24    1.40    5.00
  -2   0 -24    9.70    5.80
   2   0 -24    1.70    5.20
  -2   0 -24    3.40    5.80
   3   0 -24    5.50    6.00
  -3   0 -24    3.90    5.70
   3   0 -24    9.00    6.50
   4   0 -24   19.20    8.80
  -4   0 -24   11.80    7.10
   4   0 -24   19.90    8.80
  -5   0 -24   56.89   13.80
   5   0 -24   63.19   15.10
   5   0 -24   49.30   14.90
   0  -1 -24  191.18   22.70
   0   1 -24  261.07   24.70
   0  -1 -24  246.68   20.90
   0   1 -24  276.87   24.50
   1   1 -24    3.40    5.00
   1   1 -24    0.10    4.70
  -1  -1 -24   -3.00    3.60
  -1  -1 -24    9.00    5.00
  -1   1 -24    2.80    4.60
   1  -1 -24    9.20    6.20
   1  -1 -24    5.00    3.70
  -1   1 -24    6.60    5.20
  -2  -1 -24   49.60   12.00
  -2  -1 -24   59.69   12.10
   2   1 -24   35.40    9.80
   2   1 -24   48.00   10.60
   2  -1 -24   55.89    8.80
   2  -1 -24   40.30   11.00
  -2   1 -24   65.99   13.30
  -2   1 -24   44.50   11.30
  -3  -1 -24   45.60   12.70
   3   1 -24   30.20   10.70
   3   1 -24   43.80   11.20
  -3   1  24   67.29   10.10
  -3   1 -24   59.59   13.30
  -3   1 -24   46.30   12.30
   3  -1 -24   70.79   10.00
   3  -1 -24   40.70   10.40
  -4  -1 -24  119.39   21.60
   4   1 -24  140.09   18.70
   4   1 -24  121.09   20.70
   4  -1 -24  117.69   20.90
  -4   1 -24  145.49   19.70
   4  -1 -24  125.39   16.80
  -5  -1 -24   27.50   11.20
   5   1 -24   17.20    9.60
   5   1 -24   22.50   11.80
  -5   1 -24   37.70   12.30
   5  -1 -24   25.30    9.60
   0  -2 -24  168.38   14.00
   0  -2 -24  156.48   19.10
   0   2 -24  158.68   18.70
   0   2 -24  194.18   21.20
   0  -2 -24  185.08   15.30
   1   2 -24  296.87   28.70
  -1  -2 -24  277.47   27.80
  -1  -2 -24  297.67   24.30
   1   2 -24  289.67   27.30
   1  -2 -24  320.07   29.40
  -1   2 -24  264.27   28.60
  -1   2 -24  298.27   27.40
   2   2 -24  154.98   18.20
   2   2 -24  170.48   20.00
  -2  -2 -24  152.08   19.10
  -2   2 -24  143.99   20.00
   2  -2 -24  153.48   19.20
  -2   2 -24  140.99   17.60
   3   2 -24   -4.70    4.10
  -3  -2 -24   22.30    8.80
   3   2 -24    4.90    7.50
  -3   2 -24   12.60    6.10
   3  -2 -24    9.30    6.70
  -3   2 -24   10.50    6.60
   4   2 -24   75.89   16.50
   4   2 -24   91.89   17.00
  -4  -2 -24  100.49   19.40
  -4   2 -24   97.99   19.70
  -4   2 -24   82.69   17.10
   4  -2 -24   91.89   17.70
  -5  -2 -24   -7.90    5.50
   5   2 -24  -15.70    7.90
   5   2 -24    1.50    6.50
   5  -2 -24   21.00    9.50
  -5   2 -24   11.00    8.50
   0  -3 -24  138.09   16.90
   0   3 -24  135.89   16.20
   0   3 -24  138.69   18.90
  -1  -3 -24   49.70    7.50
   1   3 -24   49.30   12.50
  -1   3  24   52.29   14.10
  -1  -3 -24   49.30   12.60
   1   3 -24   39.50   10.60
  -1  -3 -24   50.69    9.40
  -1   3 -24   73.89   12.80
   1  -3 -24   48.80   12.30
  -1   3 -24   68.69   15.40
  -2   3  24   66.09   15.20
   2   3 -24   76.79   13.40
   2   3 -24   66.79   14.80
  -2  -3 -24   64.89   13.90
   2  -3 -24   64.19   14.20
  -2   3 -24   95.19   15.90
  -2   3 -24   42.00   13.90
  -3  -3 -24  404.56   37.60
  -3   3  24  337.47   35.50
   3   3 -24  419.76   39.60
   3   3 -24  379.16   34.50
   3  -3 -24  397.56   37.30
  -3   3 -24  420.06   40.80
  -3   3 -24  374.76   35.00
  -4  -3 -24   10.90    7.80
   4   3 -24   11.30   10.10
  -4   3  24    3.50    7.00
   4   3 -24   11.00    7.60
  -4   3 -24   33.60   12.60
   4  -3 -24   22.80   10.00
  -4   3 -24   24.60    9.30
  -5  -3 -24   49.60   13.90
   5   3 -24   29.60   14.50
  -5   3 -24   26.80   10.60
  -5   3 -24   23.40   12.40
   5  -3 -24   29.10   12.00
   0   4  24  207.18   24.10
   0  -4 -24  169.48   20.60
   0   4 -24  168.38   18.60
   0   4 -24  149.49   21.90
  -1  -4 -24   23.50    8.30
  -1   4  24   32.40   10.70
   1   4 -24   42.40   12.00
  -1  -4 -24   18.90    4.50
   1   4 -24   37.80    8.90
  -1  -4 -24   28.10    5.70
   1   4  24   28.20    9.40
  -1   4 -24   16.10    6.70
   1  -4 -24   25.10    8.40
  -1   4 -24   26.90   10.30
   2   4 -24   47.50   10.00
  -2  -4 -24   29.00    9.60
   2   4 -24   43.40   13.00
  -2   4  24   31.80   11.20
  -2   4 -24   36.70   12.10
   2  -4 -24   13.20    8.10
  -2   4 -24   30.80    9.20
   3   4 -24   39.50   14.50
  -3  -4 -24   44.60   12.50
   3   4 -24   39.00   10.40
  -3   4  24   18.00    9.80
  -3   4 -24   38.70   13.60
  -3   4 -24   36.20    9.80
   3  -4 -24   14.10    8.80
   4   4 -24   22.00   13.00
   4   4 -24   18.20    9.90
  -4  -4 -24   38.10   12.80
  -4   4  24   20.40   10.40
  -4   4 -24    9.00    7.80
  -4   4 -24   13.40    9.60
   4  -4 -24   17.70    8.90
   0  -5 -24  126.99   18.30
   0   5 -24  148.99   21.40
   0   5 -24  132.69   15.40
   0   5  24  148.39   20.70
  -1  -5 -24   68.39   14.20
  -1   5  24   91.89   18.10
   1   5 -24   40.50   13.30
   1   5 -24   78.99   13.20
   1  -5 -24   96.99   17.50
   1   5  24   56.69   15.30
  -1   5 -24   79.59   12.90
  -1   5 -24  125.49   22.90
  -2   5  24   79.09   18.20
   2   5 -24   65.09   12.30
   2   5 -24   66.49   16.00
  -2  -5 -24   78.29   16.00
   2  -5 -24   37.40   12.20
  -2   5 -24   74.69   18.00
  -2   5 -24   74.39   12.70
   2   5  24   84.49   18.50
  -3   5  24  102.49   18.60
  -3  -5 -24   85.69   17.60
   3   5 -24  124.49   15.40
   3   5 -24   78.19   19.10
  -3   5 -24  105.59   16.70
   3  -5 -24   72.89   16.90
  -3   5 -24   75.29   18.00
   4   5 -24   66.19   13.20
  -4   5  24   55.09   14.10
  -4  -5 -24   52.19   13.40
   4   5 -24   57.69   17.20
  -4   5 -24   66.09   13.90
   4  -5 -24   40.70   12.80
  -4   5 -24   21.60   12.80
   0   6  24   15.90   10.30
   0   6 -24   25.80    7.50
   0  -6 -24   37.80   10.90
   0   6 -24   32.00   12.60
  -1   6  24   19.30   10.80
   1   6 -24   27.60   12.90
   1   6 -24   38.00    8.40
  -1  -6 -24   39.70   10.70
  -1   6 -24   40.90    9.50
   1  -6 -24   34.50   12.40
   1   6  24   41.60   13.60
  -1   6 -24   29.20   11.40
   2   6 -24    7.50    6.10
   2   6 -24   20.50   10.60
  -2   6  24   -3.20    8.30
  -2  -6 -24   17.20    8.30
   2  -6 -24    3.70    7.20
   2   6  24   18.30   11.20
  -2   6 -24   10.50    9.90
  -2   6 -24   11.90    7.30
   3   6 -24   25.30   12.90
  -3  -6 -24   16.60    9.30
  -3   6  24   31.40   11.60
   3   6 -24   38.00    9.20
   3  -6 -24    9.60    7.50
  -3   6 -24   12.60   10.40
  -3   6 -24   41.70   10.10
   0   7  24   -1.30    6.70
   0   7 -24   -3.80    7.90
   0   7 -24   -3.00    5.40
   0  -7 -24    8.90    7.20
   1   7 -24   17.70   11.60
   1   7 -24   18.70    6.90
  -1  -7 -24   38.70   10.20
  -1   7  24   37.60   14.00
   1  -7 -24   29.70   10.70
  -1   7 -24   15.50    7.20
  -1   7 -24   16.10   13.90
   1   7  24   13.50    9.30
   0   0 -25   33.50    8.40
   0   0 -25   63.59   12.20
  -1   0 -25  194.38   21.60
  -1   0 -25  200.08   20.80
   1   0 -25  166.48   20.40
   1   0 -25  214.18   19.70
   2   0 -25  196.08   22.60
   2   0 -25  199.88   20.20
  -2   0 -25  210.08   23.20
  -2   0 -25  252.07   25.00
  -3   0 -25   18.60    8.30
   3   0 -25   10.60    6.10
  -3   0 -25   11.30    6.90
   3   0 -25    6.50    7.20
  -4   0 -25   15.60    8.90
   4   0 -25   20.00    9.30
   4   0 -25   18.00    8.60
   5   0 -25   16.50   11.50
  -5   0 -25   -3.80    6.20
   5   0 -25    8.50    7.70
   0   1 -25    8.60    5.40
   0   1 -25   16.80    7.20
   0  -1 -25   13.10    5.20
   0  -1 -25    7.30    5.70
  -1  -1 -25   55.69   13.10
   1   1 -25   50.69   11.10
  -1  -1 -25   68.59   11.60
   1   1 -25   66.89   12.60
   1  -1 -25   55.59    8.20
   1  -1 -25   60.89   13.30
  -1   1 -25   56.59   12.10
  -1   1 -25   90.89   13.00
   2   1 -25    2.30    5.30
   2   1 -25    8.50    5.40
  -2  -1 -25    0.50    5.10
  -2  -1 -25    5.00    5.30
  -2   1 -25    5.30    5.80
   2  -1 -25    5.40    4.90
   2  -1 -25    5.90    4.20
  -2   1 -25   -1.60    5.30
  -3  -1 -25   92.69   17.50
   3   1 -25  112.99   18.10
   3   1 -25   93.69   16.70
  -3   1 -25   71.69   14.90
  -3   1 -25   88.89   18.30
   3  -1 -25   90.09   11.90
   3  -1 -25  103.39   18.70
  -4  -1 -25   19.50    7.70
   4   1 -25    2.20    6.50
   4   1 -25    2.80    7.30
  -4   1 -25    8.70    7.00
   4  -1 -25    0.90    6.80
   4  -1 -25    7.40    5.80
   5   1 -25   17.70   12.10
   5   1 -25    9.90    7.40
  -5  -1 -25   16.60    9.50
  -5   1 -25    3.40    8.90
   5  -1 -25   -5.80    6.10
   0   2 -25   39.20   11.00
   0  -2 -25   50.99   11.70
   0  -2 -25   56.09    8.00
   0   2 -25   45.70   11.00
   0  -2 -25   53.39    6.50
  -1  -2 -25  507.75   37.60
   1   2 -25  475.55   42.20
   1   2 -25  470.95   40.80
  -1  -2 -25  498.15   42.80
  -1   2 -25  499.25   41.70
  -1   2 -25  624.14   46.00
   1  -2 -25  450.95   42.00
   2   2 -25  114.09   15.50
  -2  -2 -25  104.49   19.40
  -2  -2 -25  121.49   15.60
   2   2 -25  138.79   17.70
   2  -2 -25  128.89   17.20
  -2   2 -25  141.09   17.30
  -2   2 -25  131.89   18.60
   3   2 -25   59.99   14.20
  -3  -2 -25   73.79   15.60
   3   2 -25   77.79   15.60
   3  -2 -25   64.69   14.10
  -3   2 -25   87.99   16.80
  -3   2 -25   75.09   17.30
   4   2 -25   72.39   16.60
  -4  -2 -25   44.60   13.60
   4   2 -25   67.89   15.20
   4  -2 -25   59.49   14.90
  -4   2 -25   82.99   16.10
  -4   2 -25   64.89   16.30
   5   2 -25    1.00    6.60
   5   2 -25   17.00   11.30
  -5  -2 -25    2.80    5.50
  -5   2 -25    7.00    7.80
   5  -2 -25   -2.50    6.50
  -5   2 -25    2.00    4.80
   0   3 -25   63.19   14.80
   0   3 -25   81.59   14.00
   0  -3 -25   96.69   17.50
   1   3 -25  169.98   21.10
  -1  -3 -25  136.89   14.00
  -1  -3 -25  135.19   19.30
   1   3 -25  155.18   17.80
  -1  -3 -25  165.78   16.00
   1  -3 -25  181.08   20.60
  -1   3 -25  164.88   18.00
  -1   3 -25  161.18   21.10
   2   3 -25   95.29   18.20
   2   3 -25   71.59   13.60
  -2   3  25   85.19   17.30
  -2  -3 -25   88.49   17.40
   2  -3 -25   83.79   16.80
  -2   3 -25   83.19   16.40
  -2   3 -25   81.29   14.90
   3   3 -25  111.89   18.40
   3   3 -25  123.89   21.70
  -3   3  25   71.69   17.50
  -3  -3 -25  121.09   21.10
  -3   3 -25  130.09   22.90
  -3   3 -25  116.59   16.50
   3  -3 -25  109.29   19.20
   4   3 -25   54.49   13.50
   4   3 -25   40.50   14.60
  -4  -3 -25   32.90   11.40
  -4   3 -25   58.69   15.50
   4  -3 -25   50.49   13.90
  -4   3 -25   41.80   11.60
   0   4  25  113.79   22.30
   0   4 -25  147.29   16.00
   0  -4 -25  102.89   18.60
   0   4 -25  137.49   19.70
   1   4 -25   82.99   14.90
  -1  -4 -25  115.29    9.30
  -1  -4 -25   86.39   16.50
   1   4 -25  106.09   19.80
  -1   4  25  104.09   19.80
  -1  -4 -25   98.49    8.80
  -1   4 -25  104.09   20.50
  -1   4 -25   67.29   13.20
   1  -4 -25  138.29   17.50
  -2  -4 -25   69.19   14.80
   2   4 -25   48.60   11.80
   2   4 -25   46.60   15.00
  -2   4  25   96.89   18.90
  -2   4 -25   79.49   14.30
  -2   4 -25   74.59   16.50
   2  -4 -25   60.59   13.60
   3   4 -25  164.08   19.30
  -3   4  25  157.38   21.70
   3   4 -25  136.79   25.30
  -3  -4 -25  160.78   21.30
  -3   4 -25  169.58   24.30
   3  -4 -25  156.08   21.60
  -3   4 -25  143.49   19.50
  -4   4  25   98.39   19.60
  -4  -4 -25  168.28   22.50
   4   4 -25   97.89   22.00
   4   4 -25  119.09   20.00
  -4   4 -25  119.89   20.10
   4  -4 -25  133.99   22.90
  -4   4 -25   95.49   22.20
   0   5  25   75.79   17.60
   0   5 -25   98.29   13.40
   0  -5 -25   98.39   18.20
   0   5 -25   85.19   18.10
   1   5 -25   33.90   13.50
   1   5 -25   63.99   12.20
  -1   5  25   67.29   16.70
  -1  -5 -25   71.09   13.80
   1   5  25   40.10   13.80
  -1   5 -25   43.20   13.30
  -1   5 -25   43.30   10.30
   1  -5 -25   60.79   13.80
  -2   5  25   66.29   17.60
   2   5 -25   51.29   14.20
  -2  -5 -25   70.39   15.40
   2   5 -25  101.79   15.40
  -2   5 -25  101.19   13.50
  -2   5 -25   58.59   15.40
   2  -5 -25   70.09   15.50
  -3   5  25   76.29   17.20
   3   5 -25   63.29   18.50
  -3  -5 -25   64.59   16.30
   3   5 -25   63.39   13.70
  -3   5 -25   79.59   19.20
  -3   5 -25   82.29   15.60
   3  -5 -25  101.29   19.00
   0   6  25   -9.10    6.60
   0   6 -25    3.40    5.00
   0   6 -25    1.90    7.10
   0  -6 -25    2.00    5.30
   1   6 -25  147.69   27.20
   1   6 -25  156.78   16.80
  -1  -6 -25  143.39   19.20
  -1   6  25  151.08   25.40
  -1   6 -25  145.79   16.80
   1  -6 -25  153.88   20.20
   1   6  25  160.58   27.90
  -1   6 -25  115.49   24.10
   2   6 -25   35.50    8.70
   2   6 -25   16.10   10.20
  -2  -6 -25   26.60    9.50
  -2   6  25   34.30   13.30
   2  -6 -25   22.40   10.20
  -2   6 -25   24.80   12.90
  -2   6 -25   33.10    8.70
   2   6  25   27.60   11.60
   0   0 -26  155.68   18.00
   0   0 -26  131.19   16.40
   1   0 -26    7.70    5.50
  -1   0 -26    8.80    6.30
  -1   0 -26    4.50    5.40
   1   0 -26   11.60    5.70
   2   0 -26   -6.60    5.10
  -2   0 -26   -3.30    4.00
   2   0 -26    5.80    4.70
  -2   0 -26   13.00    7.00
  -3   0 -26   44.50   11.60
   3   0 -26   48.00   11.50
  -3   0 -26   32.20   10.50
   3   0 -26   26.40    9.80
  -4   0 -26   -3.20    5.10
   4   0 -26   -1.80    4.60
   4   0 -26  -13.00    6.30
  -5   0 -26   -0.80    7.20
   5   0 -26    0.40    6.20
   5   0 -26    2.60   10.70
   0   1 -26   43.30   10.50
   0  -1 -26   63.39    9.20
   0   1 -26   72.79   13.00
   0  -1 -26   57.89   12.60
  -1  -1 -26  113.49   15.90
   1   1 -26  103.19   17.50
  -1  -1 -26  106.49   14.10
   1   1 -26  119.29   15.20
   1  -1 -26  101.89   17.70
  -1   1 -26  109.19   16.20
   1  -1 -26  103.19   11.10
  -1   1 -26   97.39   17.00
  -2  -1 -26    6.20    6.80
   2   1 -26   15.60    7.40
  -2  -1 -26   11.70    6.90
   2   1 -26   19.00    7.50
   2  -1 -26   12.60    5.40
  -2   1 -26   22.20    8.80
  -2   1 -26    2.90    4.80
   2  -1 -26    8.00    6.80
  -3  -1 -26  273.77   29.80
   3   1 -26  329.17   29.10
   3   1 -26  283.27   28.70
  -3   1 -26  266.47   30.60
   3  -1 -26  263.17   23.60
  -3   1 -26  270.97   29.20
   3  -1 -26  294.87   29.80
   4   1 -26   17.90    9.30
   4   1 -26   10.20    8.10
  -4  -1 -26    8.90    6.60
  -4   1 -26   -3.10    5.10
   4  -1 -26   -3.70    4.60
   4  -1 -26    3.80    7.60
  -4   1 -26    3.30    7.40
   5   1 -26   34.10   13.80
  -5  -1 -26   35.70   12.50
   5   1 -26   27.80   11.50
   5  -1 -26   39.00   12.90
  -5   1 -26   32.20   11.80
   0  -2 -26  124.69   12.20
   0  -2 -26  140.09   13.50
   0   2 -26  157.48   17.80
   0  -2 -26  164.68   19.20
   0   2 -26  179.78   20.70
   1   2 -26   42.60   12.30
   1   2 -26   33.30    9.90
  -1  -2 -26   49.10   12.70
  -1  -2 -26   47.70    9.20
  -1   2 -26   47.50   10.80
   1  -2 -26   31.00    9.80
  -1   2 -26   30.60   10.70
   2   2 -26    6.10    7.10
   2   2 -26   -6.40    3.50
  -2  -2 -26    6.70    6.40
  -2  -2 -26   -3.00    5.30
  -2   2 -26    2.50    6.60
   2  -2 -26   -6.50    3.80
  -2   2 -26   13.40    6.70
  -3  -2 -26   52.79   13.60
   3   2 -26   50.89   12.40
   3   2 -26   57.29   13.40
  -3   2 -26   55.89   13.60
  -3   2 -26   51.39   14.00
   3  -2 -26   68.09   14.60
   4   2 -26   -0.80    9.10
  -4  -2 -26    8.50    7.90
   4   2 -26    2.00    6.00
   4  -2 -26    3.20    5.20
  -4   2 -26    3.80    6.90
  -4   2 -26    4.00    6.60
   0  -3 -26  214.88   23.90
   0   3 -26  216.28   22.40
   0   3 -26  199.88   24.50
  -1  -3 -26   -3.50    6.40
   1   3 -26    2.20    5.00
  -1  -3 -26    6.10    4.50
  -1  -3 -26    2.70    5.70
   1   3 -26    9.80    8.60
  -1   3 -26    0.90    5.10
   1  -3 -26    5.80    5.80
  -1   3 -26   14.20    7.10
  -2  -3 -26  263.07   24.80
   2   3 -26  277.27   29.40
   2   3 -26  259.77   26.30
  -2  -3 -26  279.57   29.10
  -2   3 -26  277.27   27.10
   2  -3 -26  269.17   28.60
  -2   3 -26  259.67   30.40
   3   3 -26   63.79   16.30
   3   3 -26   61.29   13.60
  -3  -3 -26   48.30   13.40
   3  -3 -26   21.30   10.00
  -3   3 -26   50.29   15.30
  -3   3 -26   39.90   12.20
   4   3 -26   52.79   15.40
   4   3 -26   75.29   17.40
  -4  -3 -26   77.19   17.70
   4  -3 -26   67.49   15.50
  -4   3 -26   69.69   19.00
  -4   3 -26   70.99   15.50
   0   4 -26   26.40    9.00
   0   4 -26    7.50    9.20
   0  -4 -26   43.60   11.50
   0   4  26   26.80   10.10
  -1   4  26   92.89   19.60
  -1  -4 -26   65.49   14.40
   1   4 -26   87.69   18.10
   1   4 -26   79.99   13.80
   1  -4 -26   77.89   16.00
  -1   4 -26   75.69   17.70
  -1   4 -26   45.30   11.40
  -2  -4 -26   62.39   14.60
  -2   4  26   76.79   16.90
   2   4 -26   53.09   11.80
   2   4 -26   33.60   12.40
   2  -4 -26   49.10   13.60
  -2   4 -26   70.49   14.10
  -2   4 -26   63.59   15.80
  -3   4  26   61.39   16.80
   3   4 -26   83.89   16.20
   3   4 -26  115.69   23.10
  -3  -4 -26   57.79   14.10
  -3   4 -26  101.89   16.80
   3  -4 -26   84.49   17.40
  -3   4 -26  100.29   20.90
  -4   4  26  188.98   25.40
   4   4 -26  268.17   26.70
   4   4 -26  188.98   28.60
  -4  -4 -26  236.28   27.60
   4  -4 -26  233.88   27.60
  -4   4 -26  173.58   24.60
  -4   4 -26  190.98   27.50
   0   5  26  160.48   26.80
   0   5 -26  171.58   18.50
   0  -5 -26  145.99   20.60
   0   5 -26  159.08   23.90
   1   5 -26   64.49   16.10
  -1   5  26   61.29   16.20
  -1  -5 -26   59.69   13.70
   1   5 -26   67.49   13.00
  -1   5 -26   61.99   17.20
  -1   5 -26   71.49   13.10
   1  -5 -26   85.09   17.50
   1   5  26   64.99   17.00
  -2   5  26  103.59   20.60
   2   5 -26  137.19   25.40
   2   5 -26   87.19   16.00
  -2  -5 -26  111.19   19.70
  -2   5 -26  100.29   17.10
   2  -5 -26  136.69   18.50
  -2   5 -26  152.18   21.20
  -3   5  26  -11.10    7.30
   3   5 -26   14.60    7.90
   3   5 -26    5.50    9.50
  -3  -5 -26   -5.40    6.10
  -3   5 -26    8.60    6.50
   3  -5 -26    5.40    7.70
  -3   5 -26    2.60    7.00
   0   6  26    7.60    7.70
   0   6 -26    6.30    6.40
   0   6 -26    6.00    8.50
   0  -6 -26   -2.40    6.20
   1   6 -26    5.00    6.80
   1   6 -26    3.90    9.70
  -1  -6 -26   23.10   10.00
  -1   6  26   15.70   10.00
   1   6  26   15.20   10.30
  -1   6 -26   23.10    8.20
   1  -6 -26   10.10    8.60
  -1   6 -26   19.50   10.60
  -2   6  26   50.39   15.40
  -2  -6 -26   25.30   10.70
   2   6 -26   16.40    8.20
   2   6 -26   29.10   13.90
   2  -6 -26   30.80   11.30
   2   6  26   17.40   11.20
  -2   6 -26    7.60   11.30
  -2   6 -26   14.20    7.50
   0   0 -27   46.10   10.60
   0   0 -27   29.20    8.60
  -1   0 -27    8.30    6.70
  -1   0 -27    8.90    6.30
   1   0 -27   -3.60    4.50
   1   0 -27    5.60    5.10
   2   0 -27   59.29   13.70
  -2   0 -27   48.60   11.50
   2   0 -27   73.59   12.40
  -2   0 -27   58.79   14.00
  -3   0 -27   20.40    8.20
   3   0 -27   10.20    6.20
   3   0 -27   -0.20    6.90
  -3   0 -27    8.00    8.00
   4   0 -27   61.79   14.60
   4   0 -27   56.99   14.30
  -4   0 -27   75.89   16.50
   0   1 -27    1.90    5.20
   0  -1 -27   -0.70    4.10
   0   1 -27   -6.30    4.30
   0  -1 -27   -6.60    3.30
  -1  -1 -27   29.80    8.10
  -1  -1 -27   36.80   10.30
   1   1 -27   21.40    8.40
   1   1 -27   33.40    9.40
   1  -1 -27   22.20    6.00
  -1   1 -27   27.90    8.90
   1  -1 -27   25.50   10.10
  -1   1 -27   23.70    9.30
   2   1 -27   75.49   14.20
  -2  -1 -27   68.29   13.70
  -2  -1 -27   76.59   16.70
   2   1 -27   89.99   16.50
   2  -1 -27   80.29   16.20
  -2   1 -27   78.59   16.00
   2  -1 -27   96.09   10.30
  -2   1 -27   56.49   14.30
   3   1 -27   28.20   10.20
  -3  -1 -27   23.80    8.50
   3   1 -27   30.00    9.20
  -3  -1 -27   19.20    9.50
  -3   1 -27   24.80   10.60
   3  -1 -27   34.20    8.00
   3  -1 -27   26.50    9.60
  -3   1 -27   21.50   10.20
  -4  -1 -27   11.60    8.80
   4   1 -27   16.20    8.00
   4   1 -27   19.60   10.10
   4  -1 -27   -5.10    7.70
   4  -1 -27   23.80    9.90
  -4   1 -27    5.40    8.50
  -4   1 -27    7.40    9.00
   0  -2 -27  318.77   23.00
   0   2 -27  307.87   29.40
   0   2 -27  299.17   30.70
   0  -2 -27  313.57   23.80
   0  -2 -27  289.07   30.20
  -1  -2 -27  111.29   12.60
  -1  -2 -27   78.49   16.80
   1   2 -27  105.59   15.70
   1   2 -27  100.89   17.30
  -1   2 -27   88.99   18.00
  -1   2 -27   85.59   17.00
   1  -2 -27   85.89   16.50
   2   2 -27   57.59   12.90
   2   2 -27   45.70   12.60
  -2  -2 -27   66.49   12.60
  -2  -2 -27   97.29   18.10
  -2   2 -27   70.69   14.50
   2  -2 -27   63.59   14.40
  -2   2 -27   85.69   17.60
   3   2 -27   41.10   12.60
  -3  -2 -27   35.40   11.10
   3   2 -27   30.00    9.60
  -3   2 -27   49.10   12.70
   3  -2 -27   47.70   13.50
  -3   2 -27   47.40   14.70
   4   2 -27   32.90   12.40
   4   2 -27   22.30   12.20
  -4  -2 -27   37.30   12.40
  -4   2 -27   50.99   13.30
   4  -2 -27   37.20   11.50
  -4   2 -27   38.10   13.60
   0   3 -27   41.60   12.00
   0  -3 -27   33.50   10.60
   0   3 -27   40.40   10.40
   1   3 -27   43.60   13.20
  -1  -3 -27   60.19   10.20
   1   3 -27   45.20   11.40
  -1  -3 -27   59.59    8.20
  -1  -3 -27   34.80   11.50
  -1   3 -27   27.40    9.20
   1  -3 -27   46.90   11.80
  -1   3 -27   39.90   13.60
  -2  -3 -27   21.20    8.50
   2   3 -27   30.30    8.70
  -2  -3 -27   46.90   12.80
   2   3 -27   45.60   13.20
   2  -3 -27   27.70   10.40
  -2   3 -27   32.90   11.20
  -2   3 -27   26.00    8.80
  -3  -3 -27   99.29   18.70
   3   3 -27   91.09   16.90
   3   3 -27   37.30   15.00
  -3   3 -27   91.99   20.60
  -3   3 -27   69.09   15.70
   3  -3 -27   80.49   17.20
   4   3 -27   73.69   19.10
  -4  -3 -27   67.19   16.20
   4   3 -27   68.39   15.80
  -4   3 -27   77.99   18.00
  -4   3 -27   60.59   14.20
   4  -3 -27   58.59   16.00
   0  -4 -27   36.80   11.50
   0   4 -27   48.60   10.80
   0   4 -27   22.50   10.80
  -1   4  27    7.40    7.20
  -1  -4 -27   -2.40    3.80
   1   4 -27    3.10    5.10
   1   4 -27    3.70    8.00
   1  -4 -27    3.50    5.90
  -1   4 -27    5.50    7.60
  -1   4 -27   11.40    6.10
  -2   4  27   64.79   15.60
  -2  -4 -27   57.09   13.80
  -2  -4 -27   60.29   11.70
   2   4 -27   59.79   13.60
   2   4 -27   83.89   18.30
   2  -4 -27   40.20   12.40
  -2   4 -27   63.29   13.50
  -2   4 -27   87.79   18.50
  -3  -4 -27   77.59   16.30
  -3   4  27   74.39   17.00
   3   4 -27   35.40   14.50
   3   4 -27   54.49   12.90
  -3   4 -27   66.89   14.80
  -3   4 -27   63.29   17.40
   3  -4 -27   66.79   16.00
   0  -5 -27   83.29   17.50
   0   5 -27   58.89   17.20
   0   5  27   90.89   19.80
   0   5 -27   96.19   13.40
  -1  -5 -27    6.60    6.80
   1   5 -27    5.40    6.70
   1   5 -27   16.80    9.80
  -1   5  27   21.20   10.40
   1   5  27    0.00    9.00
  -1   5 -27   -4.90    6.90
  -1   5 -27   -0.40    6.30
   1  -5 -27    6.00    8.00
  -2  -5 -27  135.79   14.70
   2   5 -27   93.89   21.60
   2   5 -27  119.39   18.80
  -2  -5 -27   99.39   20.60
  -2   5  27  140.49   24.10
  -2   5 -27  128.59   25.80
   2  -5 -27  136.69   23.00
  -2   5 -27  127.29   19.60
   0   6  27    3.80    9.00
   0  -6 -27   25.80   11.10
   0   6 -27   12.40    9.20
   0   6 -27   29.40    8.90
   1   6 -27   16.40   11.90
   1   6 -27   23.90    9.00
  -1  -6 -27   13.40    8.30
  -1   6  27   11.70    9.50
   1  -6 -27   19.80   10.20
  -1   6 -27   26.60    7.50
   1   6  27    4.40    8.50
  -1   6 -27    0.70    8.60
   0   0 -28  114.79   19.60
   0   0 -28  105.69   14.60
   1   0 -28    0.70    5.00
  -1   0 -28    3.50    5.10
  -1   0 -28    1.90    5.50
   1   0 -28    8.80    6.10
   2   0 -28  102.69   15.30
  -2   0 -28  130.39   17.30
  -2   0 -28  158.88   20.10
   2   0 -28  165.48   20.20
  -3   0 -28   98.99   19.20
   3   0 -28  120.49   15.50
  -3   0 -28   98.09   19.60
   3   0 -28   95.19   18.40
  -4   0 -28   39.90   13.20
   4   0 -28   51.09   13.30
   4   0 -28   43.60   12.50
  -4   0 -28   24.50   11.60
   0   1 -28  165.68   19.40
   0  -1 -28  169.68   20.80
   0   1 -28  143.69   18.60
   0  -1 -28  139.09   15.30
   1   1 -28    7.40    5.90
  -1  -1 -28    9.30    6.50
   1   1 -28    4.20    6.70
  -1  -1 -28   11.40    7.10
   1  -1 -28   14.30    5.30
   1  -1 -28    0.90    5.20
  -1   1 -28   18.90    7.70
  -1   1 -28    2.80    4.90
  -2  -1 -28   19.60    8.40
   2   1 -28   22.00    9.50
  -2  -1 -28   31.30    9.70
   2   1 -28   14.70    8.70
  -2   1 -28   25.20    9.00
  -2   1 -28    9.60    6.00
   2  -1 -28   19.80    8.20
   2  -1 -28   16.30    6.40
   3   1 -28   27.50   10.30
  -3  -1 -28   42.50   12.10
  -3  -1 -28   29.30   11.40
   3   1 -28   34.70   11.40
   3  -1 -28   47.30   12.60
  -3   1 -28   45.10   12.30
   3  -1 -28   36.10    8.50
  -3   1 -28   22.90   11.00
   4   1 -28   17.80    9.20
   4   1 -28   10.90   11.30
  -4  -1 -28    7.30    8.30
   4  -1 -28   18.10    9.50
  -4   1 -28    1.60    7.30
  -4   1 -28   14.30   11.10
   4  -1 -28   -3.90    8.40
   0  -2 -28   54.79    9.20
   0   2 -28   54.19   13.10
   0  -2 -28   41.00   12.60
   0  -2 -28   57.99    7.30
   0   2 -28   37.50   11.40
  -1  -2 -28    9.50    5.90
   1   2 -28    3.60    6.80
   1   2 -28   14.30    8.00
  -1  -2 -28    0.40    5.50
  -1   2 -28    9.20    7.60
  -1   2 -28   22.90    8.50
   1  -2 -28    5.50    4.70
   2   2 -28   60.79   13.70
   2   2 -28   83.39   15.70
  -2  -2 -28   57.99   14.60
  -2  -2 -28   62.69   13.10
  -2   2 -28   90.59   18.60
   2  -2 -28   70.29   15.70
  -2   2 -28   85.49   16.00
   3   2 -28   67.39   14.30
  -3  -2 -28   79.29   17.80
   3   2 -28   49.00   14.40
  -3   2 -28   60.99   14.30
  -3   2 -28   50.39   14.40
   3  -2 -28   52.89   14.40
   4   2 -28   92.09   18.90
   4   2 -28   83.69   16.70
  -4  -2 -28   83.79   17.50
  -4   2 -28   82.49   19.70
  -4   2 -28   83.39   18.20
   4  -2 -28   69.39   17.10
   0  -3 -28   63.19   14.40
   0   3 -28   61.29   14.60
   0   3 -28   48.20   12.00
   1   3 -28   20.40    9.30
  -1  -3 -28    7.80    6.50
   1   3 -28   11.20    6.70
  -1  -3 -28   13.20    5.60
   1  -3 -28   24.60    9.30
  -1   3 -28   35.10   11.70
  -1   3 -28   12.70    7.20
  -2  -3 -28   64.89   12.10
  -2  -3 -28   36.70   10.50
   2   3 -28   51.69   14.30
   2   3 -28   43.30   11.50
   2  -3 -28   41.90   12.70
  -2   3 -28   58.19   12.80
  -2   3 -28   33.00   12.40
  -3  -3 -28   94.39   18.90
   3   3 -28   51.19   15.40
   3   3 -28   66.59   14.50
   3  -3 -28   80.09   17.00
  -3   3 -28   99.49   18.10
  -3   3 -28   53.69   16.20
   0  -4 -28   35.80   10.70
   0   4 -28   15.70    9.10
   0   4 -28    8.50    5.90
   1   4 -28    6.60    6.70
   1   4 -28   -2.90    7.40
  -1  -4 -28   15.60    8.40
   1  -4 -28    2.80    7.80
  -1   4 -28    7.50    6.60
  -1   4 -28   -0.50    6.60
  -2  -4 -28    1.10    6.60
   2   4 -28    1.00    8.50
  -2  -4 -28   -8.30    4.80
  -2   4  28    2.40    8.70
   2   4 -28   19.40    7.50
  -2   4 -28   12.30    7.60
   2  -4 -28   -1.80    5.30
  -2   4 -28   -8.80    6.40
   3   4 -28   77.59   18.50
   3   4 -28   65.99   13.90
  -3   4 -28   60.69   16.90
   3  -4 -28   51.69   14.50
  -3   4 -28   49.60   12.30
   0   5 -28   -2.50    5.50
   0   5 -28   16.90   10.10
   0   5  28    4.60    8.30
   0  -5 -28    5.10    6.30
   1   5 -28  150.68   18.70
  -1   5  28  161.88   27.20
  -1  -5 -28  163.18   20.80
   1   5 -28  146.69   26.00
   1  -5 -28  157.18   20.60
  -1   5 -28  149.29   18.80
  -1   5 -28   85.69   20.20
  -2   5  28   14.70   10.80
   2   5 -28   18.00   11.80
   2   5 -28   19.80    8.60
  -2  -5 -28    8.00    8.80
  -2   5 -28   24.40    9.60
  -2   5 -28   23.30   12.40
   2  -5 -28   16.20   10.90
   0   0 -29    9.80    6.60
   0   0 -29   31.10   10.60
   1   0 -29   -3.30    5.20
   1   0 -29    0.30    5.90
  -1   0 -29   -5.10    4.90
  -1   0 -29   -2.60    5.80
   2   0 -29    8.60    7.50
  -2   0 -29    9.80    7.80
  -2   0 -29   15.00    7.80
   2   0 -29    6.20    7.20
  -3   0 -29    1.50    8.00
   3   0 -29    3.40    6.60
   3   0 -29   -0.20    7.40
  -3   0 -29   -1.70    8.50
  -4   0 -29   74.19   18.30
  -4   0 -29  107.69   21.20
   4   0 -29   91.29   18.70
   4   0 -29   82.99   16.90
   0  -1 -29  271.57   24.00
   0  -1 -29  259.47   28.70
   0   1 -29  315.57   29.80
   0   1 -29  274.07   27.90
   1   1 -29  134.39   18.10
   1   1 -29  105.39   18.40
  -1  -1 -29  109.09   19.70
  -1  -1 -29  127.79   15.70
  -1   1 -29  108.09   16.70
   1  -1 -29   97.09   18.80
  -1   1 -29  124.39   21.10
   1  -1 -29  126.89   13.30
  -2  -1 -29  135.79   19.00
  -2  -1 -29  159.28   18.70
   2   1 -29  141.59   18.80
   2   1 -29  119.09   21.00
   2  -1 -29  118.59   13.20
  -2   1 -29  160.68   19.70
  -2   1 -29  119.49   21.50
   2  -1 -29  107.89   19.90
   3   1 -29   72.49   16.20
  -3  -1 -29   51.19   15.10
   3   1 -29   76.29   15.70
  -3  -1 -29   84.89   16.20
   3  -1 -29   63.29   10.90
  -3   1 -29   55.19   15.10
  -3   1 -29   66.99   15.60
   3  -1 -29   86.89   17.40
   4   1 -29   32.10   13.10
   4   1 -29   29.20   10.50
  -4  -1 -29   31.30   12.00
   4  -1 -29   34.30   12.60
  -4   1 -29   46.20   12.30
  -4   1 -29   39.70   12.80
   0  -2 -29   60.69    7.70
   0   2 -29   86.99   16.50
   0  -2 -29   67.89   10.20
   0  -2 -29   97.39   17.20
   0   2 -29   57.39   13.90
  -1  -2 -29  103.39   13.20
  -1  -2 -29  127.79   17.30
   1   2 -29   86.29   18.20
   1   2 -29  122.89   16.80
   1  -2 -29  108.29   19.70
  -1   2 -29  100.89   19.30
  -1   2 -29   93.79   17.60
  -2  -2 -29    6.50    7.00
   2   2 -29   10.40    7.30
  -2  -2 -29   18.30    8.30
   2   2 -29   12.30    8.30
   2  -2 -29   13.90    7.70
  -2   2 -29   26.50   12.10
  -2   2 -29   -3.80    5.50
  -3  -2 -29    5.70    6.50
   3   2 -29   11.00    7.40
  -3  -2 -29    5.80    8.80
   3   2 -29    9.00    7.30
   3  -2 -29    7.20    8.10
  -3   2 -29    4.70    8.50
  -3   2 -29    8.20    8.10
   0   3 -29   60.89   12.10
   0   3 -29   42.40   12.10
   0  -3 -29   31.70   11.20
   1   3 -29   35.00   10.60
  -1  -3 -29   49.40    8.10
   1   3 -29   54.39   13.20
  -1  -3 -29   55.99   14.20
  -1   3 -29   63.59   13.90
  -1   3 -29   53.19   15.60
   1  -3 -29   60.39   14.20
   2   3 -29    9.90    8.30
  -2  -3 -29    8.10    6.80
   2   3 -29   19.80    8.50
  -2  -3 -29   16.30    7.80
   2  -3 -29    5.50    7.40
  -2   3 -29   29.40   11.30
  -2   3 -29   16.20   10.90
  -3  -3 -29  150.08   22.00
   3   3 -29  205.78   25.70
   3   3 -29  184.48   22.40
   3  -3 -29  148.89   25.60
  -3   3 -29  184.78   25.80
  -3   3 -29  139.79   24.40
   0   4 -29   23.60   12.40
   0  -4 -29   20.80    9.30
   0   4 -29   26.60    9.10
   1   4 -29   63.29   15.80
   1   4 -29   57.29   13.00
  -1  -4 -29   56.29   14.80
   1  -4 -29   49.30   14.40
  -1   4 -29   63.09   13.80
  -1   4 -29   69.79   17.40
   2   4 -29   15.80   10.80
  -2  -4 -29   22.10    9.70
  -2  -4 -29    5.50    7.70
   2   4 -29   19.80    8.80
  -2   4 -29    5.00    9.50
   2  -4 -29   16.50    9.20
  -2   4 -29   28.00    8.30
   0  -5 -29   -0.40    5.20
   0   5 -29    8.60    8.70
   0   5 -29   -0.70    5.60
   1   5 -29  101.19   16.40
  -1   5  29   89.79   20.00
   1   5 -29   79.89   19.60
  -1  -5 -29   95.99   18.00
  -1   5 -29   88.89   20.40
  -1   5 -29   71.09   14.70
   1  -5 -29  117.99   21.30
   0   0 -30   14.60    7.70
   0   0 -30   34.70   10.50
   1   0 -30   61.49   14.20
   1   0 -30   49.40   11.10
  -1   0 -30   65.89   13.60
  -1   0 -30   44.40   12.60
  -2   0 -30   85.49   16.60
   2   0 -30   79.99   16.90
   2   0 -30   92.59   13.90
  -2   0 -30   92.19   18.20
   3   0 -30   46.20   12.20
  -3   0 -30   53.69   14.50
  -3   0 -30   30.60   12.50
   3   0 -30   59.69   14.60
   0   1 -30    2.40    5.20
   0  -1 -30   -6.70    5.30
   0   1 -30    8.80    7.60
   0  -1 -30   -2.10    5.60
   1   1 -30   43.90   12.80
   1   1 -30   73.09   14.70
  -1  -1 -30   46.50   12.60
  -1  -1 -30   61.89   12.30
   1  -1 -30   64.29   14.60
   1  -1 -30   62.59   10.20
  -1   1 -30   53.79   13.50
  -1   1 -30   55.99   13.70
  -2  -1 -30  108.99   17.80
  -2  -1 -30   82.39   17.90
   2   1 -30   95.69   17.50
   2   1 -30   85.29   15.30
  -2   1 -30   85.89   17.40
   2  -1 -30   83.19   10.80
   2  -1 -30   67.19   16.00
  -2   1 -30   70.49   16.00
  -3  -1 -30    1.50    8.70
  -3  -1 -30   16.70    9.50
   3   1 -30   18.80   11.50
   3   1 -30    2.50    6.90
  -3   1 -30   14.60   11.40
  -3   1 -30   24.50   10.50
   3  -1 -30    8.70   11.60
   3  -1 -30    6.90    8.10
   0   2 -30   83.29   16.80
   0  -2 -30   76.59    8.20
   0  -2 -30   74.09   16.80
   0   2 -30  123.89   16.40
   1   2 -30  113.99   20.60
  -1  -2 -30  142.49   20.00
  -1  -2 -30  152.28   16.90
   1   2 -30  159.28   20.70
   1  -2 -30  173.48   21.40
  -1   2 -30  198.38   22.10
  -1   2 -30  153.88   22.10
  -2  -2 -30   70.59   16.50
   2   2 -30   99.99   17.90
  -2  -2 -30   54.69   13.10
   2   2 -30   71.59   16.40
   2  -2 -30   81.09   17.40
  -2   2 -30   79.19   17.80
  -2   2 -30  110.49   18.80
   3   2 -30  108.99   19.60
   3   2 -30  130.09   17.90
  -3  -2 -30  104.69   19.00
  -3  -2 -30   98.59   20.70
  -3   2 -30   77.69   19.20
  -3   2 -30  108.19   20.90
   3  -2 -30   84.79   18.70
   0   3 -30   19.30    7.50
   0   3 -30   20.70   10.10
   0  -3 -30   21.90    9.70
  -1  -3 -30   50.39    7.60
   1   3 -30   32.70   11.70
   1   3 -30   57.79   13.00
  -1  -3 -30   51.49   14.40
  -1   3 -30   53.59   12.60
   1  -3 -30   44.50   14.00
  -1   3 -30   56.69   15.00
   2   3 -30   33.20   10.80
  -2  -3 -30    6.40    7.80
  -2  -3 -30   19.80   10.00
   2   3 -30   23.30   12.00
  -2   3 -30    3.10    7.40
  -2   3 -30   26.90   11.80
   2  -3 -30   25.00   11.10
   0  -4 -30    5.70    7.40
   0   4 -30   -6.30    7.30
   0   4 -30   12.80    7.90
   1   4 -30    1.00    8.80
   1   4 -30   12.00    7.00
  -1  -4 -30   -9.00    4.40
  -1   4 -30   -5.20    7.10
  -1   4 -30   -4.20    5.50
   1  -4 -30   -0.60    5.30
  -2  -4 -30   71.89   17.70
   2   4 -30  111.39   19.40
   2   4 -30  120.99   23.20
  -2  -4 -30  118.69   14.80
  -2   4 -30  111.99   23.10
   2  -4 -30  117.19   21.60
  -2   4 -30  108.99   19.10
   0   0 -31   17.60    7.90
   0   0 -31    5.40    6.30
   1   0 -31   -6.80    5.50
  -1   0 -31  -11.40    6.00
  -1   0 -31   11.40    6.20
   1   0 -31    1.20    6.20
  -2   0 -31   58.39   14.70
  -2   0 -31   75.29   16.10
   2   0 -31   83.99   14.20
   2   0 -31   69.69   16.00
  -3   0 -31    4.00    7.30
   3   0 -31   -5.00    9.10
  -3   0 -31   13.00   10.10
   3   0 -31    7.50    7.60
   0   1 -31  171.88   22.50
   0  -1 -31  193.58   19.60
   0  -1 -31  214.08   25.60
   0   1 -31  241.08   25.40
  -1  -1 -31   12.00    7.80
   1   1 -31   30.30    8.80
  -1  -1 -31    9.20    7.50
   1   1 -31   10.60    8.30
   1  -1 -31   16.70    6.60
  -1   1 -31   44.30   12.50
   1  -1 -31   36.00   11.40
  -1   1 -31   14.70    7.20
  -2  -1 -31    1.70    6.30
   2   1 -31   -8.30    7.10
   2   1 -31   14.00    9.00
  -2  -1 -31   24.00    9.40
   2  -1 -31   -5.90    5.40
  -2   1 -31    7.20    9.40
  -2   1 -31    3.30    7.70
   2  -1 -31    7.50    6.80
  -3  -1 -31   -8.80    6.00
   3   1 -31   16.70   10.10
  -3  -1 -31   -1.40    9.20
   3   1 -31   -1.70    6.10
   3  -1 -31    1.50    7.90
  -3   1 -31    4.00    7.70
  -3   1 -31   29.00    9.80
   0   2 -31    1.30    5.90
   0   2 -31   15.90    8.80
   0  -2 -31    4.60    5.50
  -1  -2 -31  203.78   20.40
   1   2 -31  226.88   25.70
  -1  -2 -31  209.28   25.10
  -1   2 -31  212.58   25.60
  -1   2 -31  166.68   22.80
   1  -2 -31  231.28   26.90
   2   2 -31   58.99   15.40
   2   2 -31   63.59   13.50
  -2  -2 -31   72.69   16.10
  -2  -2 -31   63.69   13.00
  -2   2 -31   53.59   14.50
  -2   2 -31   58.19   16.50
   2  -2 -31   50.79   14.90
   0  -3 -31    6.90    7.80
   0   3 -31    5.20    7.70
   0   3 -31    3.10    8.50
  -1  -3 -31   94.19   19.30
   1   3 -31   74.19   17.60
   1   3 -31   99.49   17.90
  -1   3 -31  131.19   16.60
   1  -3 -31   77.09   17.70
  -1   3 -31   97.49   20.30
   2   3 -31    2.10    7.40
  -2  -3 -31   -3.10    7.80
  -2  -3 -31  -11.90    7.40
   2   3 -31    0.10    9.60
   2  -3 -31   -0.80    5.40
  -2   3 -31    1.40    7.10
  -2   3 -31   -0.10    6.60
   0   4 -31   24.00   10.70
   0  -4 -31   29.70   11.80
   0   4 -31   20.80   10.50
   1   4 -31   35.20   14.00
  -1  -4 -31   32.80   11.90
   1   4 -31   55.29   13.00
  -1   4 -31   28.50   13.20
  -1   4 -31   64.89   13.60
   1  -4 -31   51.49   13.70
   0   0 -32   -2.90    6.90
   0   0 -32   14.40    8.30
  -1   0 -32   34.90   11.40
   1   0 -32   39.50   12.90
  -1   0 -32   36.30   11.70
   1   0 -32   41.00   10.20
   2   0 -32   74.49   14.00
  -2   0 -32   49.90   13.90
   2   0 -32   27.80   11.50
  -2   0 -32   64.49   15.50
   0  -1 -32   62.59   15.30
   0   1 -32   56.19   15.90
   0   1 -32   73.19   15.10
   0  -1 -32   83.99   12.10
   1   1 -32   20.00   10.30
  -1  -1 -32   27.20   10.30
  -1  -1 -32    9.10    8.10
   1   1 -32   13.20    9.30
  -1   1 -32   38.40   11.80
  -1   1 -32   19.30    7.80
   1  -1 -32   18.10    7.10
   1  -1 -32   21.70    9.80
   2   1 -32   28.80   11.20
  -2  -1 -32   25.30   11.40
  -2  -1 -32   16.10   10.20
   2   1 -32   26.90   10.30
  -2   1 -32    9.30    8.40
   2  -1 -32   35.30   10.80
  -2   1 -32   29.60   12.20
   0   2 -32   55.69   15.00
   0  -2 -32   84.99   18.00
   0   2 -32   67.79   15.60
   1   2 -32   -8.30    6.20
  -1  -2 -32  -11.40    6.90
   1   2 -32   25.00   10.80
  -1  -2 -32    9.50    7.70
   1  -2 -32   -3.60    6.10
  -1   2 -32    7.70    8.70
  -1   2 -32    7.60    6.80
   2   2 -32   23.60   11.40
   2   2 -32   28.80   11.20
  -2  -2 -32   26.10   11.30
  -2  -2 -32   22.70   10.20
  -2   2 -32   35.40   12.40
  -2   2 -32   43.20   12.80
   2  -2 -32   24.90   10.90
   0   3 -32    2.70    5.30
   0   3 -32   10.60    9.10
   0  -3 -32   -1.10    5.30
  -1  -3 -32   17.50   10.30
   1   3 -32    8.90    7.90
   1   3 -32    4.90   11.10
  -1   3 -32   27.00   10.80
   1  -3 -32   28.40   11.80
  -1   3 -32   33.50   12.10
   0   0 -33   -2.30    7.40
   0   0 -33    0.80    8.80
  -1   0 -33   55.09   15.00
   1   0 -33   61.59   12.60
  -1   0 -33   54.89   13.40
   1   0 -33   74.69   16.80
   0   1 -33  109.39   20.80
   0  -1 -33  104.49   20.90
   0   1 -33  126.29   20.40
   0  -1 -33  129.29   15.80
   1   1 -33   10.10    9.90
   1   1 -33   16.10    9.70
  -1  -1 -33   28.20    9.40
  -1   1 -33    4.30    8.10
   1  -1 -33   20.20   10.30
  -1   1 -33   24.30   10.30
   0  -2 -33   36.20   12.70
   0   2 -33   24.20   11.40
   0   2 -33   37.40   10.30
   1   2 -33   -4.50    9.20
  -1  -2 -33   16.90    8.80
  -1  -2 -33   17.60    8.20
   1   2 -33   15.70    7.50
  -1   2 -33   -4.00    8.80
  -1   2 -33    6.90    6.80
   1  -2 -33   -5.40    6.30
   0   0 -34  233.38   29.10
   0   0 -34  270.17   26.60
   0   0   0    0.00    0.00
_computing_structure_solution     'SHELXT 2018/2 (Sheldrick, 2018)'
;
_shelx_hkl_checksum     20698
_shelx_res_file
;
TITL a_a.res in P2(1) New:P212121
    a.res
    created by SHELXL-2018/3 at 08:07:22 on 03-Jun-2021
CELL 0.71073 6.0723 7.8662 26.2693 90 90 90
ZERR 4 0.0003 0.0003 0.0011 0 0 0
LATT -1
SYMM 0.5-X,-Y,0.5+Z
SYMM 0.5+X,0.5-Y,-Z
SYMM -X,0.5+Y,0.5-Z
SFAC C H F N
UNIT 68 52 4 8
L.S. 20
PLAN  5
SIZE 0.1 0.12 0.1
TEMP 23
CONF
BOND $H
MORE -1
fmap 2
acta
REM <olex2.extras>
REM <HklSrc "%.\\A.hkl">
REM </olex2.extras>
WGHT    0.051000    0.490200
FVAR       1.25506
F1    3    0.086436   -0.170069    0.062153    11.00000    0.07764    0.03817 =
         0.05417   -0.00477   -0.01210   -0.00673
N1    4   -0.056588    0.292305    0.233577    11.00000    0.02921    0.03168 =
         0.03658    0.00181    0.00774   -0.00747
AFIX  43
H1    2   -0.163457    0.235536    0.246712    11.00000   -1.20000
AFIX   0
N2    4    0.700829    0.328448    0.052856    11.00000    0.02838    0.05394 =
         0.02763    0.00755    0.00644    0.00145
AFIX  43
H2    2    0.829218    0.336765    0.039262    11.00000   -1.20000
AFIX   0
C6    1    0.123015    0.350489    0.259544    11.00000    0.02778    0.02420 =
         0.02852   -0.00058    0.00563   -0.00023
C5    1    0.262023    0.432245    0.223622    11.00000    0.02698    0.01890 =
         0.02620   -0.00059    0.00378    0.00336
C8    1    0.153512    0.423753    0.175162    11.00000    0.02835    0.02288 =
         0.02532   -0.00110    0.00279    0.00167
C14   1    0.210613    0.102771    0.082971    11.00000    0.03410    0.03069 =
         0.02203    0.00097   -0.00206    0.00514
AFIX  43
H14   2    0.081609    0.123845    0.100979    11.00000   -1.20000
AFIX   0
C13   1    0.374672    0.225338    0.078884    11.00000    0.03068    0.03145 =
         0.01707    0.00280   -0.00146    0.00636
C10   1    0.396536    0.397844    0.096731    11.00000    0.02859    0.03099 =
         0.01958    0.00397   -0.00060    0.00026
C9    1    0.227740    0.499515    0.125762    11.00000    0.03374    0.02628 =
         0.02562    0.00071   -0.00146    0.00230
AFIX  23
H9A   2    0.288541    0.611254    0.132574    11.00000   -1.20000
H9B   2    0.099716    0.514911    0.104165    11.00000   -1.20000
AFIX   0
C4    1    0.457544    0.507576    0.240712    11.00000    0.02963    0.02828 =
         0.02988   -0.00155    0.00377   -0.00187
AFIX  43
H4    2    0.552343    0.561101    0.217991    11.00000   -1.20000
AFIX   0
C12   1    0.569022    0.187525    0.051417    11.00000    0.03246    0.04331 =
         0.01910    0.00515    0.00037    0.00826
C17   1    0.601745    0.030026    0.027941    11.00000    0.04232    0.05272 =
         0.02331    0.00276    0.00284    0.02182
AFIX  43
H17   2    0.730172    0.006624    0.009970    11.00000   -1.20000
AFIX   0
C7    1   -0.040517    0.338299    0.183253    11.00000    0.02935    0.03119 =
         0.03293   -0.00117   -0.00134   -0.00046
AFIX  43
H7    2   -0.145343    0.315036    0.158400    11.00000   -1.20000
AFIX   0
C3    1    0.506893    0.500656    0.292324    11.00000    0.03626    0.03895 =
         0.03614   -0.00647   -0.00764   -0.00040
AFIX  43
H3    2    0.636564    0.549724    0.304113    11.00000   -1.20000
AFIX   0
C11   1    0.595266    0.454298    0.079462    11.00000    0.03436    0.03903 =
         0.02676    0.00705   -0.00080   -0.00307
AFIX  43
H11   2    0.651263    0.562800    0.084954    11.00000   -1.20000
AFIX   0
C15   1    0.246196   -0.049810    0.059517    11.00000    0.04645    0.03043 =
         0.02652    0.00130   -0.00860    0.00383
C1    1    0.173386    0.344041    0.311231    11.00000    0.04253    0.03135 =
         0.02945    0.00087    0.01166    0.00076
AFIX  43
H1A   2    0.081012    0.289653    0.334300    11.00000   -1.20000
AFIX   0
C16   1    0.437367   -0.088746    0.032396    11.00000    0.06341    0.03652 =
         0.02563   -0.00239   -0.00518    0.01833
AFIX  43
H16   2    0.453295   -0.195077    0.017363    11.00000   -1.20000
AFIX   0
C2    1    0.365078    0.421252    0.326824    11.00000    0.04415    0.04170 =
         0.02622   -0.00295   -0.00124    0.00628
AFIX  43
H2A   2    0.401270    0.420605    0.361224    11.00000   -1.20000
AFIX   0
HKLF 4
REM  a_a.res in P2(1) New:P212121
REM wR2 = 0.1251, GooF = S = 1.060, Restrained GooF = 1.060 for all data
REM R1 = 0.0474 for 2528 Fo > 4sig(Fo) and 0.0561 for all 2866 data
REM 181 parameters refined using 0 restraints
END
WGHT      0.0511      0.4927
REM Highest difference peak  0.533,  deepest hole -0.300,  1-sigma level  0.050
Q1    1   0.6952  0.5335  0.3104  11.00000  0.05    0.53
Q2    1   0.2589  0.4004  0.1985  11.00000  0.05    0.19
Q3    1   0.2041  0.4620  0.2030  11.00000  0.05    0.18
Q4    1   0.3398  0.3141  0.0895  11.00000  0.05    0.18
Q5    1   0.1078  0.4024  0.2843  11.00000  0.05    0.18
;
_shelx_res_checksum     60720
