# Supplementary material for: 5-Fluoro-3-(1H-indol-3-ylmeth­yl)-1H-indole
Source: IUCrdata. 2023 Aug 4;8(Pt 8):x230590. doi: 10.1107/S2414314623005904 (PMC10483535; doi:10.1107/S2414314623005904)
Supplement: Supplementary file 2 [file x-08-x230590-Isup2.hkl]

#
# h,k,l, Fc-squared, Fo-squared, sigma(Fo-squared), status flag
#
data_I
_shelx_title ' a_a.res in P2(1) New:P212121'
_shelx_refln_list_code          4
_shelx_F_calc_maximum       81.44
_exptl_crystal_F_000       552.00
_reflns_d_resolution_high  0.7708

loop_
 _space_group_symop_operation_xyz
 'x, y, z'
 '-x+1/2, -y, z+1/2'
 'x+1/2, -y+1/2, -z'
 '-x, y+1/2, -z+1/2'

_cell_length_a     6.0723
_cell_length_b     7.8662
_cell_length_c    26.2693
_cell_angle_alpha  90.000
_cell_angle_beta   90.000
_cell_angle_gamma  90.000

_shelx_F_squared_multiplier     1.000

loop_
 _refln_index_h
 _refln_index_k
 _refln_index_l
 _refln_F_squared_calc
 _refln_F_squared_meas
 _refln_F_squared_sigma
 _refln_observed_status
   2   0   0        140.50         92.69         4.19 o
   4   0   0        180.43        157.62        16.38 o
   6   0   0        236.97        236.60        14.41 o
   1   1   0       1213.38       1187.89        32.14 o
   2   1   0         47.61         23.21         1.27 o
   3   1   0          5.90         24.61         2.01 o
   4   1   0        602.48        575.49        20.28 o
   5   1   0        114.12        111.58         5.36 o
   6   1   0         11.89         13.77         3.70 o
   7   1   0         25.11         29.76         3.38 o
   0   2   0       3153.54       3534.27       142.43 o
   1   2   0       1600.75       1363.49        30.59 o
   2   2   0        338.52        371.88         9.74 o
   3   2   0         15.94         16.68         1.65 o
   4   2   0        304.42        342.28        15.78 o
   5   2   0         46.18         42.57         6.30 o
   6   2   0         15.59         15.41         3.33 o
   7   2   0         43.38         30.24         3.71 o
   1   3   0       1201.54       1071.04        26.00 o
   2   3   0        707.24        697.94        18.90 o
   3   3   0         56.10         60.61         3.39 o
   4   3   0          2.51          4.52         1.82 o
   5   3   0        265.85        296.14        18.80 o
   6   3   0          0.59          1.43         1.97 o
   7   3   0         24.00         26.49         4.05 o
   0   4   0         44.80         38.27         2.60 o
   1   4   0       3451.04       3311.40        93.22 o
   2   4   0        196.23        193.52         5.73 o
   3   4   0          4.54         11.06         1.74 o
   4   4   0        184.91        206.04         8.87 o
   5   4   0        185.60        203.24        11.45 o
   6   4   0          6.67         -0.82         2.05 o
   7   4   0         31.74         36.62         5.84 o
   1   5   0         90.30        100.19         3.48 o
   2   5   0          3.46          8.64         1.03 o
   3   5   0        128.37        113.80         5.14 o
   4   5   0        244.18        241.79        10.48 o
   5   5   0        109.15        103.93         5.94 o
   6   5   0          0.44         -0.29         2.19 o
   0   6   0        302.39        293.14        20.60 o
   1   6   0        207.25        203.67         8.42 o
   2   6   0        244.98        248.99         7.74 o
   3   6   0          0.30          3.85         1.56 o
   4   6   0         75.03         92.22         5.04 o
   5   6   0         19.52         16.14         3.17 o
   6   6   0          0.71         -3.22         3.24 o
   1   7   0         36.61         38.84         4.95 o
   2   7   0         49.07         41.78         2.65 o
   3   7   0         26.34         23.89         2.48 o
   4   7   0          0.15          1.31         1.45 o
   5   7   0         14.45         11.62         2.52 o
   0   8   0        106.92        131.35        10.76 o
   1   8   0        149.48        153.38         8.30 o
   2   8   0         19.53         15.75         1.98 o
   3   8   0          4.20          3.25         1.41 o
   4   8   0         12.49         10.13         2.12 o
   1   9   0          0.10         -1.08         2.05 o
   2   9   0         26.35         25.18         3.93 o
   3   9   0          2.54          4.59         2.39 o
   0  10   0          8.37          9.27         4.26 o
   1  10   0          0.05          2.92         2.90 o
   1   0   1          2.21         16.40         0.88 o
   2   0   1       2084.79       1828.30        44.19 o
   3   0   1        315.53        310.24        13.95 o
   4   0   1         40.38         29.23         3.64 o
   5   0   1          7.59          4.90         1.28 o
   6   0   1         44.06         44.98         5.41 o
   7   0   1          1.27         -2.14         2.14 o
  -7   1   1         64.37         62.87         4.70 o
  -6   1   1         51.57         51.01         6.06 o
  -5   1   1        397.36        377.34        17.24 o
  -4   1   1        256.48        328.32        16.03 o
  -3   1   1        252.51        249.72         8.46 o
  -2   1   1        165.95        142.66         3.78 o
  -1   1   1        992.83       1029.47        28.65 o
   0   1   1       2290.37       1917.69       120.61 o
   1   1   1        991.92       1094.46        27.56 o
   2   1   1        166.15        144.94         4.25 o
   3   1   1        252.82        248.86        19.96 o
   4   1   1        257.05        316.70        15.02 o
   5   1   1        397.13        419.01        16.20 o
   6   1   1         51.73         55.48         7.54 o
   7   1   1         64.32         59.15         8.27 o
  -7   2   1         27.41         23.33         3.44 o
  -6   2   1         41.78         41.13         5.47 o
  -5   2   1         43.28         47.68         6.86 o
  -4   2   1        174.61        175.31         8.43 o
  -3   2   1       1151.22       1126.99        49.87 o
  -2   2   1        474.07        500.47        11.89 o
  -1   2   1       5209.22       4781.72       124.24 o
   1   2   1       5206.48       4933.42       107.52 o
   2   2   1        474.42        497.77        13.69 o
   3   2   1       1150.24       1166.96        43.78 o
   4   2   1        174.46        165.56         9.21 o
   5   2   1         43.21         43.24         4.38 o
   6   2   1         41.85         37.79         5.32 o
   7   2   1         27.45         26.64         5.44 o
  -7   3   1          5.81          3.40         2.21 o
  -6   3   1         40.87         36.15         5.11 o
  -5   3   1         44.33         46.55         6.65 o
  -4   3   1        213.40        172.71        13.55 o
  -3   3   1        257.53        293.69        14.76 o
  -2   3   1         16.38         19.55         1.46 o
  -1   3   1       1843.66       1934.19        54.34 o
   0   3   1          7.96          4.82         0.73 o
   1   3   1       1846.98       1907.26        40.50 o
   2   3   1         16.28         19.88         1.44 o
   3   3   1        257.55        273.97        10.77 o
   4   3   1        213.34        171.96         9.48 o
   5   3   1         44.29         41.64         4.31 o
   6   3   1         40.87         41.87         5.63 o
   7   3   1          5.83          1.86         2.89 o
  -7   4   1         19.05         18.08         3.22 o
  -6   4   1          6.65          8.71         2.98 o
  -5   4   1         10.50          9.17         3.61 o
  -4   4   1         56.47         50.79         4.18 o
  -3   4   1        203.93        209.80         8.58 o
  -2   4   1        366.65        330.48         8.99 o
  -1   4   1        983.20        982.68        31.80 o
   0   4   1         49.68         38.87         1.89 o
   1   4   1        984.10        974.45        22.25 o
   2   4   1        366.03        326.88         8.96 o
   3   4   1        204.19        209.53         8.65 o
   4   4   1         56.49         59.84         3.57 o
   5   4   1         10.53         10.78         2.29 o
   6   4   1          6.62          3.97         2.61 o
   7   4   1         18.99         28.18         6.21 o
  -6   5   1         17.93         16.33         3.86 o
  -5   5   1         14.27         12.17         3.57 o
  -4   5   1        470.73        480.70        17.85 o
  -3   5   1          5.65          5.51         1.52 o
  -2   5   1         69.48         63.42         2.59 o
  -1   5   1         53.10         67.81         2.64 o
   0   5   1         57.39         65.32         2.77 o
   1   5   1         52.86         65.17         2.24 o
   2   5   1         69.34         60.53         2.49 o
   3   5   1          5.64          8.29         1.51 o
   4   5   1        470.80        464.18        14.47 o
   5   5   1         14.31         17.82         2.67 o
   6   5   1         17.86         17.44         4.75 o
  -6   6   1         12.53          5.07         3.82 o
  -5   6   1         70.99         79.36         4.93 o
  -4   6   1        149.06        162.03         7.95 o
  -3   6   1        193.26        197.17        10.61 o
  -2   6   1        152.48        157.27         8.42 o
  -1   6   1         88.33         90.89         3.36 o
   0   6   1         27.40         23.70         1.71 o
   1   6   1         88.23         92.53         3.26 o
   2   6   1        152.82        152.66         4.93 o
   3   6   1        193.22        188.98         7.23 o
   4   6   1        148.88        159.94         8.31 o
   5   6   1         71.08         75.51         7.45 o
   6   6   1         12.54          4.63         4.22 o
  -5   7   1         28.56         34.31         3.41 o
  -4   7   1         20.64         21.85         2.75 o
  -3   7   1         76.83         92.23         4.60 o
  -2   7   1         60.11         57.72         4.29 o
  -1   7   1        117.88        106.45         4.04 o
   0   7   1          6.84          7.26         2.78 o
   1   7   1        117.95        107.78         7.17 o
   2   7   1         60.26         65.80         2.47 o
   3   7   1         76.91         81.37         5.35 o
   4   7   1         20.73         19.95         2.57 o
   5   7   1         28.56         36.52         3.82 o
  -4   8   1          7.02         12.27         2.21 o
  -3   8   1         50.56         51.57         3.45 o
  -2   8   1         95.97         97.15         5.06 o
  -1   8   1         58.20         56.85         5.36 o
   0   8   1         17.43         11.06         2.56 o
   1   8   1         58.14         54.73         5.27 o
   2   8   1         95.88        103.32         7.69 o
   3   8   1         50.34         56.93         3.61 o
   4   8   1          7.02          5.95         2.08 o
  -3   9   1         16.56         14.48         2.48 o
  -2   9   1         36.46         27.42         4.10 o
  -1   9   1         27.63         37.96         4.58 o
   0   9   1          0.56         -1.54         1.78 o
   1   9   1         27.47         29.05         3.96 o
   2   9   1         36.49         30.49         4.81 o
   3   9   1         16.57         10.98         4.68 o
  -1  10   1         45.05         46.00         5.86 o
   0  10   1        126.84        139.76        10.03 o
   1  10   1         45.14         46.45         6.58 o
   1   0   2       1851.11       1878.60        41.75 o
   2   0   2        523.11        488.68        11.80 o
   3   0   2        313.57        342.27        14.78 o
   4   0   2        153.82        170.37         9.18 o
   5   0   2         15.14         12.55         1.14 o
   6   0   2        174.50        177.94         9.46 o
   7   0   2         65.97         61.36         8.63 o
  -7   1   2          2.73          0.68         2.94 o
  -6   1   2        289.84        300.40        10.63 o
  -5   1   2         80.46         80.09         5.82 o
  -4   1   2        113.04        117.97         5.66 o
  -3   1   2        260.26        285.93        10.55 o
  -2   1   2        110.30        102.61         3.08 o
   0   1   2          2.58          2.01         0.32 o
   2   1   2        110.74         99.88         3.60 o
   3   1   2        260.65        279.77        12.71 o
   4   1   2        112.95        123.78         7.32 o
   5   1   2         80.46         87.26         5.71 o
   6   1   2        289.62        280.89        18.29 o
   7   1   2          2.73          1.66         2.73 o
  -7   2   2         19.57         27.59         3.35 o
  -6   2   2         80.92         81.26         6.09 o
  -5   2   2        161.03        149.68         8.16 o
  -4   2   2         87.34         92.91         5.26 o
  -3   2   2        681.17        727.64        22.19 o
  -2   2   2         22.88         20.74         1.15 o
  -1   2   2       2300.27       2404.65        63.37 o
   0   2   2        206.82        226.80         6.64 o
   1   2   2       2299.39       2489.74        57.98 o
   2   2   2         23.16         19.83         1.49 o
   3   2   2        681.06        782.56        29.71 o
   4   2   2         87.38         83.93         5.04 o
   5   2   2        161.39        160.77         8.16 o
   6   2   2         80.93         79.78         7.44 o
   7   2   2         19.56         24.39         5.48 o
  -7   3   2         30.03         27.92         3.98 o
  -6   3   2         23.50         28.61         3.91 o
  -5   3   2        353.90        370.29        21.42 o
  -4   3   2         78.55         80.39         9.71 o
  -3   3   2        171.45        164.05         8.04 o
  -2   3   2         90.34         81.35         3.43 o
  -1   3   2        803.78        781.86        23.21 o
   0   3   2        759.17        710.46        20.07 o
   1   3   2        803.14        798.42        17.12 o
   2   3   2         90.19         85.96         3.38 o
   3   3   2        171.85        171.64         7.38 o
   4   3   2         78.62         84.00         5.01 o
   5   3   2        353.92        335.04        14.45 o
   6   3   2         23.52         23.83         4.45 o
   7   3   2         30.04         27.98         4.86 o
  -7   4   2          6.19          9.84         2.88 o
  -6   4   2          1.97          1.20         2.28 o
  -5   4   2         43.90         45.78         6.60 o
  -4   4   2        226.95        227.79        10.83 o
  -3   4   2        147.84        135.92         7.44 o
  -2   4   2        351.64        343.73        10.34 o
  -1   4   2         46.34         51.09         2.71 o
   0   4   2         87.03         73.55         2.82 o
   1   4   2         46.55         53.43         1.82 o
   2   4   2        350.62        360.39        10.91 o
   3   4   2        147.98        152.42         5.89 o
   4   4   2        226.71        219.95         8.51 o
   5   4   2         43.86         41.57         6.91 o
   6   4   2          1.97          2.78         2.32 o
   7   4   2          6.20          3.11         3.35 o
  -6   5   2         33.45         42.78         4.74 o
  -5   5   2         64.05         62.24         5.11 o
  -4   5   2        136.09        140.39         6.79 o
  -3   5   2         70.94         75.80         6.13 o
  -2   5   2        460.46        450.00        13.35 o
  -1   5   2        100.20        116.95         5.04 o
   0   5   2          5.87          6.53         1.18 o
   1   5   2        100.68        116.63         3.60 o
   2   5   2        460.33        473.81        11.46 o
   3   5   2         70.87         72.67         3.49 o
   4   5   2        136.42        130.22         5.52 o
   5   5   2         63.94         59.50         5.08 o
   6   5   2         33.50         32.64         6.31 o
  -6   6   2         15.88         19.74         3.23 o
  -5   6   2         13.26         16.06         2.51 o
  -4   6   2          6.45          7.40         2.06 o
  -3   6   2        112.91        107.44         8.24 o
  -2   6   2        325.70        318.53        10.97 o
  -1   6   2        123.48        115.68         4.51 o
   0   6   2         26.62         36.60         2.45 o
   1   6   2        123.45        134.43         9.70 o
   2   6   2        325.98        323.96         8.33 o
   3   6   2        112.50         95.97         5.29 o
   4   6   2          6.47          3.42         1.36 o
   5   6   2         13.23         13.46         3.66 o
   6   6   2         15.89         18.83         3.68 o
  -5   7   2          5.47          4.56         2.14 o
  -4   7   2         15.43         14.13         2.43 o
  -3   7   2        110.22        111.72         5.48 o
  -2   7   2         19.83         22.00         1.80 o
  -1   7   2         59.53         60.98         2.47 o
   0   7   2          9.77          9.42         2.38 o
   1   7   2         59.29         65.51         4.05 o
   2   7   2         19.96         21.74         1.77 o
   3   7   2        110.29        102.25         4.29 o
   4   7   2         15.37         13.18         2.37 o
   5   7   2          5.45          3.47         2.10 o
  -4   8   2         12.16         14.31         3.16 o
  -3   8   2         26.05         25.69         2.98 o
  -2   8   2         60.54         58.71         2.45 o
  -1   8   2         22.14         12.17         2.74 o
   0   8   2         26.87         24.12         4.78 o
   1   8   2         21.97         17.56         3.45 o
   2   8   2         60.74         52.95         6.00 o
   3   8   2         25.94         24.17         2.12 o
   4   8   2         12.20         13.70         2.47 o
  -3   9   2         25.39         19.74         4.39 o
  -2   9   2         32.44         35.51         4.81 o
  -1   9   2         75.91         76.52         6.69 o
   0   9   2          0.34          0.26         1.92 o
   1   9   2         76.01         89.02         6.61 o
   2   9   2         32.54         25.43         3.96 o
   3   9   2         25.29         21.85         3.87 o
  -1  10   2         36.90         39.85         6.39 o
   0  10   2          1.15          1.72         2.32 o
   1  10   2         37.04         37.09         5.04 o
   1   0   3       3694.53       3843.03       119.84 o
   2   0   3        648.33        624.41        14.67 o
   3   0   3        623.26        651.68        28.59 o
   4   0   3        145.64        126.46         5.60 o
   5   0   3        586.99        615.00        22.36 o
   6   0   3         83.16         72.59         7.02 o
   7   0   3          0.46          1.84         2.49 o
  -7   1   3         27.04         24.04         5.59 o
  -6   1   3         94.12         86.48         4.65 o
  -5   1   3         66.01         70.29         3.65 o
  -4   1   3         46.73         53.76         3.43 o
  -3   1   3         33.38         49.99         2.93 o
  -2   1   3        702.57        631.46        17.33 o
  -1   1   3       1102.05       1016.11        22.96 o
   0   1   3         25.19         20.41         0.66 o
   1   1   3       1101.98       1023.65        26.55 o
   2   1   3        702.99        641.71        17.29 o
   3   1   3         33.63         51.59         3.76 o
   4   1   3         46.81         57.54         4.75 o
   5   1   3         66.01         64.89         6.14 o
   6   1   3         94.03         89.19         7.14 o
   7   1   3         27.10         15.93         4.67 o
  -7   2   3         11.92         10.41         2.50 o
  -6   2   3         25.04         26.76         2.55 o
  -5   2   3        219.98        225.03         9.28 o
  -4   2   3         18.90         18.96         2.22 o
  -3   2   3        748.55        782.83        25.85 o
  -2   2   3        774.44        757.37        19.85 o
  -1   2   3       2250.51       2325.32        50.78 o
   0   2   3         34.37         72.51         2.52 o
   1   2   3       2251.47       2238.37        47.84 o
   2   2   3        774.27        725.29        18.43 o
   3   2   3        748.53        739.99        30.17 o
   4   2   3         18.83         19.33         2.89 o
   5   2   3        219.92        222.94        10.50 o
   6   2   3         25.08         20.47         3.42 o
   7   2   3         11.95          9.04         3.83 o
  -7   3   3         25.98         26.99         3.81 o
  -6   3   3          5.77          5.64         2.15 o
  -5   3   3         31.24         33.86         5.93 o
  -4   3   3        115.35        139.36        10.86 o
  -3   3   3         70.38         93.60         4.30 o
  -2   3   3        907.87        877.34        27.90 o
  -1   3   3        651.39        643.96        18.12 o
   0   3   3        178.12        209.97         7.70 o
   1   3   3        650.25        689.75        14.73 o
   2   3   3        907.97        849.16        21.29 o
   3   3   3         70.47         86.20         4.56 o
   4   3   3        115.13        128.09         6.61 o
   5   3   3         31.23         35.45         3.95 o
   6   3   3          5.74         10.28         2.59 o
   7   3   3         25.92         27.08         5.00 o
  -7   4   3         16.38         15.45         4.95 o
  -6   4   3         41.81         31.98         4.63 o
  -5   4   3         23.57         29.59         4.86 o
  -4   4   3        103.49         86.26         5.34 o
  -3   4   3         73.98         71.53         7.35 o
  -2   4   3        567.39        620.21        18.77 o
  -1   4   3        132.34        153.04         6.57 o
   0   4   3        290.86        382.97        14.18 o
   1   4   3        132.00        143.07         3.64 o
   2   4   3        567.71        603.30        13.70 o
   3   4   3         73.79         69.37         3.54 o
   4   4   3        103.59         84.20         4.44 o
   5   4   3         23.59         24.14         3.31 o
   6   4   3         41.77         33.17         4.39 o
   7   4   3         16.42         12.30         4.09 o
  -6   5   3         35.27         39.56         5.24 o
  -5   5   3         89.69         85.14         6.91 o
  -4   5   3         31.58         29.68         3.24 o
  -3   5   3        248.95        234.79         9.85 o
  -2   5   3        460.79        514.97        15.90 o
  -1   5   3         30.12         29.76         2.06 o
   0   5   3         33.47         57.55         2.97 o
   1   5   3         30.22         30.02         1.79 o
   2   5   3        460.23        479.55        12.02 o
   3   5   3        249.37        238.46         8.02 o
   4   5   3         31.61         38.92         4.09 o
   5   5   3         89.74         82.64         5.75 o
   6   5   3         35.25         35.75         5.31 o
  -6   6   3          4.14          7.81         2.59 o
  -5   6   3         30.65         34.52         3.50 o
  -4   6   3         33.67         30.69         3.21 o
  -3   6   3        106.04        116.42         5.56 o
  -2   6   3        593.39        583.35        16.78 o
  -1   6   3        195.81        194.55         7.19 o
   0   6   3          0.04         27.50         3.55 o
   1   6   3        195.79        201.31         7.28 o
   2   6   3        593.33        574.36        13.98 o
   3   6   3        106.03        117.85         4.88 o
   4   6   3         33.61         38.18         3.33 o
   5   6   3         30.71         36.15         3.23 o
   6   6   3          4.14          8.40         2.98 o
  -5   7   3         10.32          8.75         2.23 o
  -4   7   3         32.60         39.73         3.74 o
  -3   7   3        136.90        134.73         6.34 o
  -2   7   3         92.67         96.27         5.28 o
  -1   7   3        452.53        422.33        11.65 o
   0   7   3         15.31         14.82         2.69 o
   1   7   3        452.62        428.10        16.07 o
   2   7   3         92.56         94.25         3.78 o
   3   7   3        136.57        135.83         4.89 o
   4   7   3         32.75         36.70         3.05 o
   5   7   3         10.30         10.60         2.67 o
  -4   8   3         28.29         28.18         3.00 o
  -3   8   3         26.61         25.37         3.01 o
  -2   8   3         11.79          9.05         1.45 o
  -1   8   3         83.56         83.73         4.23 o
   0   8   3         99.98        106.42         7.84 o
   1   8   3         83.72         80.57         6.98 o
   2   8   3         11.76         10.20         2.17 o
   3   8   3         26.66         25.54         2.74 o
   4   8   3         28.31         21.21         4.01 o
  -3   9   3          6.37         10.00         1.92 o
  -2   9   3         23.07         22.90         2.41 o
  -1   9   3          8.91          9.02         3.34 o
   0   9   3         41.46         39.12         4.60 o
   1   9   3          8.87          6.94         2.51 o
   2   9   3         23.03         30.78         4.91 o
   3   9   3          6.38          8.88         3.56 o
  -1  10   3          9.21          3.43         2.87 o
   0  10   3          1.72          6.12         3.13 o
   1  10   3          9.22          8.16         2.99 o
   0   0   4       2749.03       2418.22       151.78 o
   1   0   4       1682.11       1368.31        32.98 o
   2   0   4       1765.86       1689.79        43.99 o
   3   0   4        603.26        662.92        25.49 o
   4   0   4         89.39         93.79         4.39 o
   5   0   4          4.61          4.28         2.95 o
   6   0   4          4.16          5.58         2.93 o
   7   0   4          0.82          0.37         2.12 o
  -7   1   4          6.15          5.14         6.57 o
  -6   1   4        148.39        143.71         7.94 o
  -5   1   4        130.28        139.39         5.79 o
  -4   1   4        148.90        156.19         7.54 o
  -3   1   4         37.34         38.35         2.18 o
  -2   1   4        416.16        458.12        10.97 o
  -1   1   4       5705.99       5311.90       209.20 o
   0   1   4       1516.51       1316.02        29.25 o
   1   1   4       5705.65       4833.65       329.61 o
   2   1   4        416.59        450.38        11.82 o
   3   1   4         37.39         38.38         3.52 o
   4   1   4        149.11        144.51         8.84 o
   5   1   4        130.34        140.30        10.37 o
   6   1   4        148.47        143.36        11.40 o
   7   1   4          6.14          9.79         3.83 o
  -7   2   4          0.53          0.63         1.85 o
  -6   2   4         49.09         44.99         3.95 o
  -5   2   4        126.62        116.86         5.76 o
  -4   2   4         31.58         39.69         2.62 o
  -3   2   4        902.59        852.74        25.62 o
  -2   2   4        265.50        264.45         7.27 o
  -1   2   4       1127.83       1193.92        25.31 o
   0   2   4         61.16         50.00         1.78 o
   1   2   4       1127.42       1181.51        26.89 o
   2   2   4        264.16        254.35         7.15 o
   3   2   4        902.97        875.44        33.69 o
   4   2   4         31.41         30.16         3.92 o
   5   2   4        126.77        118.17         7.95 o
   6   2   4         49.10         43.45         4.79 o
   7   2   4          0.53         -1.96         5.36 o
  -7   3   4         46.40         41.13         4.61 o
  -6   3   4         25.41         28.50         4.05 o
  -5   3   4         94.12         97.38         5.40 o
  -4   3   4        176.21        159.25        10.14 o
  -3   3   4        205.25        210.83         7.12 o
  -2   3   4       2688.31       2625.43        77.99 o
  -1   3   4         21.45         20.33         1.12 o
   0   3   4        797.27        729.11        18.13 o
   1   3   4         21.43         19.14         1.00 o
   2   3   4       2687.71       2651.79        63.14 o
   3   3   4        205.20        220.24        11.42 o
   4   3   4        176.59        175.50         9.31 o
   5   3   4         94.06        104.10         8.14 o
   6   3   4         25.31         33.98         4.37 o
   7   3   4         46.41         41.27         6.82 o
  -7   4   4          4.00          1.99         2.38 o
  -6   4   4          3.62          4.39         2.37 o
  -5   4   4         21.03         13.91         2.94 o
  -4   4   4         49.45         61.13         3.66 o
  -3   4   4        244.82        211.69        11.04 o
  -2   4   4       2162.16       2291.83        72.05 o
  -1   4   4        215.51        219.43         7.48 o
   0   4   4        141.91        157.10         5.15 o
   1   4   4        215.26        218.43         5.22 o
   2   4   4       2162.91       2222.86        50.47 o
   3   4   4        244.86        231.78         8.14 o
   4   4   4         49.58         57.19         4.43 o
   5   4   4         21.08         12.76         3.48 o
   6   4   4          3.64          5.17         2.31 o
   7   4   4          4.01          4.27         3.08 o
  -6   5   4         48.97         54.42         6.22 o
  -5   5   4         68.36         77.45        10.20 o
  -4   5   4        189.36        182.56        10.18 o
  -3   5   4        584.28        571.25        18.56 o
  -2   5   4        268.99        272.48        11.01 o
  -1   5   4         12.38         15.57         1.58 o
   0   5   4         37.52         32.91         2.11 o
   1   5   4         12.18         13.71         1.83 o
   2   5   4        268.88        284.92        10.02 o
   3   5   4        584.25        587.26        16.91 o
   4   5   4        189.31        173.27         6.79 o
   5   5   4         68.50         76.14         5.37 o
   6   5   4         48.93         55.78         5.94 o
  -6   6   4          8.12         11.70         3.16 o
  -5   6   4         15.45         11.08         2.32 o
  -4   6   4        121.81        124.67         6.47 o
  -3   6   4         58.00         51.66         3.60 o
  -2   6   4        154.66        161.25         6.60 o
  -1   6   4         25.36         25.40         2.61 o
   0   6   4        167.78        181.89         6.75 o
   1   6   4         25.49         24.60         2.20 o
   2   6   4        154.50        155.10         4.53 o
   3   6   4         58.42         56.46         3.11 o
   4   6   4        121.85        118.55         5.34 o
   5   6   4         15.41         17.68         2.48 o
   6   6   4          8.12          7.94         2.91 o
  -5   7   4          0.05          0.17         2.87 o
  -4   7   4         11.27         14.46         2.43 o
  -3   7   4        286.84        301.01        11.14 o
  -2   7   4         73.06         68.98         4.13 o
  -1   7   4        181.31        181.66         6.90 o
   0   7   4        274.40        278.43         9.74 o
   1   7   4        181.42        173.94         6.93 o
   2   7   4         73.09         75.13         3.14 o
   3   7   4        287.06        291.58        11.65 o
   4   7   4         11.27         14.74         2.16 o
   5   7   4          0.05          4.03         1.92 o
  -4   8   4         21.25         17.87         2.89 o
  -3   8   4          5.68          5.18         1.93 o
  -2   8   4        263.85        265.91         9.17 o
  -1   8   4         38.44         34.76         1.91 o
   0   8   4         24.37         25.75         2.25 o
   1   8   4         38.43         31.19         3.10 o
   2   8   4        263.55        280.23        13.00 o
   3   8   4          5.74          2.97         1.66 o
   4   8   4         21.30         20.74         2.75 o
  -3   9   4         33.37         29.55         2.79 o
  -2   9   4         28.12         27.41         2.93 o
  -1   9   4         40.97         44.87         4.88 o
   0   9   4          8.27         10.35         2.81 o
   1   9   4         40.92         37.60         5.48 o
   2   9   4         28.07         29.53         4.90 o
   3   9   4         33.34         34.36         5.96 o
  -1  10   4         12.43         12.46         3.07 o
   0  10   4          9.38          6.87         3.09 o
   1  10   4         12.42         18.03         3.81 o
   1   0   5       2171.75       2395.08        53.14 o
   2   0   5        461.30        431.19        12.75 o
   3   0   5          1.37          1.81         0.53 o
   4   0   5         38.68         28.59         3.63 o
   5   0   5         72.16         66.52         5.91 o
   6   0   5        467.84        565.84        37.61 o
   7   0   5         37.35         11.79         8.60 o
  -7   1   5         30.33         19.17         6.98 o
  -6   1   5         63.50         65.99         4.32 o
  -5   1   5        137.32        124.28         7.87 o
  -4   1   5        190.50        197.53         7.26 o
  -3   1   5        473.98        503.60        25.24 o
  -2   1   5        278.77        255.54         5.83 o
  -1   1   5       6628.30       6250.43       270.21 o
   0   1   5        567.57        575.23        12.37 o
   1   1   5       6632.16       5830.83       382.71 o
   2   1   5        278.45        260.14         7.16 o
   3   1   5        473.74        475.37        17.53 o
   4   1   5        190.06        190.51        10.23 o
   5   1   5        137.23        130.76         9.74 o
   6   1   5         63.39         67.83         8.41 o
   7   1   5         30.36         20.05         5.68 o
  -7   2   5          9.79         14.70         2.85 o
  -6   2   5         79.37         86.54         5.07 o
  -5   2   5         12.98         17.87         2.03 o
  -4   2   5         37.16         39.15         2.81 o
  -3   2   5        482.44        469.60        14.91 o
  -2   2   5         68.26         70.19         2.51 o
  -1   2   5       1559.61       1436.70        37.01 o
   0   2   5       1270.47       1169.71        24.74 o
   1   2   5       1560.27       1416.43        32.14 o
   2   2   5         68.58         70.17         2.62 o
   3   2   5        482.53        483.89        19.88 o
   4   2   5         37.00         40.69         4.53 o
   5   2   5         12.88         15.23         3.20 o
   6   2   5         79.44         93.08         7.22 o
   7   2   5          9.80          6.47         3.83 o
  -7   3   5         63.27         60.45         5.95 o
  -6   3   5         12.01         17.66         2.86 o
  -5   3   5         80.56         76.74         5.91 o
  -4   3   5        211.63        211.92         9.30 o
  -3   3   5        163.02        181.60         7.51 o
  -2   3   5        205.23        248.83         9.31 o
  -1   3   5        121.88        141.78         5.00 o
   0   3   5        223.78        182.41         5.29 o
   1   3   5        122.23        141.45         3.87 o
   2   3   5        204.28        240.74         7.39 o
   3   3   5        163.12        187.60         7.84 o
   4   3   5        211.84        216.18        11.16 o
   5   3   5         80.66         73.79         5.29 o
   6   3   5         11.99         15.36         2.76 o
   7   3   5         63.27         48.36         7.79 o
  -7   4   5          7.77          4.49         3.02 o
  -6   4   5         49.54         48.40         5.65 o
  -5   4   5         65.07         60.31         5.84 o
  -4   4   5        204.07        196.56         8.44 o
  -3   4   5         70.61         85.08         4.92 o
  -2   4   5         30.95         29.55         3.54 o
  -1   4   5        808.84        760.42        23.25 o
   0   4   5        268.28        204.26         6.41 o
   1   4   5        808.97        789.62        17.00 o
   2   4   5         30.87         27.84         1.68 o
   3   4   5         70.75         74.98         3.83 o
   4   4   5        203.95        197.95         7.90 o
   5   4   5         65.01         67.34         5.30 o
   6   4   5         49.55         48.97         6.27 o
   7   4   5          7.77         11.48         3.60 o
  -6   5   5         23.80         19.77         3.97 o
  -5   5   5          6.50         11.93         3.99 o
  -4   5   5        382.46        382.70        14.86 o
  -3   5   5        415.29        415.67        13.64 o
  -2   5   5        563.42        618.87        20.93 o
  -1   5   5         27.83         29.91         2.29 o
   0   5   5         10.89         14.05         1.89 o
   1   5   5         27.85         37.77         1.58 o
   2   5   5        563.94        572.14        14.18 o
   3   5   5        414.62        391.70        12.29 o
   4   5   5        382.54        376.40        12.24 o
   5   5   5          6.47         11.53         3.19 o
   6   5   5         23.83         22.29         3.67 o
  -6   6   5         11.33         12.66         3.37 o
  -5   6   5        134.20        135.51         6.62 o
  -4   6   5        146.77        147.92         6.59 o
  -3   6   5         60.30         65.66         4.09 o
  -2   6   5        386.19        389.81        14.59 o
  -1   6   5         38.71         33.98         2.70 o
   0   6   5          5.27          1.00         1.73 o
   1   6   5         38.38         32.29         2.44 o
   2   6   5        385.94        371.90         9.51 o
   3   6   5         60.31         69.44         3.61 o
   4   6   5        146.92        137.49         5.98 o
   5   6   5        134.11        146.62         6.44 o
   6   6   5         11.32          9.77         2.78 o
  -5   7   5         22.49         20.12         2.96 o
  -4   7   5          6.04          7.23         1.88 o
  -3   7   5        108.93        101.95         6.26 o
  -2   7   5          1.67          1.37         1.25 o
  -1   7   5        200.77        193.97        12.72 o
   0   7   5        210.12        216.84         8.06 o
   1   7   5        200.64        192.88         7.70 o
   2   7   5          1.66          3.13         0.85 o
   3   7   5        109.31        108.05         4.57 o
   4   7   5          6.03          4.99         2.05 o
   5   7   5         22.50         19.90         2.78 o
  -4   8   5         60.74         59.66         4.76 o
  -3   8   5         27.55         30.93         3.20 o
  -2   8   5         71.72         66.27         4.30 o
  -1   8   5         59.51         60.32         2.94 o
   0   8   5         47.22         53.98         3.07 o
   1   8   5         59.30         65.42         6.32 o
   2   8   5         71.84         69.74         5.30 o
   3   8   5         27.58         32.34         3.04 o
   4   8   5         60.76         63.77         4.01 o
  -3   9   5         63.76         54.68         4.58 o
  -2   9   5          6.87          1.16         3.60 o
  -1   9   5          8.64          5.31         3.54 o
   0   9   5          5.97          0.13         3.02 o
   1   9   5          8.62          2.43         2.91 o
   2   9   5          6.93         -1.59         3.47 o
   3   9   5         63.77         63.80         7.39 o
  -1  10   5          9.16          3.73         3.37 o
   0  10   5         10.45         17.04         4.00 o
   1  10   5          9.14          6.95         3.16 o
   1   0   6       1149.74       1061.19        25.54 o
   2   0   6         24.14         23.62         1.27 o
   3   0   6         99.72        156.80         6.36 o
   4   0   6          0.00          2.33         1.31 o
   5   0   6          6.85          3.50         1.78 o
   6   0   6        329.93        351.57        21.41 o
   7   0   6          6.01          0.06         4.00 o
  -7   1   6          5.88          8.63         5.52 o
  -6   1   6         25.76         28.45         4.54 o
  -5   1   6         94.84         88.74         4.93 o
  -4   1   6         54.05         63.69         3.68 o
  -3   1   6        467.09        510.76        27.89 o
  -2   1   6        516.55        481.64        14.22 o
  -1   1   6       2496.85       2227.17        46.84 o
   0   1   6       5380.96       5035.51       314.16 o
   1   1   6       2494.54       2230.11        49.70 o
   2   1   6        516.60        475.27        12.37 o
   3   1   6        466.45        486.33        17.84 o
   4   1   6         54.07         53.66         5.73 o
   5   1   6         94.77         84.25        10.98 o
   6   1   6         25.81         28.79         5.47 o
   7   1   6          5.87          3.77         2.61 o
  -7   2   6         58.32         51.47         4.93 o
  -6   2   6         24.62         18.69         4.27 o
  -5   2   6        200.91        196.20        10.30 o
  -4   2   6        396.84        398.65        15.30 o
  -3   2   6        156.15        166.10         5.70 o
  -2   2   6         43.21         54.76         4.11 o
  -1   2   6        164.87        190.68         4.69 o
   0   2   6        253.02        234.04         5.88 o
   1   2   6        165.63        194.45         4.80 o
   2   2   6         42.84         55.25         2.64 o
   3   2   6        156.42        166.83         8.47 o
   4   2   6        397.11        422.12        18.49 o
   5   2   6        200.74        182.61        10.74 o
   6   2   6         24.66         12.36         4.07 o
   7   2   6         58.22         53.98         6.64 o
  -7   3   6         40.06         36.96         4.79 o
  -6   3   6          1.58          5.07         2.51 o
  -5   3   6         23.15         28.60         3.73 o
  -4   3   6        356.31        379.21        14.82 o
  -3   3   6         18.97         40.26         2.49 o
  -2   3   6        289.94        285.18        11.08 o
  -1   3   6        115.13        118.78         3.44 o
   0   3   6        220.88        275.32         6.78 o
   1   3   6        115.53        121.87         3.97 o
   2   3   6        290.29        311.22         8.42 o
   3   3   6         18.97         40.24         3.81 o
   4   3   6        356.34        392.33        17.63 o
   5   3   6         23.08         16.74         3.31 o
   6   3   6          1.58          1.91         1.82 o
   7   3   6         40.04         48.76         7.28 o
  -7   4   6         15.21         17.24         3.94 o
  -6   4   6         15.98         11.74         3.10 o
  -5   4   6        148.87        148.71         9.15 o
  -4   4   6         36.06         27.46         3.63 o
  -3   4   6         69.62         71.34         5.18 o
  -2   4   6        136.31        146.42         6.87 o
  -1   4   6        569.74        595.55        15.44 o
   0   4   6         92.25         89.32         3.40 o
   1   4   6        569.56        616.86        15.39 o
   2   4   6        135.78        148.52         4.72 o
   3   4   6         69.83         72.13         3.88 o
   4   4   6         36.01         34.43         3.39 o
   5   4   6        148.84        159.80        10.62 o
   6   4   6         15.98          8.62         3.26 o
   7   4   6         15.24         10.43         3.64 o
  -6   5   6          1.54         -1.85         1.85 o
  -5   5   6          9.93          4.21         5.87 o
  -4   5   6         28.67         30.29         2.87 o
  -3   5   6         92.58         80.83         4.20 o
  -2   5   6         50.32         48.50         4.13 o
  -1   5   6        108.72        111.05         6.29 o
   0   5   6        147.27        161.02         6.11 o
   1   5   6        108.47        103.37         3.41 o
   2   5   6         50.23         51.17         2.11 o
   3   5   6         92.66         82.71         3.83 o
   4   5   6         28.81         36.07         3.01 o
   5   5   6          9.88          6.12         2.68 o
   6   5   6          1.55          0.45         2.33 o
  -6   6   6         11.18          1.27         2.54 o
  -5   6   6         40.72         44.93         3.64 o
  -4   6   6         83.76         75.37         4.54 o
  -3   6   6         66.77         81.88         4.44 o
  -2   6   6         67.21         70.32         6.32 o
  -1   6   6        437.42        427.32        16.28 o
   0   6   6         31.23         34.71         2.55 o
   1   6   6        436.97        446.62        14.43 o
   2   6   6         67.25         64.29         2.40 o
   3   6   6         66.71         78.63         3.91 o
   4   6   6         83.75         80.08         4.28 o
   5   6   6         40.74         41.02         3.66 o
   6   6   6         11.14         10.03         2.90 o
  -5   7   6         22.06         29.06         3.39 o
  -4   7   6         62.28         62.67         4.60 o
  -3   7   6        211.25        199.37         8.41 o
  -2   7   6         43.37         38.64         3.24 o
  -1   7   6        231.62        236.62         9.98 o
   0   7   6        149.33        136.42         5.75 o
   1   7   6        232.02        223.15         8.56 o
   2   7   6         43.46         39.98         2.40 o
   3   7   6        211.09        204.75         6.54 o
   4   7   6         62.20         58.76         3.78 o
   5   7   6         22.10         29.49         3.15 o
  -4   8   6         26.33         37.03         3.84 o
  -3   8   6         83.75         81.52         5.20 o
  -2   8   6         14.09         14.50         2.15 o
  -1   8   6         69.46         62.71         3.81 o
   0   8   6          7.70          6.49         1.78 o
   1   8   6         69.32         62.85         3.81 o
   2   8   6         14.14         14.44         2.78 o
   3   8   6         83.72         89.01         7.73 o
   4   8   6         26.24         28.69         2.98 o
  -3   9   6         11.77          6.96         2.52 o
  -2   9   6         33.19         34.65         3.46 o
  -1   9   6         17.67         17.67         2.13 o
   0   9   6         15.57         11.49         3.78 o
   1   9   6         17.61         19.30         2.67 o
   2   9   6         33.25         39.24         4.33 o
   3   9   6         11.82         12.79         3.67 o
   0  10   6          7.20          5.65         2.81 o
   1   0   7        191.21        210.32         5.82 o
   2   0   7          3.61         18.01         1.09 o
   3   0   7          8.44         14.91         1.53 o
   4   0   7          0.03         -0.96         1.17 o
   5   0   7          2.00          0.81         1.32 o
   6   0   7         30.16         32.71         5.01 o
   7   0   7         35.20         41.51        10.47 o
  -7   1   7         79.78         83.18        11.06 o
  -6   1   7         87.83         78.70         8.09 o
  -5   1   7         62.24         59.30         4.12 o
  -4   1   7         39.47         53.24         3.48 o
  -3   1   7        900.87        911.48        29.83 o
  -2   1   7         12.17         12.00         1.03 o
  -1   1   7       1876.63       1625.01        36.70 o
   0   1   7       1958.93       2126.93        50.68 o
   1   1   7       1876.59       1645.29        36.70 o
   2   1   7         12.14         12.26         1.15 o
   3   1   7        900.77        917.42        43.27 o
   4   1   7         39.36         47.20         4.50 o
   5   1   7         62.32         71.18         7.24 o
   6   1   7         88.01         77.16         8.50 o
   7   1   7         79.79         72.23        17.71 o
  -7   2   7         26.65         28.96         4.49 o
  -6   2   7        150.45        131.76         7.20 o
  -5   2   7         48.47         42.49         3.82 o
  -4   2   7         33.24         31.22         2.93 o
  -3   2   7         39.95         46.92         1.91 o
  -2   2   7        186.53        190.37         5.37 o
  -1   2   7         24.29         28.03         1.13 o
   0   2   7       2429.43       2146.99        42.83 o
   1   2   7         24.23         29.25         1.28 o
   2   2   7        186.96        195.71         6.77 o
   3   2   7         39.66         47.86         3.88 o
   4   2   7         33.21         41.25         4.58 o
   5   2   7         48.54         52.08         6.63 o
   6   2   7        150.46        129.03        10.87 o
   7   2   7         26.65         31.03         5.04 o
  -7   3   7         36.18         35.61         4.66 o
  -6   3   7          8.96          8.74         3.00 o
  -5   3   7        232.64        216.06         9.72 o
  -4   3   7        229.56        202.75         9.11 o
  -3   3   7         21.79         32.93         2.73 o
  -2   3   7        109.70        125.43         4.94 o
  -1   3   7         80.60         58.05         2.30 o
   0   3   7         14.42         14.73         0.91 o
   1   3   7         81.09         65.60         2.62 o
   2   3   7        109.89        127.49         4.21 o
   3   3   7         21.78         34.17         3.12 o
   4   3   7        229.40        221.67        17.73 o
   5   3   7        232.36        200.73        13.18 o
   6   3   7          8.91          4.51         3.82 o
   7   3   7         36.21         39.70         5.86 o
  -7   4   7          2.61          5.87         3.01 o
  -6   4   7         56.20         58.74         6.52 o
  -5   4   7          5.79         10.09         2.42 o
  -4   4   7          3.51          3.41         1.17 o
  -3   4   7        315.21        305.23        10.55 o
  -2   4   7        133.59        128.11         5.10 o
  -1   4   7        218.51        230.31         7.10 o
   0   4   7         14.93         15.60         0.86 o
   1   4   7        218.16        227.96         5.98 o
   2   4   7        133.47        127.59         4.28 o
   3   4   7        315.41        310.51        10.94 o
   4   4   7          3.54          5.91         1.80 o
   5   4   7          5.81          8.69         2.37 o
   6   4   7         56.20         64.25         5.96 o
   7   4   7          2.60          4.58         2.80 o
  -6   5   7         12.18          7.99         3.12 o
  -5   5   7          0.40          1.34         1.87 o
  -4   5   7         92.99         96.79         4.95 o
  -3   5   7        216.49        200.51         7.84 o
  -2   5   7        229.09        213.80         8.99 o
  -1   5   7        198.84        197.48         8.71 o
   0   5   7        278.99        278.27         8.68 o
   1   5   7        199.24        230.83        10.99 o
   2   5   7        228.63        215.62         6.60 o
   3   5   7        216.36        203.91         8.20 o
   4   5   7         93.00        101.24         4.78 o
   5   5   7          0.40          0.00         1.58 o
   6   5   7         12.16          5.69         3.68 o
  -6   6   7         19.96         26.55         4.12 o
  -5   6   7         23.33         19.10         2.55 o
  -4   6   7         13.42         15.57         2.30 o
  -3   6   7        277.86        264.99         9.96 o
  -2   6   7         42.45         36.37         3.27 o
  -1   6   7         41.97         44.32         3.32 o
   0   6   7         16.07         22.79         2.59 o
   1   6   7         42.05         39.13         3.43 o
   2   6   7         42.31         37.03         1.75 o
   3   6   7        277.82        260.21         8.85 o
   4   6   7         13.39         16.74         2.17 o
   5   6   7         23.31         18.37         3.85 o
   6   6   7         19.99         16.15         3.43 o
  -5   7   7         13.59         15.41         3.09 o
  -4   7   7         13.55         17.22         2.50 o
  -3   7   7         13.51         10.19         2.36 o
  -2   7   7         53.76         56.37         4.78 o
  -1   7   7         26.63         29.63         3.15 o
   0   7   7        110.33        109.58         5.87 o
   1   7   7         26.63         27.22         3.15 o
   2   7   7         53.96         57.17         3.30 o
   3   7   7         13.48         13.15         1.54 o
   4   7   7         13.51         14.15         2.05 o
   5   7   7         13.60          9.81         2.60 o
  -4   8   7         69.30         76.69         5.12 o
  -3   8   7         20.54         15.13         2.53 o
  -2   8   7         49.66         48.17         3.89 o
  -1   8   7         11.23          6.47         2.93 o
   0   8   7          0.26          0.13         1.47 o
   1   8   7         11.18          8.96         1.91 o
   2   8   7         49.67         53.22         4.67 o
   3   8   7         20.39         22.20         2.50 o
   4   8   7         69.24         62.38         4.21 o
  -3   9   7          8.72          4.07         2.23 o
  -2   9   7         37.93         44.01         3.90 o
  -1   9   7         56.26         53.33         3.92 o
   0   9   7         65.69         53.29         4.28 o
   1   9   7         56.33         62.56         4.86 o
   2   9   7         37.89         44.73         4.68 o
   3   9   7          8.73          4.54         3.71 o
   1   0   8       2223.58       2324.23        55.38 o
   2   0   8         47.79         72.01         2.65 o
   3   0   8         25.53         37.40         3.49 o
   4   0   8        114.74        112.10         6.95 o
   5   0   8          7.58          5.57         2.18 o
   6   0   8         23.23         25.65         4.42 o
   7   0   8         21.13         19.17         5.28 o
  -7   1   8         71.51         63.17        11.22 o
  -6   1   8        368.29        346.51        17.62 o
  -5   1   8        430.54        408.56        15.81 o
  -4   1   8        253.43        238.69        12.89 o
  -3   1   8        107.16        140.61         8.68 o
  -2   1   8        190.17        194.75         5.19 o
  -1   1   8       2626.55       2585.35        64.16 o
   0   1   8       2571.11       2466.59        63.66 o
   1   1   8       2625.59       2551.95        61.01 o
   2   1   8        189.47        184.64         8.81 o
   3   1   8        107.38        153.02         9.27 o
   4   1   8        253.81        260.15        15.91 o
   5   1   8        430.54        426.09        23.43 o
   6   1   8        367.98        333.44        46.37 o
   7   1   8         71.49         62.80         8.93 o
  -7   2   8          1.61         -1.36         2.09 o
  -6   2   8         14.33         14.93         2.50 o
  -5   2   8         50.92         61.49         4.39 o
  -4   2   8        170.52        164.34        10.85 o
  -3   2   8         37.58         41.36         2.06 o
  -2   2   8        285.95        329.14        10.49 o
  -1   2   8        491.10        490.10        11.68 o
   0   2   8        679.72        572.38        12.57 o
   1   2   8        490.87        484.67        11.04 o
   2   2   8        286.06        318.37        10.55 o
   3   2   8         37.64         39.66         3.76 o
   4   2   8        170.77        166.69         9.33 o
   5   2   8         51.15         47.15         6.66 o
   6   2   8         14.35         10.18         4.32 o
   7   2   8          1.62          3.55         2.56 o
  -7   3   8          3.79          2.48         3.08 o
  -6   3   8         11.70         12.22         4.47 o
  -5   3   8        138.58        115.50         7.86 o
  -4   3   8         77.71         79.99         4.77 o
  -3   3   8         84.29         88.03         4.14 o
  -2   3   8        242.75        283.15        11.49 o
  -1   3   8        675.28        743.35        18.51 o
   0   3   8        430.92        417.53        10.03 o
   1   3   8        676.83        743.84        22.21 o
   2   3   8        242.69        274.18         8.57 o
   3   3   8         84.23         83.40         4.67 o
   4   3   8         77.81         77.83         7.93 o
   5   3   8        138.53        135.30         8.56 o
   6   3   8         11.73          6.14         3.41 o
   7   3   8          3.79          0.68         3.57 o
  -7   4   8          1.08          1.44         3.13 o
  -6   4   8          2.01          4.36         2.54 o
  -5   4   8         52.78         61.81         5.85 o
  -4   4   8        148.08        143.97         6.44 o
  -3   4   8         93.50        111.25         8.41 o
  -2   4   8         22.19         17.68         1.81 o
  -1   4   8        486.91        462.05        13.04 o
   0   4   8        839.30        823.24        19.17 o
   1   4   8        486.81        453.53        14.43 o
   2   4   8         22.15         18.24         1.52 o
   3   4   8         93.49        117.91         5.36 o
   4   4   8        148.13        145.01         7.34 o
   5   4   8         52.83         66.66         6.28 o
   6   4   8          2.03          4.08         2.22 o
   7   4   8          1.07          0.24         4.45 o
  -6   5   8          6.94          3.99         2.66 o
  -5   5   8          8.40          2.91         2.40 o
  -4   5   8        119.38        118.85         7.03 o
  -3   5   8         20.67         22.15         2.75 o
  -2   5   8         51.33         46.78         3.43 o
  -1   5   8        216.92        229.24         9.19 o
   0   5   8         35.87         38.70         2.61 o
   1   5   8        216.84        221.46         7.62 o
   2   5   8         51.30         48.93         2.60 o
   3   5   8         20.75         20.84         2.42 o
   4   5   8        119.46        125.90         5.48 o
   5   5   8          8.40          4.69         1.99 o
   6   5   8          6.94         -1.15         3.14 o
  -6   6   8         28.61         23.05         5.16 o
  -5   6   8         21.52         26.56         2.85 o
  -4   6   8         24.42         26.08         2.84 o
  -3   6   8         76.21         79.82         6.02 o
  -2   6   8        199.88        182.11         8.36 o
  -1   6   8         36.49         36.84         3.47 o
   0   6   8          0.54          1.21         1.38 o
   1   6   8         36.45         40.90         3.48 o
   2   6   8        200.16        188.37         7.42 o
   3   6   8         76.28         76.62         3.80 o
   4   6   8         24.42         24.71         2.60 o
   5   6   8         21.54         26.55         3.24 o
   6   6   8         28.69         29.17         3.84 o
  -5   7   8         67.32         73.87         5.17 o
  -4   7   8         34.52         38.54         3.86 o
  -3   7   8         85.34         90.35         5.73 o
  -2   7   8          6.81          4.53         1.82 o
  -1   7   8        115.74        107.69         6.52 o
   0   7   8        196.04        211.21         9.45 o
   1   7   8        115.82        111.45         6.08 o
   2   7   8          6.89         10.07         1.10 o
   3   7   8         85.38         81.01         4.89 o
   4   7   8         34.65         39.05         3.31 o
   5   7   8         67.22         69.83         4.77 o
  -4   8   8          3.60          1.68         2.11 o
  -3   8   8         60.80         60.01         4.48 o
  -2   8   8         34.70         43.32         3.55 o
  -1   8   8          4.86          7.09         1.97 o
   0   8   8        334.18        370.15        14.95 o
   1   8   8          4.88          2.11         1.72 o
   2   8   8         34.67         40.36         4.41 o
   3   8   8         60.76         53.12         3.82 o
   4   8   8          3.61          4.94         1.92 o
  -3   9   8          8.43         11.03         2.88 o
  -2   9   8         50.42         62.21         4.49 o
  -1   9   8          3.99          3.48         2.04 o
   0   9   8          7.89          7.07         2.16 o
   1   9   8          3.94          2.63         1.97 o
   2   9   8         50.46         49.84         7.53 o
   3   9   8          8.45          7.63         2.94 o
   1   0   9         76.89         69.30         2.55 o
   2   0   9       3629.99       3639.60       117.80 o
   3   0   9         25.21         57.38         4.05 o
   4   0   9         66.56         62.88         5.11 o
   5   0   9        173.42        141.62         8.94 o
   6   0   9          0.51          0.86         2.84 o
   7   0   9         45.45         35.07         6.77 o
  -7   1   9         13.11         13.83         4.75 o
  -6   1   9         40.64         40.37         5.56 o
  -5   1   9         87.88         88.50         5.03 o
  -4   1   9         34.61         31.64         2.72 o
  -3   1   9         80.52         94.65         3.54 o
  -2   1   9        138.72        157.89         4.93 o
  -1   1   9       1404.84       1539.99        32.45 o
   0   1   9         58.60         41.59         1.62 o
   1   1   9       1403.53       1514.16        42.16 o
   2   1   9        139.34        168.42         6.50 o
   3   1   9         80.40         90.07         5.51 o
   4   1   9         34.44         30.03         3.74 o
   5   1   9         87.85        101.51         8.39 o
   6   1   9         40.72         46.52         7.07 o
   7   1   9         13.10         12.77         4.86 o
  -7   2   9          0.61          6.63         4.14 o
  -6   2   9         25.29         24.23         3.01 o
  -5   2   9         31.69         41.72         4.59 o
  -4   2   9         56.00         65.52         4.20 o
  -3   2   9        320.08        347.57        12.00 o
  -2   2   9         65.24         73.64         3.50 o
  -1   2   9        142.99        165.83         5.80 o
   0   2   9         80.47         66.66         2.50 o
   1   2   9        143.23        159.52         5.30 o
   2   2   9         65.50         81.57         6.05 o
   3   2   9        319.72        345.29        15.39 o
   4   2   9         55.94         60.47         5.79 o
   5   2   9         31.60         31.99         7.62 o
   6   2   9         25.33         22.81         4.68 o
   7   2   9          0.61         -0.11         3.28 o
  -7   3   9         15.63         14.74         3.48 o
  -6   3   9         55.10         57.79         5.08 o
  -5   3   9          7.14          3.73         2.07 o
  -4   3   9        289.39        284.10        11.50 o
  -3   3   9         57.72         71.64         3.68 o
  -2   3   9        570.18        608.00        18.84 o
  -1   3   9        147.39        172.45         4.93 o
   0   3   9        397.43        439.39        12.25 o
   1   3   9        148.40        161.23         5.43 o
   2   3   9        570.30        653.33        17.81 o
   3   3   9         57.76         67.55         4.22 o
   4   3   9        289.41        266.61        13.57 o
   5   3   9          7.17          5.41         4.74 o
   6   3   9         55.09         50.78         9.43 o
   7   3   9         15.58         14.03         3.58 o
  -6   4   9         40.09         49.81         7.86 o
  -5   4   9        132.04        121.61         6.97 o
  -4   4   9        235.68        199.81         7.82 o
  -3   4   9        392.12        371.37        11.50 o
  -2   4   9        123.91        125.32         5.11 o
  -1   4   9        136.87        140.15         4.35 o
   0   4   9         99.09         88.22         3.15 o
   1   4   9        137.18        137.60         5.41 o
   2   4   9        124.00        130.18         4.41 o
   3   4   9        391.74        381.33        13.01 o
   4   4   9        235.62        215.18         9.51 o
   5   4   9        132.20        128.32         9.16 o
   6   4   9         40.12         46.35         5.09 o
  -6   5   9         16.34         15.84         3.63 o
  -5   5   9          2.55          1.17         2.06 o
  -4   5   9        215.11        222.21        17.14 o
  -3   5   9        244.67        226.98        10.67 o
  -2   5   9        426.07        418.14        13.72 o
  -1   5   9        313.46        349.06        11.37 o
   0   5   9        182.73        190.47         7.15 o
   1   5   9        313.40        344.27         9.93 o
   2   5   9        425.53        422.53        11.52 o
   3   5   9        244.63        248.48        10.95 o
   4   5   9        215.32        210.64         8.91 o
   5   5   9          2.55          1.52         1.65 o
   6   5   9         16.38         11.61         3.30 o
  -6   6   9         19.71         20.02         3.56 o
  -5   6   9         50.41         51.52         3.85 o
  -4   6   9         65.02         77.18         4.54 o
  -3   6   9         23.94         35.28         3.63 o
  -2   6   9          4.07          4.27         1.87 o
  -1   6   9         72.81         63.74         5.46 o
   0   6   9         30.15         33.44         3.74 o
   1   6   9         72.81         69.67         4.38 o
   2   6   9          4.18          1.74         0.80 o
   3   6   9         23.97         31.42         2.55 o
   4   6   9         65.01         70.92         4.17 o
   5   6   9         50.40         54.10         4.29 o
   6   6   9         19.73         15.18         3.28 o
  -5   7   9         11.28          9.55         2.74 o
  -4   7   9          5.26          1.62         1.71 o
  -3   7   9         88.63         95.27         6.42 o
  -2   7   9         47.95         49.88         5.47 o
  -1   7   9         84.66         83.60         5.01 o
   0   7   9          6.90          5.90         1.84 o
   1   7   9         84.71         81.49         6.28 o
   2   7   9         47.78         47.09         2.38 o
   3   7   9         88.74         94.45         4.32 o
   4   7   9          5.26          0.81         1.54 o
   5   7   9         11.26         12.30         2.43 o
  -4   8   9         11.99          6.13         3.11 o
  -3   8   9          4.49          4.74         2.09 o
  -2   8   9         91.69         87.47         5.85 o
  -1   8   9         15.45          7.21         2.01 o
   0   8   9        249.60        247.87        11.13 o
   1   8   9         15.45         14.95         3.71 o
   2   8   9         91.69         96.54         6.22 o
   3   8   9          4.53          8.13         3.03 o
   4   8   9         12.02          8.09         2.10 o
  -3   9   9         16.46         11.75         3.81 o
  -2   9   9          1.86          1.31         1.83 o
  -1   9   9         18.29         17.76         3.07 o
   0   9   9         12.72         16.86         3.04 o
   1   9   9         18.17         13.14         4.14 o
   2   9   9          1.88         -0.08         2.27 o
   3   9   9         16.49         22.80         3.83 o
   0   0  10       1789.37       1393.32        69.56 o
   1   0  10          1.39          3.32         0.59 o
   2   0  10          0.57          0.72         0.58 o
   3   0  10        257.03        289.94        17.54 o
   4   0  10          0.03          3.50         1.71 o
   5   0  10        192.26        205.18        11.44 o
   6   0  10         61.33         68.97         7.35 o
   7   0  10          9.25          6.62         3.74 o
  -7   1  10         25.66         35.12         8.51 o
  -6   1  10         20.21         18.36         3.76 o
  -5   1  10         54.54         53.78         3.86 o
  -4   1  10        397.04        411.61        15.10 o
  -3   1  10        127.21        132.03         6.41 o
  -2   1  10       1519.13       1801.08        52.37 o
  -1   1  10        868.11        758.60        20.65 o
   0   1  10        148.11        150.63         3.93 o
   1   1  10        868.17        786.18        20.68 o
   2   1  10       1517.88       1878.93        52.65 o
   3   1  10        127.09        135.98         7.18 o
   4   1  10        397.89        383.73        17.72 o
   5   1  10         54.61         52.42         8.22 o
   6   1  10         20.25         25.11         5.21 o
   7   1  10         25.72         29.89         9.49 o
  -7   2  10         13.35         17.29         4.45 o
  -6   2  10         80.97         74.56         5.27 o
  -5   2  10        276.34        278.05        16.11 o
  -4   2  10         67.28         67.18         4.84 o
  -3   2  10        141.69        152.64         6.93 o
  -2   2  10       1110.50       1167.47        33.87 o
  -1   2  10        980.57        872.72        33.62 o
   0   2  10        779.04        817.04        26.63 o
   1   2  10        980.98        938.28        34.20 o
   2   2  10       1110.49       1146.61        44.00 o
   3   2  10        141.72        145.69         9.49 o
   4   2  10         67.21         61.17         5.93 o
   5   2  10        276.33        267.20        16.88 o
   6   2  10         80.89         81.24         8.55 o
   7   2  10         13.36         11.53         7.75 o
  -7   3  10         34.03         33.84         5.83 o
  -6   3  10          6.23          3.59         3.65 o
  -5   3  10          2.05         -0.86         1.45 o
  -4   3  10        231.25        219.02         9.70 o
  -3   3  10        358.77        350.50        11.89 o
  -2   3  10        210.26        256.80         7.67 o
  -1   3  10        437.59        453.78        14.04 o
   0   3  10        183.70        152.94         4.89 o
   1   3  10        436.96        457.62        16.22 o
   2   3  10        210.01        239.84         9.06 o
   3   3  10        359.53        355.47        13.62 o
   4   3  10        231.26        220.82        11.64 o
   5   3  10          2.04          0.82         2.33 o
   6   3  10          6.18          9.68         3.99 o
   7   3  10         34.01         36.44         9.20 o
  -6   4  10          7.41         12.31         3.28 o
  -5   4  10         66.35         64.79         5.09 o
  -4   4  10         11.94         15.54         1.82 o
  -3   4  10        132.56        114.10         4.97 o
  -2   4  10        102.73        113.53         4.19 o
  -1   4  10        110.38        108.36         3.53 o
   0   4  10          3.29          5.13         0.70 o
   1   4  10        110.35        101.05         5.89 o
   2   4  10        102.56        112.54         4.47 o
   3   4  10        132.71        120.57         5.57 o
   4   4  10         11.98         11.76         2.33 o
   5   4  10         66.40         71.92         7.77 o
   6   4  10          7.38          5.59         3.70 o
  -6   5  10          4.04          4.92         4.96 o
  -5   5  10         30.45         19.96         3.74 o
  -4   5  10         34.34         34.44         2.76 o
  -3   5  10        250.22        244.97         9.29 o
  -2   5  10         50.44         53.67         4.05 o
  -1   5  10         19.05         18.50         1.63 o
   0   5  10        207.54        186.83         5.52 o
   1   5  10         18.90         23.20         1.80 o
   2   5  10         50.27         49.97         2.49 o
   3   5  10        250.01        257.32         9.76 o
   4   5  10         34.49         31.11         3.41 o
   5   5  10         30.43         28.66         3.36 o
   6   5  10          4.05          8.09         2.82 o
  -5   6  10          0.23          1.80         1.98 o
  -4   6  10         43.89         41.36         3.70 o
  -3   6  10         60.00         61.31         5.57 o
  -2   6  10        245.07        238.24        10.22 o
  -1   6  10         46.58         41.18         3.24 o
   0   6  10        192.89        178.59         8.05 o
   1   6  10         46.70         40.53         3.89 o
   2   6  10        245.21        243.33         7.26 o
   3   6  10         60.16         63.68         3.49 o
   4   6  10         43.95         44.40         3.61 o
   5   6  10          0.23          2.65         1.72 o
  -5   7  10         39.02         48.30         4.02 o
  -4   7  10          6.44          9.45         2.11 o
  -3   7  10         25.57         24.80         2.88 o
  -2   7  10         10.31          6.74         2.07 o
  -1   7  10          2.67          3.33         1.93 o
   0   7  10         43.05         45.00         4.13 o
   1   7  10          2.61          4.28         1.84 o
   2   7  10         10.25         12.81         1.75 o
   3   7  10         25.60         29.48         2.28 o
   4   7  10          6.43          7.48         2.15 o
   5   7  10         39.10         38.39         3.73 o
  -4   8  10          2.63          4.09         2.12 o
  -3   8  10          2.20          0.48         1.89 o
  -2   8  10         14.98         16.86         2.72 o
  -1   8  10          0.94          1.66         1.67 o
   0   8  10         88.67         91.64         6.22 o
   1   8  10          0.93          2.95         1.83 o
   2   8  10         14.99         11.81         2.75 o
   3   8  10          2.17          3.69         1.70 o
   4   8  10          2.63          4.10         1.85 o
  -2   9  10          2.27          1.29         1.88 o
  -1   9  10         24.40         36.43         4.08 o
   0   9  10         50.66         51.62         4.61 o
   1   9  10         24.42         38.25         4.34 o
   2   9  10          2.26          1.24         2.21 o
   1   0  11        982.22        981.93        31.92 o
   2   0  11          1.67          3.62         0.87 o
   3   0  11         63.19         53.86         3.21 o
   4   0  11          0.05          0.34         1.20 o
   5   0  11         14.50          6.22         2.37 o
   6   0  11          1.18          5.50         2.39 o
   7   0  11          3.73          6.46         3.67 o
  -7   1  11         48.37         41.86         8.44 o
  -6   1  11        128.43        153.70        10.18 o
  -5   1  11         94.39         92.74         6.47 o
  -4   1  11         90.23         99.35         5.21 o
  -3   1  11          7.62         15.24         1.47 o
  -2   1  11         64.90         59.14         2.64 o
  -1   1  11         70.00         57.41         2.22 o
   0   1  11         13.35         19.44         1.29 o
   1   1  11         70.28         54.99         2.23 o
   2   1  11         65.10         67.79         3.39 o
   3   1  11          7.73         14.05         1.84 o
   4   1  11         90.09         93.34         6.38 o
   5   1  11         94.28         78.82         7.72 o
   6   1  11        128.47        139.02        11.58 o
   7   1  11         48.37         33.92        12.98 o
  -7   2  11         11.20         11.82         4.28 o
  -6   2  11          4.08          1.38         1.88 o
  -5   2  11        120.94        122.40         7.12 o
  -4   2  11         71.36         77.45         4.71 o
  -3   2  11          6.46         11.85         1.33 o
  -2   2  11        627.63        638.60        18.83 o
  -1   2  11        287.14        299.92         8.99 o
   0   2  11        631.37        588.09        17.49 o
   1   2  11        287.74        305.98        13.31 o
   2   2  11        626.99        585.64        24.50 o
   3   2  11          6.42         16.74         7.59 o
   4   2  11         71.45         83.63        11.84 o
   5   2  11        120.74        133.64        10.18 o
   6   2  11          4.11          3.68         2.76 o
   7   2  11         11.16         10.42         4.51 o
  -7   3  11         20.67         19.32         3.94 o
  -6   3  11         13.66         12.99         2.62 o
  -5   3  11          8.87         11.46         2.29 o
  -4   3  11         66.74         64.47         4.92 o
  -3   3  11         55.78         47.20         3.07 o
  -2   3  11        161.66        158.64         5.33 o
  -1   3  11         10.28          8.87         1.13 o
   0   3  11        911.57       1002.79        30.60 o
   1   3  11         10.35          8.77         1.25 o
   2   3  11        161.11        172.97         6.58 o
   3   3  11         55.69         51.06         4.96 o
   4   3  11         66.88         71.75         5.57 o
   5   3  11          8.87          4.98         2.53 o
   6   3  11         13.66          7.36         3.43 o
   7   3  11         20.65         17.00         4.80 o
  -6   4  11         31.27         35.93         5.05 o
  -5   4  11         75.29         87.87         8.07 o
  -4   4  11        146.39        142.86         6.02 o
  -3   4  11        194.21        187.03         9.11 o
  -2   4  11         50.43         46.19         3.65 o
  -1   4  11        223.17        251.96         7.22 o
   0   4  11          0.94          0.37         0.74 o
   1   4  11        223.47        264.19         8.09 o
   2   4  11         50.32         40.85         3.08 o
   3   4  11        194.09        192.63         7.77 o
   4   4  11        146.17        136.88         8.63 o
   5   4  11         75.27         76.51         7.15 o
   6   4  11         31.18         25.67         5.29 o
  -6   5  11         17.75         26.82         6.32 o
  -5   5  11         22.48         23.52         5.54 o
  -4   5  11         36.04         35.13         2.72 o
  -3   5  11         55.34         57.09         3.14 o
  -2   5  11         52.06         57.64         4.20 o
  -1   5  11          8.83          8.28         2.05 o
   0   5  11          4.20          7.16         0.88 o
   1   5  11          8.84          7.77         1.03 o
   2   5  11         51.91         54.90         3.02 o
   3   5  11         55.44         58.96         4.04 o
   4   5  11         35.92         30.34         3.42 o
   5   5  11         22.49         22.30         4.23 o
   6   5  11         17.72         22.64         3.89 o
  -5   6  11         51.26         60.64         5.51 o
  -4   6  11         52.65         50.11         4.24 o
  -3   6  11         16.80         12.30         2.19 o
  -2   6  11        173.91        172.09         8.01 o
  -1   6  11         47.57         49.72         3.73 o
   0   6  11        100.21         95.95         5.41 o
   1   6  11         47.27         47.63         2.65 o
   2   6  11        174.03        176.47         5.68 o
   3   6  11         16.77         17.02         2.07 o
   4   6  11         52.68         49.63         4.14 o
   5   6  11         51.29         69.60         5.19 o
  -5   7  11         32.64         24.77         3.28 o
  -4   7  11         11.62         13.49         2.71 o
  -3   7  11        126.40        129.50         7.50 o
  -2   7  11         20.80         20.13         2.69 o
  -1   7  11        147.77        141.04         7.19 o
   0   7  11        108.35         98.41         5.90 o
   1   7  11        147.80        143.84         7.52 o
   2   7  11         20.81         19.92         2.16 o
   3   7  11        126.02        127.91         4.82 o
   4   7  11         11.62         11.91         2.29 o
   5   7  11         32.66         27.58         3.27 o
  -4   8  11         21.25         23.88         3.66 o
  -3   8  11         35.76         43.10         4.08 o
  -2   8  11          8.38          5.90         2.43 o
  -1   8  11          1.51          3.97         1.86 o
   0   8  11        161.65        171.64         8.64 o
   1   8  11          1.52          0.33         1.90 o
   2   8  11          8.40          4.78         2.95 o
   3   8  11         35.78         48.06         3.63 o
   4   8  11         21.29         21.94         3.06 o
  -2   9  11          3.13          1.30         2.21 o
  -1   9  11         27.20         35.59         5.06 o
   0   9  11         16.51         11.38         2.84 o
   1   9  11         27.16         32.20         5.62 o
   2   9  11          3.09          2.05         2.37 o
   0   0  12        503.84        532.52        47.90 o
   1   0  12        242.97        216.12         7.28 o
   2   0  12         49.02         39.75         2.35 o
   3   0  12        192.22        234.60         9.30 o
   4   0  12        673.69        685.21        32.02 o
   5   0  12         42.20         49.64         5.76 o
   6   0  12          6.24          6.66         3.00 o
   7   0  12          0.46          1.60         3.17 o
  -7   1  12         24.90         39.91         6.36 o
  -6   1  12          2.32          3.32         2.86 o
  -5   1  12         61.86         62.69         8.09 o
  -4   1  12         61.55         51.83         3.83 o
  -3   1  12        200.71        199.41         7.06 o
  -2   1  12        276.52        273.14        10.01 o
  -1   1  12        566.31        527.56        16.24 o
   0   1  12        124.47        157.59         5.65 o
   1   1  12        565.90        548.59        16.36 o
   2   1  12        276.82        283.42        13.15 o
   3   1  12        200.41        196.51         8.16 o
   4   1  12         61.48         48.59         4.99 o
   5   1  12         61.97         61.49         7.53 o
   6   1  12          2.29         -0.60         4.38 o
   7   1  12         24.86         32.67         6.19 o
  -7   2  12          9.71          7.31         3.64 o
  -6   2  12         15.20         15.33         2.76 o
  -5   2  12        155.37        144.12         7.49 o
  -4   2  12        101.99         92.76         5.19 o
  -3   2  12         41.54         46.47         2.47 o
  -2   2  12        371.33        331.87        11.00 o
  -1   2  12        242.37        242.93         8.13 o
   0   2  12        132.65        150.27         4.94 o
   1   2  12        242.47        226.42        12.43 o
   2   2  12        371.45        293.15        18.78 o
   3   2  12         41.58         44.49         4.88 o
   4   2  12        101.86         87.60        17.61 o
   5   2  12        155.50        163.07        11.51 o
   6   2  12         15.19         20.62         5.94 o
   7   2  12          9.69          4.74         5.21 o
  -7   3  12         52.56         54.01         5.88 o
  -6   3  12         35.86         36.82         4.42 o
  -5   3  12         52.82         43.86         4.33 o
  -4   3  12         78.01         96.79         5.94 o
  -3   3  12         58.97         75.01         3.78 o
  -2   3  12        749.78        702.16        19.32 o
  -1   3  12        161.61        151.39         5.16 o
   0   3  12        493.05        541.30        22.52 o
   1   3  12        161.56        144.83         7.34 o
   2   3  12        750.09        711.48        24.79 o
   3   3  12         59.02         71.40         4.55 o
   4   3  12         78.18         84.84        10.51 o
   5   3  12         52.78         44.37         6.42 o
   6   3  12         35.86         45.68         7.16 o
   7   3  12         52.53         68.87        13.14 o
  -6   4  12          7.41          6.66         2.49 o
  -5   4  12          7.81          9.35         2.45 o
  -4   4  12        200.47        189.78        10.34 o
  -3   4  12         89.18         90.29         3.90 o
  -2   4  12         88.28         91.55         3.39 o
  -1   4  12        141.51        133.19         4.83 o
   0   4  12        135.85        135.97         4.26 o
   1   4  12        141.35        133.28         5.49 o
   2   4  12         87.87         84.28         4.34 o
   3   4  12         89.45         90.11         4.81 o
   4   4  12        200.55        182.24        10.49 o
   5   4  12          7.86          7.61         4.95 o
   6   4  12          7.41          3.31         5.40 o
  -6   5  12         29.23         33.27         5.28 o
  -5   5  12         22.49         24.37         3.10 o
  -4   5  12          2.04          3.10         1.47 o
  -3   5  12        221.50        206.27         7.19 o
  -2   5  12          5.12          5.46         1.04 o
  -1   5  12        220.22        225.04         7.32 o
   0   5  12         11.64         13.08         1.35 o
   1   5  12        220.66        243.28         8.57 o
   2   5  12          5.14          4.37         1.23 o
   3   5  12        221.42        209.09         8.58 o
   4   5  12          2.05          2.39         1.61 o
   5   5  12         22.55         21.88         3.79 o
   6   5  12         29.25         27.36         4.13 o
  -5   6  12         37.51         34.61         3.09 o
  -4   6  12         14.57          9.19         1.97 o
  -3   6  12        237.55        248.38        10.23 o
  -2   6  12         79.40         85.69         4.03 o
  -1   6  12          5.76          2.94         1.51 o
   0   6  12        308.67        304.60        10.86 o
   1   6  12          5.80          6.96         1.33 o
   2   6  12         79.44         81.28         4.96 o
   3   6  12        237.69        249.17        11.48 o
   4   6  12         14.55         13.94         2.06 o
   5   6  12         37.46         28.58         3.56 o
  -5   7  12          0.57         -0.11         2.10 o
  -4   7  12         25.49         33.42         3.53 o
  -3   7  12         29.40         37.04         3.83 o
  -2   7  12         32.49         36.55         3.96 o
  -1   7  12         34.99         35.38         3.50 o
   0   7  12         11.68          7.41         2.28 o
   1   7  12         34.95         43.76         4.29 o
   2   7  12         32.42         33.54         2.27 o
   3   7  12         29.35         34.48         2.76 o
   4   7  12         25.50         34.14         3.27 o
   5   7  12          0.56          0.20         1.99 o
  -4   8  12          1.06          5.54         2.25 o
  -3   8  12         34.33         26.78         3.21 o
  -2   8  12         31.24         31.23         3.74 o
  -1   8  12         20.29         22.05         3.19 o
   0   8  12          0.01         -0.34         1.79 o
   1   8  12         20.28         18.66         3.28 o
   2   8  12         31.28         28.54         3.88 o
   3   8  12         34.30         33.72         3.07 o
   4   8  12          1.08          0.50         2.44 o
  -2   9  12         57.83         61.84         5.59 o
  -1   9  12         35.84         48.89         4.81 o
   0   9  12         14.01         24.09         4.05 o
   1   9  12         35.82         44.63         4.87 o
   2   9  12         57.87         62.99         6.01 o
   1   0  13          3.64         -0.20         0.65 o
   2   0  13         74.07         90.27         5.08 o
   3   0  13          0.22         -0.17         0.85 o
   4   0  13         15.33         27.28         4.99 o
   5   0  13        316.21        329.43        21.99 o
   6   0  13          7.46         11.38         3.33 o
   7   0  13          0.15          1.62         3.16 o
  -7   1  13         39.33         37.93         5.72 o
  -6   1  13         23.62         23.88         4.55 o
  -5   1  13         27.90         26.79         4.25 o
  -4   1  13          3.73          2.41         1.26 o
  -3   1  13         84.45         91.54         3.71 o
  -2   1  13         83.07         87.09         4.00 o
  -1   1  13       2676.97       2618.19        67.34 o
   0   1  13        221.07        251.23         9.85 o
   1   1  13       2678.66       2594.98        91.18 o
   2   1  13         82.94         87.01         4.99 o
   3   1  13         84.42         84.39         5.45 o
   4   1  13          3.72          3.47         1.85 o
   5   1  13         27.87         28.87         4.09 o
   6   1  13         23.62         26.45         5.33 o
   7   1  13         39.36         48.08         8.03 o
  -7   2  13         58.46         66.34         8.05 o
  -6   2  13         24.21         23.03         3.21 o
  -5   2  13         11.19         15.16         2.49 o
  -4   2  13        252.73        242.68         9.03 o
  -3   2  13        236.50        240.56         7.80 o
  -2   2  13        532.83        590.93        20.60 o
  -1   2  13        199.29        188.95         7.05 o
   0   2  13        141.01        203.62         6.76 o
   1   2  13        199.30        209.10         8.95 o
   2   2  13        532.79        559.31        40.81 o
   3   2  13        236.47        245.11        14.25 o
   4   2  13        252.78        260.63        41.70 o
   5   2  13         11.21          5.59         4.06 o
   6   2  13         24.12         24.68         6.32 o
   7   2  13         58.46         64.23         9.04 o
  -6   3  13         19.23         13.42         2.84 o
  -5   3  13         65.41         69.03         5.08 o
  -4   3  13        194.58        199.01         7.66 o
  -3   3  13         48.25         58.90         3.31 o
  -2   3  13        325.73        304.49        14.18 o
  -1   3  13        418.25        457.80        14.90 o
   0   3  13         33.03         29.41         2.98 o
   1   3  13        418.43        422.30        18.75 o
   2   3  13        326.04        315.49        14.42 o
   3   3  13         48.24         55.24         5.41 o
   4   3  13        194.16        202.91        13.90 o
   5   3  13         65.50         65.42         8.03 o
   6   3  13         19.16         23.33         5.00 o
  -6   4  13         84.90         84.86         6.83 o
  -5   4  13         19.50         24.55         3.42 o
  -4   4  13        170.80        174.24         8.49 o
  -3   4  13         71.92         76.84         3.50 o
  -2   4  13        237.90        224.13        13.38 o
  -1   4  13         12.11         10.48         1.33 o
   0   4  13         16.32         11.40         1.19 o
   1   4  13         12.20          8.80         1.32 o
   2   4  13        237.73        236.40         8.76 o
   3   4  13         71.90         79.87         4.53 o
   4   4  13        170.71        165.51         8.73 o
   5   4  13         19.51         18.88         4.25 o
   6   4  13         85.03         75.25        11.14 o
  -6   5  13         69.43         99.16         8.69 o
  -5   5  13          5.10          7.04         2.02 o
  -4   5  13          7.60          7.53         2.12 o
  -3   5  13        100.47        103.38         4.68 o
  -2   5  13         68.30         75.94         3.04 o
  -1   5  13         43.03         47.01         2.28 o
   0   5  13        309.42        298.36         8.40 o
   1   5  13         43.08         46.45         2.55 o
   2   5  13         68.41         77.19         5.09 o
   3   5  13        100.22        107.63         5.49 o
   4   5  13          7.60          8.43         2.21 o
   5   5  13          5.10          6.78         2.64 o
   6   5  13         69.46         87.99         8.41 o
  -5   6  13          0.83         -0.48         1.79 o
  -4   6  13          7.43          2.36         1.60 o
  -3   6  13        179.24        164.03         6.24 o
  -2   6  13         40.14         35.28         2.38 o
  -1   6  13         39.94         38.97         2.45 o
   0   6  13         72.11         61.77         2.89 o
   1   6  13         39.88         35.92         1.91 o
   2   6  13         40.07         35.16         2.55 o
   3   6  13        179.18        181.19         8.24 o
   4   6  13          7.40          4.23         1.95 o
   5   6  13          0.85          6.27         2.27 o
  -4   7  13          0.78         -0.24         1.76 o
  -3   7  13         36.17         32.54         3.55 o
  -2   7  13          4.60          4.15         2.54 o
  -1   7  13         60.43         59.73         4.41 o
   0   7  13        107.55        119.25         6.46 o
   1   7  13         60.65         66.73         5.02 o
   2   7  13          4.57         -0.28         1.62 o
   3   7  13         36.32         30.69         2.76 o
   4   7  13          0.76         -0.01         1.59 o
  -3   8  13          5.11          4.85         2.45 o
  -2   8  13          4.87          6.90         2.18 o
  -1   8  13         41.86         40.13         4.14 o
   0   8  13         78.42         86.70         6.13 o
   1   8  13         41.74         45.51         4.95 o
   2   8  13          4.89          2.87         3.70 o
   3   8  13          5.14          4.11         1.93 o
  -2   9  13         37.21         43.98         5.17 o
  -1   9  13         29.46         34.06         3.96 o
   0   9  13         25.12         13.46         3.08 o
   1   9  13         29.43         31.73         4.25 o
   2   9  13         37.21         41.49         6.77 o
   0   0  14        450.17        530.84        74.84 o
   1   0  14         18.95         17.33         2.10 o
   2   0  14        221.45        249.87        13.94 o
   3   0  14         41.98         29.19         2.79 o
   4   0  14        261.98        274.68        13.56 o
   5   0  14          0.13         -1.89         1.89 o
   6   0  14         30.79         32.68         5.46 o
   7   0  14         48.54         58.42         8.85 o
  -7   1  14         61.72         62.30         7.68 o
  -6   1  14         33.99         29.97         4.82 o
  -5   1  14        107.32        114.99         7.98 o
  -4   1  14          1.16         -0.25         0.93 o
  -3   1  14        336.74        362.49        14.01 o
  -2   1  14        545.04        544.55        16.43 o
  -1   1  14       1248.68       1202.15        36.43 o
   0   1  14        276.79        332.20        14.50 o
   1   1  14       1247.33       1288.54        36.31 o
   2   1  14        544.75        501.66        21.19 o
   3   1  14        336.88        353.55        15.71 o
   4   1  14          1.16          1.15         1.39 o
   5   1  14        107.29        113.97         7.83 o
   6   1  14         34.04         35.49         6.37 o
   7   1  14         61.69         79.68        10.23 o
  -7   2  14         20.76          6.42         4.61 o
  -6   2  14          6.13          8.43         2.59 o
  -5   2  14         41.10         43.59         5.16 o
  -4   2  14        254.02        279.45         9.69 o
  -3   2  14         90.01         96.81         4.48 o
  -2   2  14        287.11        301.98        13.04 o
  -1   2  14        313.45        350.85        11.38 o
   0   2  14         19.10         19.88         2.33 o
   1   2  14        314.08        319.23        13.11 o
   2   2  14        286.97        298.59        13.57 o
   3   2  14         90.18         91.95         7.29 o
   4   2  14        254.29        243.83        16.04 o
   5   2  14         41.06         43.22         6.40 o
   6   2  14          6.11         11.39         3.79 o
   7   2  14         20.78         20.38         5.51 o
  -6   3  14         45.61         42.00         4.73 o
  -5   3  14         93.39        104.67         7.29 o
  -4   3  14         42.02         43.05         3.06 o
  -3   3  14         54.46         60.40         4.46 o
  -2   3  14         35.14         39.10         3.47 o
  -1   3  14         76.76         86.01         3.98 o
   0   3  14          0.11         -0.10         0.68 o
   1   3  14         76.88         87.32         4.70 o
   2   3  14         35.22         41.49         3.46 o
   3   3  14         54.67         57.63         5.16 o
   4   3  14         42.00         42.59        10.25 o
   5   3  14         93.30        118.97         9.70 o
   6   3  14         45.68         48.25         7.61 o
  -6   4  14          5.27          4.70         2.49 o
  -5   4  14         48.05         41.76         4.55 o
  -4   4  14         51.04         47.49         3.71 o
  -3   4  14        125.99        124.69         4.74 o
  -2   4  14         28.75         29.62         3.08 o
  -1   4  14        275.99        291.95        10.19 o
   0   4  14        321.35        330.14         9.89 o
   1   4  14        275.37        296.28        11.68 o
   2   4  14         28.53         30.43         2.91 o
   3   4  14        126.10        123.57         6.08 o
   4   4  14         51.16         50.90         5.54 o
   5   4  14         48.14         49.93         6.70 o
   6   4  14          5.25         -1.58         2.72 o
  -6   5  14         11.59         15.13         4.05 o
  -5   5  14         48.08         55.86         4.47 o
  -4   5  14          1.37          1.80         1.66 o
  -3   5  14         84.72         82.55         3.64 o
  -2   5  14        241.75        242.13        10.05 o
  -1   5  14         32.19         28.90         2.16 o
   0   5  14         51.80         51.00         2.30 o
   1   5  14         32.12         30.81         2.28 o
   2   5  14        242.07        225.26         9.00 o
   3   5  14         84.75         84.71         4.77 o
   4   5  14          1.39         -0.53         1.65 o
   5   5  14         48.03         61.90         7.63 o
   6   5  14         11.55         14.16         3.98 o
  -5   6  14          9.42         14.41         3.15 o
  -4   6  14         25.40         27.65         2.59 o
  -3   6  14          4.12          1.94         1.20 o
  -2   6  14         41.04         39.54         3.51 o
  -1   6  14         65.04         54.79         2.98 o
   0   6  14          0.59          2.00         0.77 o
   1   6  14         65.11         57.97         2.66 o
   2   6  14         41.17         44.30         3.45 o
   3   6  14          4.19          6.68         1.82 o
   4   6  14         25.35         24.53         3.51 o
   5   6  14          9.41         11.37         2.76 o
  -4   7  14         22.60         20.35         2.75 o
  -3   7  14          4.62          1.14         1.97 o
  -2   7  14         68.43         64.87         3.69 o
  -1   7  14         28.75         25.13         6.78 o
   0   7  14         75.62         69.52         5.05 o
   1   7  14         28.84         22.67         3.73 o
   2   7  14         68.24         66.55         2.53 o
   3   7  14          4.59          5.01         1.84 o
   4   7  14         22.68         20.69         2.66 o
  -3   8  14         34.65         33.59         3.71 o
  -2   8  14          3.17         -0.23         1.84 o
  -1   8  14        104.60         97.02         9.26 o
   0   8  14          0.29          1.19         2.06 o
   1   8  14        104.56        109.46         6.65 o
   2   8  14          3.20          3.20         2.24 o
   3   8  14         34.66         33.45         3.70 o
  -1   9  14         41.28         38.95         4.61 o
   0   9  14         32.18         33.67         5.40 o
   1   9  14         41.34         47.70         4.93 o
   1   0  15        870.65        872.16        25.89 o
   2   0  15        361.95        350.47        12.92 o
   3   0  15         25.63         22.79         3.52 o
   4   0  15        308.55        329.53        12.94 o
   5   0  15         76.73         69.68         6.56 o
   6   0  15        121.77        120.79         9.01 o
   7   0  15         49.82         44.66         8.92 o
  -7   1  15          0.90          1.65         2.91 o
  -6   1  15          5.90          6.49         3.57 o
  -5   1  15        145.88        150.58         9.56 o
  -4   1  15        432.37        451.75        26.12 o
  -3   1  15         94.82         95.43         3.98 o
  -2   1  15         23.27         24.06         2.03 o
  -1   1  15        428.37        398.37        14.24 o
   0   1  15        349.28        346.59        12.50 o
   1   1  15        427.91        378.09        18.95 o
   2   1  15         23.15         21.64         2.58 o
   3   1  15         94.71         93.91         5.91 o
   4   1  15        431.99        432.57        19.48 o
   5   1  15        146.00        150.96         9.54 o
   6   1  15          5.91          5.40         3.97 o
   7   1  15          0.91         -2.96         2.96 o
  -6   2  15         78.94         83.21         7.75 o
  -5   2  15          4.20          4.68         1.88 o
  -4   2  15         27.66         30.03         2.58 o
  -3   2  15         10.18          7.65         1.50 o
  -2   2  15        270.42        256.74         8.89 o
  -1   2  15         35.37         41.60         3.82 o
   0   2  15       1231.20       1253.20        36.45 o
   1   2  15         35.33         41.67         3.28 o
   2   2  15        270.82        264.52        15.31 o
   3   2  15         10.18          9.72         2.61 o
   4   2  15         27.70         29.48         4.78 o
   5   2  15          4.20          5.52         2.67 o
   6   2  15         78.88         78.13        17.49 o
  -6   3  15          2.24          2.55         3.07 o
  -5   3  15        220.11        224.13        10.48 o
  -4   3  15        100.44         89.51         4.57 o
  -3   3  15        411.22        386.41        17.48 o
  -2   3  15        194.77        201.17         8.71 o
  -1   3  15        185.95        182.85         6.93 o
   0   3  15         17.27         24.57         2.59 o
   1   3  15        185.87        180.34         7.98 o
   2   3  15        194.52        193.80        10.35 o
   3   3  15        411.13        419.40        22.61 o
   4   3  15        100.41        104.05         9.17 o
   5   3  15        219.84        203.18        14.75 o
   6   3  15          2.26         -0.71         2.77 o
  -6   4  15         46.75         51.84         5.44 o
  -5   4  15         24.25         25.99         3.57 o
  -4   4  15         20.99         24.65         2.42 o
  -3   4  15        325.80        335.22        13.81 o
  -2   4  15         50.48         48.43         3.74 o
  -1   4  15        126.77        137.03         5.74 o
   0   4  15        119.80        115.12         5.77 o
   1   4  15        126.88        146.63        11.13 o
   2   4  15         50.49         50.29         4.37 o
   3   4  15        325.61        331.34        13.67 o
   4   4  15         21.03         23.66         4.80 o
   5   4  15         24.27         22.78         4.89 o
   6   4  15         46.74         53.31         8.22 o
  -5   5  15         45.31         47.77         4.13 o
  -4   5  15         46.19         49.60         3.67 o
  -3   5  15        103.17        106.99         6.11 o
  -2   5  15        194.21        187.79         8.64 o
  -1   5  15          4.53          6.46         1.63 o
   0   5  15          4.01          2.47         0.93 o
   1   5  15          4.52          5.21         1.35 o
   2   5  15        194.08        192.93         7.93 o
   3   5  15        103.20        104.47         5.79 o
   4   5  15         46.24         44.70         4.36 o
   5   5  15         45.29         38.22         5.18 o
  -5   6  15         37.68         36.61         4.07 o
  -4   6  15          9.57          5.18         1.75 o
  -3   6  15          2.67         10.48         2.85 o
  -2   6  15         43.78         41.59         3.76 o
  -1   6  15         12.29         12.77         2.77 o
   0   6  15         27.16         31.81         1.95 o
   1   6  15         12.30         13.34         1.59 o
   2   6  15         43.76         49.31         3.67 o
   3   6  15          2.66          5.86         1.91 o
   4   6  15          9.53          7.38         2.25 o
   5   6  15         37.57         33.80         5.30 o
  -4   7  15          4.91          1.40         2.24 o
  -3   7  15          2.14          2.89         2.50 o
  -2   7  15         25.67         35.07         5.41 o
  -1   7  15        116.21        108.74         5.67 o
   0   7  15         40.68         44.73         4.16 o
   1   7  15        116.01        105.03         9.24 o
   2   7  15         25.57         27.22         1.77 o
   3   7  15          2.13          3.32         1.69 o
   4   7  15          4.87          5.53         2.17 o
  -3   8  15          7.45          9.51         4.33 o
  -2   8  15          2.95          0.38         2.49 o
  -1   8  15         23.31         18.00         3.42 o
   0   8  15         11.07         11.95         2.69 o
   1   8  15         23.28         21.72         3.40 o
   2   8  15          2.93         -0.49         3.29 o
   3   8  15          7.45         12.24         3.52 o
  -1   9  15         49.86         56.37         6.41 o
   0   9  15          8.98          8.66         3.10 o
   1   9  15         49.80         36.19         4.60 o
   0   0  16        556.88        541.90        55.39 o
   1   0  16        244.30        245.38         8.49 o
   2   0  16        104.53        113.64         6.91 o
   3   0  16         22.54         25.20         3.35 o
   4   0  16         43.47         40.25         3.53 o
   5   0  16          0.42          1.20         1.74 o
   6   0  16         16.52         13.02         3.68 o
  -6   1  16         33.86         42.66         6.96 o
  -5   1  16         36.62         33.93         4.86 o
  -4   1  16        222.84        235.29         9.92 o
  -3   1  16         10.59         10.57         1.95 o
  -2   1  16         10.05         10.94         1.49 o
  -1   1  16         87.84         95.03         8.89 o
   0   1  16        391.17        386.63        13.90 o
   1   1  16         87.63         83.94         4.26 o
   2   1  16         10.11         12.63         2.01 o
   3   1  16         10.51         12.87         2.31 o
   4   1  16        223.16        237.09        21.62 o
   5   1  16         36.65         34.27         6.23 o
   6   1  16         33.82         41.19         7.02 o
  -6   2  16          2.56          3.53         2.82 o
  -5   2  16         56.33         47.04         4.57 o
  -4   2  16        345.14        345.13        12.59 o
  -3   2  16        359.16        341.19        13.45 o
  -2   2  16        189.96        209.03        10.32 o
  -1   2  16       1510.71       1502.89        43.10 o
   0   2  16        333.51        301.01         9.05 o
   1   2  16       1511.81       1435.19        48.93 o
   2   2  16        189.79        217.97        10.72 o
   3   2  16        359.24        417.19        30.53 o
   4   2  16        345.19        361.59        20.31 o
   5   2  16         56.20         48.00         9.55 o
   6   2  16          2.55          1.77         3.23 o
  -6   3  16          6.82         10.89         2.71 o
  -5   3  16         76.48         84.21         7.57 o
  -4   3  16         11.94         10.54         1.70 o
  -3   3  16         20.95         21.75         2.06 o
  -2   3  16        113.08        106.27         5.75 o
  -1   3  16          4.41          6.49         1.42 o
   0   3  16          0.42          0.18         1.19 o
   1   3  16          4.51          5.14         1.49 o
   2   3  16        113.06        116.94         6.08 o
   3   3  16         20.85         23.75         3.52 o
   4   3  16         11.97         10.10         2.94 o
   5   3  16         76.41         85.81         8.70 o
   6   3  16          6.81          7.16         3.72 o
  -6   4  16         23.46         24.35         3.85 o
  -5   4  16         32.08         35.26         4.17 o
  -4   4  16         60.68         67.80         4.15 o
  -3   4  16         10.61         12.04         2.29 o
  -2   4  16        255.44        241.78        10.41 o
  -1   4  16         92.80         94.70         4.43 o
   0   4  16          0.09          2.20         1.13 o
   1   4  16         92.53         86.25         5.27 o
   2   4  16        255.59        227.92        10.17 o
   3   4  16         10.58          9.00         2.84 o
   4   4  16         60.79         77.54         6.23 o
   5   4  16         32.19         31.66        14.12 o
   6   4  16         23.45         24.14         5.63 o
  -5   5  16         38.52         43.35         4.01 o
  -4   5  16         28.17         35.82         2.82 o
  -3   5  16        116.05        118.25         6.69 o
  -2   5  16        147.34        143.50         7.25 o
  -1   5  16        230.80        223.83         8.47 o
   0   5  16        105.05        111.87         5.83 o
   1   5  16        230.47        226.24         9.81 o
   2   5  16        146.92        146.58         7.39 o
   3   5  16        116.21        120.96        15.94 o
   4   5  16         28.17         39.38         4.87 o
   5   5  16         38.53         47.86         5.67 o
  -5   6  16         13.05         14.61         2.95 o
  -4   6  16         20.87         16.06         3.21 o
  -3   6  16         13.66         11.15         2.41 o
  -2   6  16         37.14         27.19         3.19 o
  -1   6  16         50.09         48.38         3.42 o
   0   6  16        827.53        800.31        25.46 o
   1   6  16         50.03         51.57         2.95 o
   2   6  16         37.25         39.47         4.03 o
   3   6  16         13.64          8.55         2.58 o
   4   6  16         20.78         13.55         4.57 o
   5   6  16         13.06         10.78         3.72 o
  -4   7  16         54.19         61.80         5.63 o
  -3   7  16         79.79         77.06         7.42 o
  -2   7  16         45.41         47.66         5.85 o
  -1   7  16         75.94         94.57        14.29 o
   0   7  16         13.25         12.71         2.39 o
   1   7  16         75.91         75.51         4.41 o
   2   7  16         45.63         54.45         3.30 o
   3   7  16         79.86         81.06         5.28 o
   4   7  16         54.28         56.14         5.54 o
  -3   8  16         22.32         11.56         4.22 o
  -2   8  16         14.87         18.18         4.00 o
  -1   8  16         10.48          6.18         2.77 o
   0   8  16          1.72          8.58         2.46 o
   1   8  16         10.40          8.92         2.65 o
   2   8  16         14.82         12.45         4.09 o
   3   8  16         22.33         25.99         3.18 o
   0   9  16         85.44         75.35         6.08 o
   1   0  17        173.35        164.70         6.26 o
   2   0  17        120.10        113.75         6.78 o
   3   0  17         71.01         58.43         5.18 o
   4   0  17         58.65         51.13         6.31 o
   5   0  17         80.01         77.22         7.02 o
   6   0  17         32.61         30.48         5.23 o
  -6   1  17         37.49         37.34         7.06 o
  -5   1  17         34.87         28.55         4.46 o
  -4   1  17        136.21        126.22         6.57 o
  -3   1  17        151.13        147.20         7.12 o
  -2   1  17        166.56        167.13        11.87 o
  -1   1  17        212.12        216.01        10.26 o
   0   1  17         10.68          9.22         1.74 o
   1   1  17        211.87        213.13         9.87 o
   2   1  17        166.68        180.90         8.57 o
   3   1  17        150.93        143.37         7.98 o
   4   1  17        136.25        140.20         8.34 o
   5   1  17         34.83         36.05         4.93 o
   6   1  17         37.56         32.49         9.81 o
  -6   2  17          5.73          8.31         3.92 o
  -5   2  17          2.70          4.02         2.11 o
  -4   2  17         18.01         12.47         2.49 o
  -3   2  17        144.03        139.82         5.88 o
  -2   2  17        240.72        244.90        10.04 o
  -1   2  17         48.48         56.25         3.35 o
   0   2  17          8.29          9.45         1.33 o
   1   2  17         48.38         47.22         5.04 o
   2   2  17        240.96        226.44        11.56 o
   3   2  17        143.85        134.92        11.62 o
   4   2  17         18.02         13.68         5.40 o
   5   2  17          2.70          0.10         2.33 o
   6   2  17          5.71          0.37         8.03 o
  -6   3  17         51.91         51.03         5.09 o
  -5   3  17          2.68          3.66         2.26 o
  -4   3  17         11.25         10.06         1.97 o
  -3   3  17        446.78        414.35        16.22 o
  -2   3  17         57.42         59.24         4.06 o
  -1   3  17        242.98        244.94        10.35 o
   0   3  17        240.42        241.63        10.03 o
   1   3  17        242.45        240.81        10.21 o
   2   3  17         57.41         55.55         4.52 o
   3   3  17        446.90        420.03        18.99 o
   4   3  17         11.23         14.48         3.53 o
   5   3  17          2.69          6.63         3.06 o
   6   3  17         51.95         52.18         7.71 o
  -6   4  17          8.08          4.14         2.69 o
  -5   4  17         33.20         35.39         4.43 o
  -4   4  17        106.30        110.95         4.75 o
  -3   4  17        232.46        226.34        10.26 o
  -2   4  17         65.71         73.08         4.83 o
  -1   4  17        367.95        391.91        13.37 o
   0   4  17        229.78        240.33        10.15 o
   1   4  17        368.25        416.86        37.37 o
   2   4  17         65.85         75.57         5.01 o
   3   4  17        232.30        224.34        10.44 o
   4   4  17        106.22        124.32         8.15 o
   5   4  17         33.22         26.83         4.52 o
   6   4  17          8.10          9.55         4.19 o
  -5   5  17          4.42          4.11         2.05 o
  -4   5  17         15.67         15.63         2.87 o
  -3   5  17         74.56         81.52         5.45 o
  -2   5  17          2.94          2.79         1.71 o
  -1   5  17        200.69        199.04         7.82 o
   0   5  17         15.14         13.14         2.14 o
   1   5  17        200.85        204.17         9.15 o
   2   5  17          2.91          0.85         1.48 o
   3   5  17         74.51         81.29         5.61 o
   4   5  17         15.63         18.21         5.51 o
   5   5  17          4.44          5.26         2.91 o
  -5   6  17          5.32          7.17         2.96 o
  -4   6  17         33.79         30.72         3.96 o
  -3   6  17          7.42          7.15         2.20 o
  -2   6  17        111.00        110.90         6.38 o
  -1   6  17         66.61         51.63         3.84 o
   0   6  17          2.74          6.01         1.55 o
   1   6  17         66.49         66.97         3.79 o
   2   6  17        110.84        128.77         6.07 o
   3   6  17          7.43          6.30         2.13 o
   4   6  17         33.82         33.78         5.54 o
   5   6  17          5.31          4.10         2.70 o
  -4   7  17         34.89         33.85         6.26 o
  -3   7  17          3.52          1.76         2.28 o
  -2   7  17          9.12         18.59         3.69 o
  -1   7  17        141.92        145.89         9.48 o
   0   7  17          2.58          3.08         2.41 o
   1   7  17        141.87        150.01         5.51 o
   2   7  17          9.08         15.38         2.34 o
   3   7  17          3.55          5.54         2.58 o
   4   7  17         34.96         40.10         3.69 o
  -2   8  17         19.07         11.90         3.74 o
  -1   8  17         17.14         18.55         5.36 o
   0   8  17        233.89        205.54         9.82 o
   1   8  17         17.08         19.44         3.53 o
   2   8  17         19.05         19.94         3.95 o
   0   0  18          4.27         44.71         7.02 o
   1   0  18         17.85         18.15         2.21 o
   2   0  18        197.98        179.37         7.78 o
   3   0  18        308.82        295.99        14.01 o
   4   0  18        108.23        106.50         7.67 o
   5   0  18          2.77         -2.25         3.82 o
   6   0  18          8.13          3.29         2.96 o
  -6   1  18          2.81          1.16         2.66 o
  -5   1  18          2.73         -1.14         2.95 o
  -4   1  18        170.83        170.16         8.05 o
  -3   1  18         49.95         46.28         4.80 o
  -2   1  18        118.32        125.10         6.07 o
  -1   1  18         55.04         67.17         4.27 o
   0   1  18        144.57        137.48         6.17 o
   1   1  18         55.10         62.26         3.65 o
   2   1  18        117.94        143.13         6.42 o
   3   1  18         50.05         54.48         4.47 o
   4   1  18        170.42        166.58         9.63 o
   5   1  18          2.73          2.64         2.23 o
   6   1  18          2.83          2.58         2.53 o
  -6   2  18         43.70         43.79         6.21 o
  -5   2  18         67.51         68.35         5.35 o
  -4   2  18         15.62         19.02         2.84 o
  -3   2  18        127.82        127.34         5.59 o
  -2   2  18        353.25        340.23        13.25 o
  -1   2  18         82.86         84.35         4.18 o
   0   2  18         98.37        116.45         4.32 o
   1   2  18         82.62         77.95         5.38 o
   2   2  18        353.46        327.75        15.39 o
   3   2  18        127.77        130.25        17.20 o
   4   2  18         15.61         10.30         5.24 o
   5   2  18         67.70         72.55        10.09 o
   6   2  18         43.67         48.15         7.56 o
  -6   3  18          7.95          4.71         2.48 o
  -5   3  18         56.05         43.89         4.70 o
  -4   3  18          4.40          3.24         1.34 o
  -3   3  18         69.95         73.80         5.40 o
  -2   3  18        350.47        360.70        14.34 o
  -1   3  18         50.55         58.50         3.57 o
   0   3  18        496.68        488.59        27.15 o
   1   3  18         50.46         63.06         4.62 o
   2   3  18        350.66        362.92        20.85 o
   3   3  18         70.18         60.07         6.16 o
   4   3  18          4.39          4.92         2.83 o
   5   3  18         56.09         45.74         7.33 o
   6   3  18          7.95         10.96         3.86 o
  -5   4  18         32.94         30.55         3.98 o
  -4   4  18         17.88         22.25         2.68 o
  -3   4  18         44.12         45.47         6.14 o
  -2   4  18        247.16        238.26        10.51 o
  -1   4  18        174.25        166.86         6.74 o
   0   4  18         20.04         19.99         2.65 o
   1   4  18        174.61        162.72         7.85 o
   2   4  18        247.03        237.52        11.19 o
   3   4  18         44.22         37.85         5.27 o
   4   4  18         17.95         10.14         2.92 o
   5   4  18         32.85         26.31         4.98 o
  -5   5  18          8.06          9.57         2.82 o
  -4   5  18         53.13         53.78         6.05 o
  -3   5  18         48.10         37.56         4.08 o
  -2   5  18         68.17         67.59         4.94 o
  -1   5  18        182.57        178.94         7.31 o
   0   5  18        172.70        162.94         7.87 o
   1   5  18        182.30        185.99         8.74 o
   2   5  18         68.33         65.97         7.77 o
   3   5  18         48.02         41.97         4.40 o
   4   5  18         53.29         46.67         5.73 o
   5   5  18          8.08          6.04         4.56 o
  -4   6  18          4.97          5.79         2.63 o
  -3   6  18         16.68         20.91         3.21 o
  -2   6  18         18.40         21.31         2.92 o
  -1   6  18          8.63          8.67         1.81 o
   0   6  18          0.68          1.51         2.22 o
   1   6  18          8.65          9.73         2.11 o
   2   6  18         18.42         16.75         4.12 o
   3   6  18         16.76         19.12         2.89 o
   4   6  18          4.99          0.83         2.16 o
  -3   7  18         51.84         49.94         4.71 o
  -2   7  18         13.22          9.11         2.38 o
  -1   7  18        171.11        159.81         8.96 o
   0   7  18          3.65          4.94         1.74 o
   1   7  18        171.37        174.11         7.43 o
   2   7  18         13.15         16.75         2.86 o
   3   7  18         51.89         48.47         4.92 o
  -2   8  18         81.74         84.21         7.84 o
  -1   8  18         10.79          5.53         4.67 o
   0   8  18        200.55        204.10        12.63 o
   1   8  18         10.83          7.88         2.77 o
   2   8  18         81.67         88.30         6.73 o
   1   0  19        394.81        399.52        16.96 o
   2   0  19        278.33        281.74        13.00 o
   3   0  19         42.87         38.60         5.94 o
   4   0  19         95.74         90.55         8.27 o
   5   0  19         19.55         25.75         7.32 o
   6   0  19         54.51         57.19         6.89 o
  -6   1  19          2.21          1.05         2.97 o
  -5   1  19         18.22         15.73         3.49 o
  -4   1  19          3.02          2.24         2.07 o
  -3   1  19         67.64         67.43         4.55 o
  -2   1  19         47.76         48.48         3.44 o
  -1   1  19         22.03         33.17         3.83 o
   0   1  19          4.86          8.34         1.55 o
   1   1  19         22.12         24.85         2.44 o
   2   1  19         47.88         48.06         3.57 o
   3   1  19         67.79         81.18         5.40 o
   4   1  19          3.06         -0.23         1.92 o
   5   1  19         18.28         18.72         6.82 o
   6   1  19          2.19          1.61         2.92 o
  -6   2  19          1.02         -2.21         4.17 o
  -5   2  19         23.17         25.59         4.44 o
  -4   2  19         28.37         21.10         3.16 o
  -3   2  19        126.67        115.37         5.32 o
  -2   2  19        867.09        805.07        29.03 o
  -1   2  19        272.22        278.92        10.04 o
   0   2  19        235.66        224.15         7.29 o
   1   2  19        272.75        277.46        16.38 o
   2   2  19        866.28        895.75        41.43 o
   3   2  19        126.63        128.27         7.91 o
   4   2  19         28.43         22.14         9.14 o
   5   2  19         23.12         25.64         5.75 o
   6   2  19          1.00          0.65         3.05 o
  -6   3  19          1.13         -0.40         5.09 o
  -5   3  19         12.27          7.50         2.42 o
  -4   3  19         26.31         24.41         2.72 o
  -3   3  19        124.88        139.91         7.29 o
  -2   3  19        174.09        164.72         8.07 o
  -1   3  19        190.78        188.63         7.48 o
   0   3  19          1.35         -1.43         1.43 o
   1   3  19        190.87        189.27         8.82 o
   2   3  19        174.47        166.45         9.38 o
   3   3  19        124.75        121.19         8.16 o
   4   3  19         26.18         32.88         4.47 o
   5   3  19         12.27          9.61         3.74 o
   6   3  19          1.13         -3.22         7.97 o
  -5   4  19         25.78         30.50         4.18 o
  -4   4  19          1.13          1.55         1.78 o
  -3   4  19        264.13        281.80        12.63 o
  -2   4  19        289.41        294.44        12.41 o
  -1   4  19          6.21          4.27         1.37 o
   0   4  19         71.94         69.79         6.13 o
   1   4  19          6.17          4.63         1.59 o
   2   4  19        289.32        290.79        12.52 o
   3   4  19        264.13        316.37        15.08 o
   4   4  19          1.13          0.45         1.48 o
   5   4  19         25.75         24.50         4.42 o
  -5   5  19         12.70          8.61         3.12 o
  -4   5  19         66.99         71.51         5.87 o
  -3   5  19         84.38         98.00         6.84 o
  -2   5  19         83.99         80.94         6.59 o
  -1   5  19        124.48        119.51         6.00 o
   0   5  19        331.85        303.93        12.71 o
   1   5  19        124.20        112.50         9.89 o
   2   5  19         83.82         80.04         5.41 o
   3   5  19         84.22         77.62         6.65 o
   4   5  19         66.87         85.36        17.05 o
   5   5  19         12.72         11.88         3.75 o
  -4   6  19          5.87          4.45         3.45 o
  -3   6  19         39.34         39.50         4.25 o
  -2   6  19        139.26        130.16         7.19 o
  -1   6  19          4.31          5.94         2.78 o
   0   6  19        127.15        134.64         7.08 o
   1   6  19          4.28         -0.22         1.46 o
   2   6  19        139.36        137.45         8.43 o
   3   6  19         39.36         28.55         4.04 o
   4   6  19          5.88          6.31         2.79 o
  -3   7  19          0.89         -1.48         2.06 o
  -2   7  19         28.50         27.39         3.45 o
  -1   7  19         91.15        105.56         7.70 o
   0   7  19          0.24          0.97         1.48 o
   1   7  19         91.30        101.46         6.02 o
   2   7  19         28.51         19.63         3.08 o
   3   7  19          0.87          1.75         2.12 o
  -2   8  19         10.77         15.19         4.00 o
  -1   8  19          0.18         -0.31         4.40 o
   0   8  19          1.03         -1.17         2.72 o
   1   8  19          0.19         -0.53         3.11 o
   2   8  19         10.81          8.63         3.54 o
   0   0  20        490.97        588.10        29.22 o
   1   0  20         77.80         62.23         3.91 o
   2   0  20         69.63         76.22         5.86 o
   3   0  20         59.86         70.20         5.61 o
   4   0  20         13.10         24.04         4.63 o
   5   0  20          2.15          6.36         2.78 o
   6   0  20         11.98          8.46         3.39 o
  -6   1  20         11.94         15.35         5.64 o
  -5   1  20         21.51         24.03         4.18 o
  -4   1  20         46.95         46.09         5.22 o
  -3   1  20        390.30        354.98        16.75 o
  -2   1  20        225.98        226.58         9.16 o
  -1   1  20        302.97        297.30        11.60 o
   0   1  20        116.63         98.53         5.02 o
   1   1  20        303.68        288.38        11.37 o
   2   1  20        226.06        212.86         9.28 o
   3   1  20        390.29        409.38        22.46 o
   4   1  20         46.94         44.74         5.15 o
   5   1  20         21.57         18.73         7.27 o
   6   1  20         11.94         23.86         7.02 o
  -6   2  20         31.57         27.87         5.32 o
  -5   2  20         13.36          6.67         3.08 o
  -4   2  20          4.34          4.56         2.01 o
  -3   2  20         74.64         73.58         3.93 o
  -2   2  20        626.43        616.69        22.08 o
  -1   2  20          0.61          1.42         1.00 o
   0   2  20        318.30        290.31         9.76 o
   1   2  20          0.62          1.90         1.41 o
   2   2  20        626.11        589.76        25.58 o
   3   2  20         74.56         79.34         6.01 o
   4   2  20          4.29          5.20         3.14 o
   5   2  20         13.34         23.29         8.79 o
   6   2  20         31.52         35.38         6.68 o
  -5   3  20         44.23         46.43         4.92 o
  -4   3  20         29.23         30.31         2.82 o
  -3   3  20         44.64         47.42         4.63 o
  -2   3  20        391.04        369.58        14.95 o
  -1   3  20        130.27        130.20         5.91 o
   0   3  20         85.75         62.60         4.25 o
   1   3  20        130.13        139.31         7.07 o
   2   3  20        391.51        385.27        17.57 o
   3   3  20         44.64         46.32         7.87 o
   4   3  20         29.14         29.93         4.55 o
   5   3  20         44.20         43.76         6.89 o
  -5   4  20         26.66         24.68         2.84 o
  -4   4  20         71.99         79.33         5.61 o
  -3   4  20         23.65         15.96         2.96 o
  -2   4  20         56.04         64.66         4.83 o
  -1   4  20          5.61          3.17         1.38 o
   0   4  20         56.94         58.20         4.40 o
   1   4  20          5.60          5.93         1.80 o
   2   4  20         56.15         60.14         5.33 o
   3   4  20         23.66         23.47         3.78 o
   4   4  20         72.18         60.01         6.73 o
   5   4  20         26.63         23.80         5.65 o
  -5   5  20         10.42         15.56         3.35 o
  -4   5  20         47.79         40.15         4.72 o
  -3   5  20         50.24         61.47         6.50 o
  -2   5  20        124.24        119.48         6.93 o
  -1   5  20          5.23          5.49         2.60 o
   0   5  20        281.51        282.01        12.17 o
   1   5  20          5.23          4.45         1.79 o
   2   5  20        124.10        134.58         9.36 o
   3   5  20         50.19         62.57         5.67 o
   4   5  20         47.77         49.19         7.88 o
   5   5  20         10.46          6.65         3.62 o
  -4   6  20          9.82          2.07         2.35 o
  -3   6  20         84.33         97.74         6.51 o
  -2   6  20         39.39         47.18         4.56 o
  -1   6  20         73.63         71.78         4.87 o
   0   6  20        255.42        243.50        10.92 o
   1   6  20         73.70         71.90         6.51 o
   2   6  20         39.46         46.88         5.05 o
   3   6  20         84.46         94.24         7.09 o
   4   6  20          9.84         13.20         3.53 o
  -3   7  20         24.16         27.25         3.87 o
  -2   7  20         51.25         52.37         4.53 o
  -1   7  20          9.41         12.81         2.83 o
   0   7  20          0.05         -0.33         1.52 o
   1   7  20          9.36          7.88         2.10 o
   2   7  20         51.24         54.05         6.96 o
   3   7  20         24.12         29.89         3.80 o
  -1   8  20         35.16         33.17         5.26 o
   0   8  20         19.61         15.16         4.42 o
   1   8  20         35.16         28.43         5.20 o
   1   0  21         12.61         20.24         2.64 o
   2   0  21        497.45        515.57        19.00 o
   3   0  21         24.50         29.49         3.76 o
   4   0  21         26.51         22.74         3.76 o
   5   0  21        302.78        311.69        20.43 o
   6   0  21          7.52          1.50         3.02 o
  -6   1  21         18.03         24.20         5.11 o
  -5   1  21         11.04         13.43         3.46 o
  -4   1  21         54.48         58.93         6.29 o
  -3   1  21        100.98         97.38         5.42 o
  -2   1  21        133.02        120.77         8.07 o
  -1   1  21        568.20        557.75        19.88 o
   0   1  21        108.47        113.78         6.02 o
   1   1  21        567.61        545.98        27.00 o
   2   1  21        132.89        141.44         6.68 o
   3   1  21        101.21         92.44        10.79 o
   4   1  21         54.42         56.26         5.74 o
   5   1  21         11.02          9.58         5.99 o
   6   1  21         18.02         32.59         6.49 o
  -6   2  21          2.08          2.69         3.91 o
  -5   2  21         18.36         19.02         3.87 o
  -4   2  21          2.96          2.69         2.51 o
  -3   2  21          8.65          6.06         1.41 o
  -2   2  21        223.95        212.76         9.92 o
  -1   2  21         81.50         80.65         4.80 o
   0   2  21          8.16          6.73         2.34 o
   1   2  21         81.33         92.96         6.05 o
   2   2  21        223.93        242.50        21.15 o
   3   2  21          8.63          1.72         1.86 o
   4   2  21          2.93          2.62         2.83 o
   5   2  21         18.40          6.95         6.25 o
   6   2  21          2.07          6.24         3.56 o
  -5   3  21          4.57          4.68         2.49 o
  -4   3  21         14.08         11.50         6.02 o
  -3   3  21        543.28        536.72        20.58 o
  -2   3  21          1.15          2.40         1.29 o
  -1   3  21        219.75        196.30         8.01 o
   0   3  21         19.45         18.24         2.71 o
   1   3  21        219.96        210.04         9.54 o
   2   3  21          1.18          0.27         1.45 o
   3   3  21        542.96        542.87        23.97 o
   4   3  21         14.01         10.78         3.86 o
   5   3  21          4.55          7.04         3.46 o
  -5   4  21          1.99          2.45         2.33 o
  -4   4  21         63.44         73.43         5.87 o
  -3   4  21         57.12         61.35         5.27 o
  -2   4  21         38.96         48.67         4.62 o
  -1   4  21         33.17         32.71         2.86 o
   0   4  21        115.91        114.34         6.46 o
   1   4  21         33.24         32.73         3.65 o
   2   4  21         38.93         36.32         4.00 o
   3   4  21         57.00         75.84         6.60 o
   4   4  21         63.38         56.10         6.46 o
   5   4  21          2.00          3.17         2.61 o
  -4   5  21         22.10         25.80         3.69 o
  -3   5  21         23.24         22.82         3.68 o
  -2   5  21         13.00         16.83         2.68 o
  -1   5  21         52.03         45.15         3.46 o
   0   5  21         34.71         27.99         3.63 o
   1   5  21         51.82         52.70         7.11 o
   2   5  21         13.04         16.05         2.79 o
   3   5  21         23.30         23.89         3.87 o
   4   5  21         22.12         30.96         4.80 o
  -4   6  21          6.20         -0.70         2.40 o
  -3   6  21         13.12         15.70         3.17 o
  -2   6  21          4.46          4.50         2.59 o
  -1   6  21         35.90         30.16         2.82 o
   0   6  21         13.02         13.54         3.45 o
   1   6  21         35.96         28.45         3.57 o
   2   6  21          4.47          4.77         2.22 o
   3   6  21         13.16         11.94         3.01 o
   4   6  21          6.21         -0.50         3.64 o
  -3   7  21          5.81          3.74         2.58 o
  -2   7  21         13.82         12.40         2.80 o
  -1   7  21         33.02         36.25         4.76 o
   0   7  21          8.49         15.67         3.89 o
   1   7  21         32.91         31.75         5.49 o
   2   7  21         13.80          7.66         2.54 o
   3   7  21          5.79          2.96         2.40 o
   0   8  21         11.49          4.63         4.25 o
   0   0  22        253.46        234.08        13.82 o
   1   0  22        276.07        219.97         9.43 o
   2   0  22        113.37        117.74         8.01 o
   3   0  22         75.66         72.03         5.75 o
   4   0  22          0.06          0.41         2.02 o
   5   0  22          0.18         -2.01         2.01 o
   6   0  22          1.75          5.85         3.30 o
  -5   1  22          3.32          3.67         2.25 o
  -4   1  22         54.13         45.84         5.51 o
  -3   1  22        121.42        131.05         6.67 o
  -2   1  22        212.73        221.99        11.51 o
  -1   1  22        146.64        152.92         7.32 o
   0   1  22          0.19          2.40         1.16 o
   1   1  22        146.47        153.95         7.10 o
   2   1  22        213.06        223.98         9.65 o
   3   1  22        121.23        128.52         7.70 o
   4   1  22         54.20         46.67         5.33 o
   5   1  22          3.32          1.99         2.64 o
  -5   2  22          4.27          3.63         3.02 o
  -4   2  22         25.16         23.41         3.18 o
  -3   2  22        309.82        322.31        28.78 o
  -2   2  22        243.57        210.40        18.44 o
  -1   2  22        103.75        110.35         5.91 o
   0   2  22         76.99         75.29         4.69 o
   1   2  22        103.99        124.51         7.48 o
   2   2  22        243.77        222.90        12.20 o
   3   2  22        309.71        305.82        15.57 o
   4   2  22         25.18         27.49         8.60 o
   5   2  22          4.28          2.15         2.53 o
  -5   3  22          3.23         -0.38         3.14 o
  -4   3  22         73.51         74.70         6.13 o
  -3   3  22        130.42        123.77         7.41 o
  -2   3  22        239.54        222.68        10.51 o
  -1   3  22        175.30        175.04         6.53 o
   0   3  22          0.48         -1.23         1.23 o
   1   3  22        175.22        187.49        14.28 o
   2   3  22        239.61        251.67        12.66 o
   3   3  22        130.67        150.59        16.37 o
   4   3  22         73.39         75.57        16.06 o
   5   3  22          3.23          7.04         2.94 o
  -5   4  22          1.66          2.70         2.76 o
  -4   4  22         25.26         25.71         3.77 o
  -3   4  22          2.36          5.77         2.07 o
  -2   4  22          3.04          1.65         1.53 o
  -1   4  22         50.12         47.02         3.41 o
   0   4  22        195.93        192.73         9.32 o
   1   4  22         50.07         41.08         4.25 o
   2   4  22          3.01          5.92         2.27 o
   3   4  22          2.39          0.97         2.09 o
   4   4  22         25.26         21.72         4.10 o
   5   4  22          1.66          1.28         2.73 o
  -4   5  22          2.29          2.47         3.17 o
  -3   5  22         45.56         43.97         4.79 o
  -2   5  22         43.37         43.98         4.58 o
  -1   5  22        133.74        143.69         6.24 o
   0   5  22         16.85         26.53         3.57 o
   1   5  22        133.58        132.81        10.45 o
   2   5  22         43.27         36.40         4.22 o
   3   5  22         45.64         49.73         7.59 o
   4   5  22          2.27          3.02         2.72 o
  -3   6  22         12.94         17.86         3.64 o
  -2   6  22         15.02         12.30         2.90 o
  -1   6  22         17.31         15.99         2.92 o
   0   6  22         38.76         37.80         4.42 o
   1   6  22         17.32         11.78         4.35 o
   2   6  22         15.08         13.79         2.88 o
   3   6  22         12.96         18.93         3.54 o
  -2   7  22          4.54          8.66         2.52 o
  -1   7  22         37.32         34.20         3.84 o
   0   7  22         30.23         27.19         3.41 o
   1   7  22         37.38         43.32         4.06 o
   2   7  22          4.58          4.98         2.37 o
   1   0  23        331.71        319.60        15.59 o
   2   0  23        247.19        243.44        10.67 o
   3   0  23         51.66         66.63         5.68 o
   4   0  23         22.68         30.15         4.35 o
   5   0  23         23.23         18.22         4.31 o
  -5   1  23         21.84         22.69         4.48 o
  -4   1  23        133.69        142.96         9.17 o
  -3   1  23         37.02         37.88         3.69 o
  -2   1  23         76.68         61.93         5.45 o
  -1   1  23        140.07        125.28         6.58 o
   0   1  23        334.69        318.54        12.49 o
   1   1  23        140.19        142.73         7.20 o
   2   1  23         76.78         74.70         4.73 o
   3   1  23         36.97         35.02         3.75 o
   4   1  23        133.58        141.87         9.00 o
   5   1  23         21.88         20.15         3.93 o
  -5   2  23          4.95          2.82         5.19 o
  -4   2  23          7.66          1.24         2.43 o
  -3   2  23         42.06         46.03         5.42 o
  -2   2  23        157.65        130.80         8.66 o
  -1   2  23         33.66         31.94         5.16 o
   0   2  23        380.55        370.22        12.31 o
   1   2  23         33.55         34.72         5.18 o
   2   2  23        157.78        183.45         9.81 o
   3   2  23         41.93         37.60         4.88 o
   4   2  23          7.65          7.00         2.38 o
   5   2  23          4.98         -1.88         2.70 o
  -5   3  23         60.37         64.55         7.26 o
  -4   3  23        250.28        250.80        12.11 o
  -3   3  23        239.46        224.32        12.29 o
  -2   3  23         71.02         74.15         5.53 o
  -1   3  23        141.44        141.68         5.70 o
   0   3  23        104.01         88.64         5.61 o
   1   3  23        141.16        152.79        12.69 o
   2   3  23         70.90         67.36         5.86 o
   3   3  23        239.43        218.94        12.30 o
   4   3  23        250.33        264.97        14.47 o
   5   3  23         60.36         58.80         8.77 o
  -4   4  23         36.23         41.22         4.78 o
  -3   4  23          9.98          4.49         2.23 o
  -2   4  23         63.78         59.88         5.15 o
  -1   4  23         64.52         69.03         3.53 o
   0   4  23         19.23         17.13         2.84 o
   1   4  23         64.63         67.08         5.83 o
   2   4  23         63.84         65.10         6.04 o
   3   4  23          9.98          6.32         2.59 o
   4   4  23         36.24         40.15         5.56 o
  -4   5  23         35.49         34.60         5.99 o
  -3   5  23         28.84         27.31         5.24 o
  -2   5  23         26.70         22.59         3.44 o
  -1   5  23         14.36         15.76         2.77 o
   0   5  23         10.98         13.85         2.84 o
   1   5  23         14.38         12.19         5.43 o
   2   5  23         26.73         26.10         4.93 o
   3   5  23         28.81         27.10         8.63 o
   4   5  23         35.42         30.74         4.68 o
  -3   6  23         14.44         15.80         3.32 o
  -2   6  23         10.09          9.68         2.90 o
  -1   6  23         12.40         10.48         2.52 o
   0   6  23          5.28          5.47         3.19 o
   1   6  23         12.41          7.77         2.53 o
   2   6  23         10.03         10.00         2.76 o
   3   6  23         14.44         19.24         3.63 o
  -2   7  23         37.42         32.47         4.18 o
  -1   7  23         20.18         27.99         3.59 o
   0   7  23         20.24         25.24         4.48 o
   1   7  23         20.20         23.73         3.56 o
   2   7  23         37.36         47.97         4.98 o
   0   0  24          0.32         28.11         7.20 o
   1   0  24         29.35         20.10         2.83 o
   2   0  24          2.69          2.47         1.72 o
   3   0  24          2.68          3.82         2.21 o
   4   0  24          4.87         10.53         2.97 o
   5   0  24         34.97         36.16         5.34 o
  -5   1  24         16.46         14.04         3.94 o
  -4   1  24         75.54         81.73         7.41 o
  -3   1  24         37.75         32.73         4.66 o
  -2   1  24         33.11         30.75         3.49 o
  -1   1  24          2.97          1.19         1.41 o
   0   1  24        153.97        156.43         9.22 o
   1   1  24          3.00          3.56         1.48 o
   2   1  24         32.96         33.55         3.41 o
   3   1  24         37.80         36.64         3.98 o
   4   1  24         75.39         82.79         6.92 o
   5   1  24         16.46         19.55         4.80 o
  -5   2  24          5.11         -2.72         2.72 o
  -4   2  24         69.37         56.75         6.42 o
  -3   2  24          7.37          2.64         4.15 o
  -2   2  24         97.09        101.00         6.99 o
  -1   2  24        193.50        184.78         8.53 o
   0   2  24        126.51        110.08         4.84 o
   1   2  24        193.85        187.66        10.42 o
   2   2  24         97.11         92.74         6.91 o
   3   2  24          7.35          6.89         2.36 o
   4   2  24         69.46         57.52         6.62 o
   5   2  24          5.12          9.98         4.02 o
  -5   3  24         18.31         25.82         6.37 o
  -4   3  24          7.70          5.65         2.51 o
  -3   3  24        226.72        244.59        11.63 o
  -2   3  24         41.62         44.01         4.53 o
  -1   3  24         28.66         30.94         2.69 o
   0   3  24         80.21         87.25         6.31 o
   1   3  24         28.73         41.18         4.88 o
   2   3  24         41.55         45.52         9.08 o
   3   3  24        226.49        251.42        13.74 o
   4   3  24          7.67         16.80         3.80 o
   5   3  24         18.30         16.81         4.25 o
  -4   4  24         12.79         15.26         3.58 o
  -3   4  24         22.92         22.17         3.62 o
  -2   4  24         20.95         24.80         3.41 o
  -1   4  24         15.66         17.80         2.00 o
   0   4  24         98.13        110.32         6.67 o
   1   4  24         15.76         14.81         2.65 o
   2   4  24         20.99         16.31         4.28 o
   3   4  24         22.91         18.26         4.79 o
   4   4  24         12.78          8.36         3.18 o
  -4   5  24         24.80         37.13         4.52 o
  -3   5  24         56.13         65.88         6.02 o
  -2   5  24         37.38         45.30         4.81 o
  -1   5  24         50.15         45.86         5.68 o
   0   5  24         92.62         87.62         5.86 o
   1   5  24         50.13         55.97         7.90 o
   2   5  24         37.50         43.63         5.38 o
   3   5  24         56.32         55.76         6.77 o
   4   5  24         24.82         29.08         7.42 o
  -3   6  24         14.39         18.31         3.31 o
  -2   6  24          4.68          6.17         3.06 o
  -1   6  24         21.22         20.93         3.28 o
   0   6  24         18.65         17.55         3.10 o
   1   6  24         21.19         23.57         3.62 o
   2   6  24          4.71          6.59         2.68 o
   3   6  24         14.37         14.19         6.26 o
  -1   7  24         13.26         17.44         3.66 o
   0   7  24          0.48          0.01         2.09 o
   1   7  24         13.24         11.62         3.00 o
   1   0  25        124.42        124.24         6.54 o
   2   0  25        148.07        135.87         7.16 o
   3   0  25          8.86          7.28         2.22 o
   4   0  25         11.18         11.32         3.27 o
   5   0  25          6.90          3.23         3.55 o
  -5   1  25          7.38          8.94         3.34 o
  -4   1  25          5.48          4.91         3.33 o
  -3   1  25         54.42         63.58         6.38 o
  -2   1  25          2.82          2.55         1.67 o
  -1   1  25         44.72         38.87         3.82 o
   0   1  25          4.73          7.09         1.82 o
   1   1  25         44.67         41.71         4.51 o
   2   1  25          2.81          2.46         1.57 o
   3   1  25         54.37         56.22         4.81 o
   4   1  25          5.44          3.64         2.37 o
   5   1  25          7.34         -1.31         3.19 o
  -5   2  25          1.61          3.26         2.74 o
  -4   2  25         39.49         39.57         5.49 o
  -3   2  25         37.69         44.90         5.53 o
  -2   2  25         80.35         76.91         5.34 o
  -1   2  25        305.68        310.72        12.92 o
   0   2  25         30.30         32.70         2.53 o
   1   2  25        305.87        335.51        30.29 o
   2   2  25         80.30         85.22         6.48 o
   3   2  25         37.84         48.13         5.82 o
   4   2  25         39.57         44.51         5.77 o
   5   2  25          1.61          1.20         2.20 o
  -4   3  25         31.84         27.52         4.75 o
  -3   3  25         71.22         68.87         6.25 o
  -2   3  25         52.17         53.38         5.17 o
  -1   3  25        100.41         96.67         4.86 o
   0   3  25         53.76         51.46         5.58 o
   1   3  25        100.11        107.40         7.24 o
   2   3  25         52.25         52.48         5.85 o
   3   3  25         71.26         74.79         6.97 o
   4   3  25         31.80         31.51         4.90 o
  -4   4  25         63.69         79.55         9.49 o
  -3   4  25        106.85         99.80         6.86 o
  -2   4  25         40.63         41.51         6.49 o
  -1   4  25         69.25         65.23         3.27 o
   0   4  25         84.99         82.89         6.24 o
   1   4  25         69.25         66.80        10.79 o
   2   4  25         40.50         45.63         5.37 o
   3   4  25        106.68         98.53         7.89 o
   4   4  25         63.72         75.15         7.93 o
  -3   5  25         49.62         42.48         5.12 o
  -2   5  25         46.34         48.80         6.19 o
  -1   5  25         35.94         39.00         4.38 o
   0   5  25         58.58         58.22         5.21 o
   1   5  25         36.06         30.09         3.97 o
   2   5  25         46.45         52.87         8.35 o
   3   5  25         49.57         55.85         6.48 o
  -2   6  25         19.44         18.26         3.19 o
  -1   6  25         98.60         95.68         6.63 o
   0   6  25          0.01         -0.05         1.85 o
   1   6  25         98.57         92.59         6.69 o
   2   6  25         19.36         17.64         3.33 o
   0   0  26         68.28         91.00         7.77 o
   1   0  26          8.60          5.13         1.81 o
   2   0  26          1.72          0.77         2.63 o
   3   0  26         22.34         24.39         3.42 o
   4   0  26          1.30         -2.00         2.00 o
   5   0  26          0.11          0.32         2.73 o
  -5   1  26         26.99         20.54         4.58 o
  -4   1  26          3.55          7.52         2.85 o
  -3   1  26        176.75        188.93        10.70 o
  -2   1  26          7.53          8.21         2.26 o
  -1   1  26         74.00         70.59         4.93 o
   0   1  26         35.15         38.33         3.49 o
   1   1  26         73.96         65.55         4.66 o
   2   1  26          7.57          6.44         2.19 o
   3   1  26        176.56        173.37         8.84 o
   4   1  26          3.54         -0.44         1.82 o
   5   1  26         26.94         22.51         5.53 o
  -4   2  26          2.80          2.08         2.69 o
  -3   2  26         32.69         34.06         4.80 o
  -2   2  26          1.11         -0.40         2.03 o
  -1   2  26         25.56         27.77         3.40 o
   0   2  26        111.57         93.93         5.66 o
   1   2  26         25.65         23.83         3.81 o
   2   2  26          1.11          0.75         3.17 o
   3   2  26         32.64         37.43         5.15 o
   4   2  26          2.84          2.30         2.23 o
  -4   3  26         40.63         43.78         6.13 o
  -3   3  26         24.65         36.72         5.23 o
  -2   3  26        183.83        170.84         8.63 o
  -1   3  26          2.00          2.09         1.60 o
   0   3  26        144.53        133.97         8.63 o
   1   3  26          1.99          3.96         2.14 o
   2   3  26        183.98        171.13        10.48 o
   3   3  26         24.61         22.62         4.98 o
   4   3  26         40.61         44.05         6.03 o
  -4   4  26        144.20        143.30        11.59 o
  -3   4  26         45.29         49.86         7.37 o
  -2   4  26         30.76         36.05         4.81 o
  -1   4  26         47.59         51.09         5.06 o
   0   4  26         14.53         16.58         3.40 o
   1   4  26         47.52         41.01         6.54 o
   2   4  26         30.76         39.35         5.28 o
   3   4  26         45.32         60.87         6.64 o
   4   4  26        144.34        127.38        10.47 o
  -3   5  26          0.12          0.03         3.35 o
  -2   5  26         69.46         67.95         6.23 o
  -1   5  26         47.05         40.37         4.62 o
   0   5  26         93.70        101.97         6.92 o
   1   5  26         46.95         45.57         5.03 o
   2   5  26         69.60         82.53         8.77 o
   3   5  26          0.12          3.57         2.57 o
  -2   6  26         14.45         17.77         3.49 o
  -1   6  26          8.94          7.08         2.78 o
   0   6  26          3.08          2.57         2.23 o
   1   6  26          8.93         10.80         2.94 o
   2   6  26         14.43         10.87         3.12 o
   1   0  27          9.08          2.58         1.73 o
   2   0  27         35.55         38.84         4.06 o
   3   0  27          1.82          5.86         2.28 o
   4   0  27         35.95         41.17         5.51 o
  -4   1  27          9.28          9.93         3.24 o
  -3   1  27         15.31         16.09         2.95 o
  -2   1  27         48.20         49.09         4.79 o
  -1   1  27         18.76         19.24         2.83 o
   0   1  27          1.25         -1.29         1.29 o
   1   1  27         18.76         15.48         2.55 o
   2   1  27         48.16         53.52         4.52 o
   3   1  27         15.31         17.79         2.99 o
   4   1  27          9.29          4.42         2.83 o
  -4   2  27         19.37         19.55         4.52 o
  -3   2  27         26.72         22.27         3.99 o
  -2   2  27         47.75         42.25         5.55 o
  -1   2  27         56.67         65.17         4.84 o
   0   2  27        178.56        195.75         7.60 o
   1   2  27         56.66         55.07         6.28 o
   2   2  27         47.66         46.24         5.61 o
   3   2  27         26.69         30.57         4.97 o
   4   2  27         19.40         26.97         4.65 o
  -4   3  27         51.08         44.08         6.18 o
  -3   3  27         65.89         51.16        10.85 o
  -2   3  27         24.80         21.94         3.76 o
  -1   3  27         28.91         33.69         3.13 o
   0   3  27         20.47         24.52         4.01 o
   1   3  27         28.91         24.10         4.06 o
   2   3  27         24.90         18.16         3.66 o
   3   3  27         65.78         50.52         6.42 o
   4   3  27         51.04         41.54         5.81 o
  -3   4  27         45.66         39.23         5.69 o
  -2   4  27         33.91         40.68         4.01 o
  -1   4  27          2.27          1.29         1.68 o
   0   4  27         36.66         23.98         4.05 o
   1   4  27          2.25          4.35         2.35 o
   2   4  27         33.85         40.36         7.16 o
   3   4  27         45.72         41.83         5.85 o
  -2   5  27         71.05         77.96         5.49 o
  -1   5  27          6.54          7.10         2.52 o
   0   5  27         55.80         54.83         5.22 o
   1   5  27          6.52         -0.03         2.33 o
   2   5  27         70.99         82.98         8.20 o
  -1   6  27         10.78         10.38         2.99 o
   0   6  27         15.77         11.32         3.57 o
   1   6  27         10.73          8.73         3.78 o
   0   0  28         50.57         69.27         7.43 o
   1   0  28          0.62          2.24         1.71 o
   2   0  28         75.67         87.82         8.36 o
   3   0  28         54.67         67.45         5.69 o
   4   0  28         30.83         25.50         4.00 o
  -4   1  28          5.89          7.55         3.43 o
  -3   1  28         19.26         21.31         3.57 o
  -2   1  28         12.81         13.83         2.87 o
  -1   1  28          5.03          5.09         2.07 o
   0   1  28         98.03         97.13         5.76 o
   1   1  28          5.08          5.24         2.70 o
   2   1  28         12.84         10.69         2.25 o
   3   1  28         19.26         24.04         3.39 o
   4   1  28          5.91          4.15         3.18 o
  -4   2  28         53.53         54.80         6.46 o
  -3   2  28         31.15         41.72         5.60 o
  -2   2  28         46.60         42.29         4.50 o
  -1   2  28          8.23          4.07         2.02 o
   0   2  28         38.44         33.50         2.83 o
   1   2  28          8.20          6.97         2.87 o
   2   2  28         46.74         52.11         6.09 o
   3   2  28         31.08         35.02         5.27 o
   4   2  28         53.47         49.76         6.69 o
  -3   3  28         57.01         45.48         7.22 o
  -2   3  28         32.67         31.93         3.77 o
  -1   3  28         10.85          8.00         2.12 o
   0   3  28         43.31         36.31         4.95 o
   1   3  28         10.88         14.17         3.69 o
   2   3  28         32.73         29.29         4.63 o
   3   3  28         57.02         51.24         6.95 o
  -3   4  28         39.46         44.83         7.05 o
  -2   4  28          2.49          1.24         1.90 o
  -1   4  28          3.05          3.86         2.85 o
   0   4  28          9.54         11.41         4.43 o
   1   4  28          3.06          2.09         2.54 o
   2   4  28          2.48         -0.13         3.40 o
   3   4  28         39.43         33.81         5.21 o
  -2   5  28         12.63          9.51         3.09 o
  -1   5  28         78.67         98.87         7.10 o
   0   5  28          2.31          2.93         2.21 o
   1   5  28         78.81         88.17        12.25 o
   2   5  28         12.62         13.56         3.95 o
   1   0  29          0.82         -1.71         1.71 o
   2   0  29         10.86          6.23         2.40 o
   3   0  29          0.50          0.57         2.39 o
   4   0  29         43.77         56.53         5.90 o
  -4   1  29         23.83         19.52         4.30 o
  -3   1  29         41.39         46.25         5.01 o
  -2   1  29         75.75         89.80         6.13 o
  -1   1  29         68.30         77.15         5.65 o
   0   1  29        178.21        177.80         8.67 o
   1   1  29         68.18         74.37         5.31 o
   2   1  29         75.73         81.04         6.42 o
   3   1  29         41.55         42.95         4.47 o
   4   1  29         23.84         25.77         4.60 o
  -3   2  29          7.26          5.01         2.34 o
  -2   2  29          6.12          7.36         2.43 o
  -1   2  29         61.28         70.98         5.59 o
   0   2  29         50.68         44.39         4.34 o
   1   2  29         61.27         63.99         6.89 o
   2   2  29          6.11          5.32         5.36 o
   3   2  29          7.25          4.27         3.02 o
  -3   3  29        102.62        114.53         8.94 o
  -2   3  29          4.08          8.41         2.46 o
  -1   3  29         29.95         30.94         3.40 o
   0   3  29         25.64         30.06         5.11 o
   1   3  29         29.97         37.95         5.32 o
   2   3  29          4.03          9.73         3.71 o
   3   3  29        102.54        101.24         9.25 o
  -2   4  29          6.89          9.69         2.87 o
  -1   4  29         38.84         37.32         5.27 o
   0   4  29         20.18         15.04         3.66 o
   1   4  29         38.92         38.68         5.49 o
   2   4  29          6.90         11.11         3.59 o
  -1   5  29         53.80         59.34         5.82 o
   0   5  29          0.57          1.03         2.22 o
   1   5  29         53.71         57.79         7.34 o
   0   0  30         16.60         14.97         6.38 o
   1   0  30         27.41         35.22         4.03 o
   2   0  30         48.15         56.03         5.13 o
   3   0  30         32.71         30.47         4.23 o
  -3   1  30         11.30          5.52         2.89 o
  -2   1  30         46.90         59.44         5.40 o
  -1   1  30         39.73         36.60         4.13 o
   0   1  30          0.18         -0.02         1.83 o
   1   1  30         39.83         38.02         4.01 o
   2   1  30         46.83         49.95         4.52 o
   3   1  30         11.26          8.43         3.20 o
  -3   2  30         56.84         71.78         6.10 o
  -2   2  30         54.66         47.22         4.97 o
  -1   2  30         98.26         92.04         6.14 o
   0   2  30         56.76         55.42         5.91 o
   1   2  30         98.42        112.41         8.01 o
   2   2  30         54.56         58.14         6.59 o
   3   2  30         56.81         57.72         7.16 o
  -2   3  30         12.81         12.33         3.10 o
  -1   3  30         28.19         31.35         3.38 o
   0   3  30         10.66         13.02         3.25 o
   1   3  30         28.18         33.02         5.04 o
   2   3  30         12.78         10.14         4.91 o
  -2   4  30         65.53         69.27         5.73 o
  -1   4  30          0.32         -0.29         3.36 o
   0   4  30          0.75          2.43         3.14 o
   1   4  30          0.33         -2.00         2.13 o
   2   4  30         65.55         71.44         7.72 o
   1   0  31          0.21         -1.04         2.82 o
   2   0  31         45.38         46.54         4.82 o
   3   0  31          2.02          3.02         2.64 o
  -3   1  31          7.64         -0.29         2.54 o
  -2   1  31          3.22          3.94         4.09 o
  -1   1  31         11.28          9.90         2.72 o
   0   1  31        119.34        129.92         8.22 o
   1   1  31         11.24         16.07         4.48 o
   2   1  31          3.23          1.35         2.19 o
   3   1  31          7.64          6.50         5.05 o
  -2   2  31         30.76         41.10         4.55 o
  -1   2  31        136.27        134.69         8.56 o
   0   2  31          0.53          3.91         2.42 o
   1   2  31        136.30        129.20        11.02 o
   2   2  31         30.75         34.33         5.58 o
  -2   3  31          0.38         -2.16         2.51 o
  -1   3  31         55.11         57.31         6.68 o
   0   3  31          5.99          3.25         2.92 o
   1   3  31         55.11         69.19         9.82 o
   2   3  31          0.37          0.05         2.29 o
  -1   4  31         34.47         27.12         4.72 o
   0   4  31         16.92         15.65         4.02 o
   1   4  31         34.39         32.30         5.54 o
   0   0  32          0.80          3.14         5.49 o
   1   0  32         20.98         24.26         3.63 o
   2   0  32         21.97         35.76         5.62 o
  -2   1  32         15.08         15.32         3.41 o
  -1   1  32         16.74         10.64         2.97 o
   0   1  32         43.46         46.27         4.55 o
   1   1  32         16.75         14.76         2.74 o
   2   1  32         15.14         14.92         4.80 o
  -2   2  32         13.46         16.03         3.49 o
  -1   2  32          3.21          0.67         4.97 o
   0   2  32         51.76         44.26         5.88 o
   1   2  32          3.23          2.11         2.56 o
   2   2  32         13.43         21.80         4.38 o
  -1   3  32         11.31          6.61         3.47 o
   0   3  32          0.21          1.91         2.20 o
   1   3  32         11.33         18.74         4.22 o
   1   0  33         39.16         39.01         4.51 o
  -1   1  33          8.59         11.61         3.54 o
   0   1  33         59.20         76.34         6.05 o
   1   1  33          8.55          9.70         3.73 o
  -1   2  33          6.57          7.54         2.84 o
   0   2  33         19.66         20.94         4.16 o
   1   2  33          6.58         -0.45         2.60 o
   0   0  34        157.10        161.73        12.46 o
                                                
